# Supplementary material for: Deciphering Cell-Type-Specific Gene Expression Signatures of Cardiac Diseases Through Reconstruction of Bulk Transcriptomes
Source: Front Cell Dev Biol. 2022 Feb 18;10:792774. doi: 10.3389/fcell.2022.792774 (PMC8894713; doi:10.3389/fcell.2022.792774)
Supplement: Supplementary file 1 [file Table2.XLSX]

## Sheet: Sheet1
Summary of antibodies used in flow cytometric assay.
Antibodies and chemicals	Source	Identifier
APC anti-mouse Ly6G	Thermo Fisher Scientific	Cat# 17-9668-82; RRID:AB_2573307
Bv421 anti-mouse Ly6C	BioLegend	Cat# 128031, RRID:AB_2562177
Bv786 anti-mouse CD45	Biolegend	Cat# 109839; RRID:AB_2562604
FITC anti-mouse CD31	Thermo Fisher Scientific	Cat# 11-0311-81; RRID:AB_465011
FITC anti-mouse TER119	BioLegend	Cat# 116206; RRID:AB_313707
Fixable viability dye eFluor 506	Thermo Fisher Scientific	Cat# 65-0866-14
PE/Dazzle anti-mouse Sca-1	BioLegend	Cat# 108137; RRID:AB_2564041
FITC anti-mouse CD11b	BioLegend	Cat# 101206; RRID:AB_312789
PE/Cyanine7 anti-mouse F4/80	BioLegend	Cat# 123113; RRID:AB_893490
