# Supplementary material for: Deciphering Cell-Type-Specific Gene Expression Signatures of Cardiac Diseases Through Reconstruction of Bulk Transcriptomes
Source: Front Cell Dev Biol. 2022 Feb 18;10:792774. doi: 10.3389/fcell.2022.792774 (PMC8894713; doi:10.3389/fcell.2022.792774)
Supplement: Supplementary file 2 [file Table3.XLSX]

## Sheet: MI_CM
	baseMean	log2FoldChange	lfcSE	stat	pvalue	padj
Fam174b	9845	-0.34337	0.0194778	-17.6287	1.48242e-69	1.66416e-65
Rbm20	13296	-0.261921	0.0165189	-15.8559	1.28072e-56	7.18867e-53
Dhrs11	2007.28	-0.391	0.0247686	-15.7861	3.87791e-56	1.45111e-52
Coq7	2576.28	-0.223214	0.0141781	-15.7436	7.60383e-56	2.13401e-52
Ank	6371.96	-0.519587	0.0349291	-14.8755	4.75474e-50	1.06753e-46
Acadl	38260.2	-0.223004	0.0154515	-14.4325	3.23121e-47	6.04559e-44
Sgca	3887.78	-0.272668	0.0191265	-14.2561	4.109e-46	6.58967e-43
Retsat	2338.85	-0.436358	0.0310479	-14.0543	7.24688e-45	1.01692e-41
B230118H07Rik	1998.99	-0.217455	0.0155405	-13.9928	1.72402e-44	2.15043e-41
Tmem38a	7739.69	-0.857383	0.0615926	-13.9202	4.77293e-44	5.3581e-41
Tmem126b	673.351	-0.223379	0.0161495	-13.832	1.63385e-43	1.66742e-40
Ddo	2151.76	-0.318197	0.0230285	-13.8176	1.99682e-43	1.86803e-40
Fhod3	16414.1	-0.188654	0.0137046	-13.7658	4.09504e-43	3.53623e-40
Asrgl1	2227.43	-0.237457	0.0172782	-13.7432	5.5982e-43	4.32517e-40
Pdf	1357.7	-0.20992	0.0152771	-13.7409	5.77923e-43	4.32517e-40
Gstm1	7525.99	-0.509612	0.037164	-13.7125	8.54359e-43	5.9944e-40
Txlnb	36562.2	-0.280191	0.0204581	-13.6958	1.07531e-42	7.10083e-40
Slc9a6	1076.7	-0.209175	0.0153216	-13.6523	1.95564e-42	1.2021e-39
Kiz	2720.38	-0.254869	0.0186725	-13.6494	2.03456e-42	1.2021e-39
Tcea3	3808.3	-0.521887	0.0382885	-13.6304	2.64105e-42	1.48242e-39
Nfs1	3590.08	-0.146496	0.010922	-13.413	5.0775e-41	2.71428e-38
Adrb1	831.486	-0.407873	0.0313598	-13.0063	1.12729e-38	5.75225e-36
Asb18	1202.39	-0.399003	0.0307371	-12.9812	1.56501e-38	7.6386e-36
Kif13a	6125.28	0.115388	0.00890068	12.9639	1.959e-38	9.16323e-36
Calcoco1	6200.41	-0.314089	0.02439	-12.8778	6.00421e-38	2.69613e-35
Sh3rf2	1763.34	-0.465625	0.036231	-12.8516	8.42622e-38	3.63818e-35
Tuba4a	11205.6	-0.443273	0.0345686	-12.823	1.21879e-37	5.06746e-35
Ndufs8	8563.42	-0.157045	0.0123507	-12.7155	4.85171e-37	1.94519e-34
Myadml2	1226.74	-0.261144	0.0207911	-12.5604	3.48671e-36	1.34972e-33
Ppp1r26	258.378	-0.423261	0.0337224	-12.5513	3.90968e-36	1.463e-33
Chrm2	7936.58	-0.241428	0.0192622	-12.5337	4.88102e-36	1.76756e-33
Rilpl1	3860.86	-0.651392	0.0522254	-12.4727	1.05221e-35	3.69129e-33
Jph1	1410.93	-0.357997	0.0287245	-12.4631	1.18647e-35	4.03617e-33
Ublcp1	1088.82	-0.153374	0.0123829	-12.386	3.11359e-35	1.02803e-32
Alkbh7	1264.51	-0.211089	0.0171337	-12.3201	7.06098e-35	2.26476e-32
Ppif	3096.65	-0.426528	0.0346737	-12.3012	8.92388e-35	2.78276e-32
Hdhd2	2507.36	-0.103287	0.00840757	-12.285	1.08987e-34	3.30672e-32
Fundc2	4689.95	-0.144095	0.0118295	-12.1809	3.92712e-34	1.1589e-31
Rbm24	7855.58	-0.267594	0.0219719	-12.1789	4.02612e-34	1.1589e-31
C130080G10Rik	5052.91	-0.420166	0.0345059	-12.1767	4.13907e-34	1.16163e-31
Phtf2	5112.28	-0.249222	0.0206174	-12.088	1.22267e-33	3.34772e-31
Calr3	440.514	-0.419277	0.0347393	-12.0693	1.53516e-33	4.05774e-31
Rab3a	1392.11	-0.348777	0.0289004	-12.0682	1.55428e-33	4.05774e-31
Smyd1	22493.9	-0.307365	0.0256726	-11.9725	4.95179e-33	1.26338e-30
Dsg2	4984.12	-0.370219	0.0310923	-11.9071	1.08704e-32	2.71181e-30
Trdn	17710.9	-0.210366	0.0176995	-11.8854	1.41026e-32	3.42051e-30
Fign	826.338	-0.441308	0.0371344	-11.8841	1.43207e-32	3.42051e-30
Coro6	12212.6	-0.386921	0.0328255	-11.7872	4.54481e-32	1.06292e-29
Eif4e3	2333.03	-0.15356	0.0130471	-11.7697	5.59425e-32	1.28165e-29
Polr1a	3380.23	-0.144104	0.0122679	-11.7464	7.36913e-32	1.65452e-29
Pcnt	5138.18	-0.223296	0.0190171	-11.7419	7.77526e-32	1.71147e-29
Ptpn3	3072.49	-0.264663	0.0225535	-11.7349	8.44691e-32	1.82356e-29
Lmo7	21319.7	-0.151957	0.0130189	-11.672	1.77226e-31	3.75384e-29
Atp5c1	46000.9	-0.149293	0.0129045	-11.569	5.91477e-31	1.22962e-28
Plet1os	448.257	-0.611484	0.0529413	-11.5502	7.36345e-31	1.50295e-28
Gm26795	256.176	-0.55802	0.0483674	-11.5371	8.57475e-31	1.71893e-28
Kcnj12	925.5	-0.373818	0.0324724	-11.5119	1.14963e-30	2.26417e-28
Ppp2r3a	18693.1	-0.220639	0.0191793	-11.504	1.25919e-30	2.43719e-28
Lclat1	5481.19	-0.121704	0.0105992	-11.4823	1.6184e-30	3.07935e-28
Dhdh	1558.03	-0.326029	0.0284245	-11.47	1.86683e-30	3.49284e-28
Syde2	1454.68	-0.41221	0.0359978	-11.451	2.32534e-30	4.27939e-28
Lsmem2	1205.72	-0.292346	0.0258043	-11.3294	9.38653e-30	1.69957e-27
Bbs2	530.635	-0.320739	0.0283319	-11.3208	1.03552e-29	1.81637e-27
Ccdc141	10162.9	-0.24238	0.0214094	-11.3212	1.03072e-29	1.81637e-27
Rapsn	436.973	-0.363466	0.032139	-11.3092	1.18184e-29	2.04113e-27
Cacnb2	4446.49	-0.344448	0.0305611	-11.2708	1.82867e-29	3.11041e-27
Intu	2150.84	-0.35357	0.0314129	-11.2556	2.17446e-29	3.64335e-27
Ndrg2	52455.2	-0.169975	0.0151276	-11.2361	2.71085e-29	4.4753e-27
Tmem182	8751.86	-0.143375	0.0128013	-11.2001	4.07424e-29	6.62862e-27
Atp5h	33558.6	-0.0746878	0.00670291	-11.1426	7.78203e-29	1.24802e-26
Adam23	154.257	-0.571408	0.0513002	-11.1385	8.14665e-29	1.28143e-26
Acyp2	2145.35	-0.218841	0.0196486	-11.1377	8.2187e-29	1.28143e-26
Gorasp1	1372.72	-0.164644	0.0148915	-11.0562	2.04608e-28	3.1301e-26
E2f6	3586.73	-0.170239	0.0153987	-11.0554	2.06331e-28	3.1301e-26
Taf1a	695.257	-0.187104	0.0169798	-11.0192	3.08741e-28	4.62123e-26
Them6	335.554	-0.526106	0.0478	-11.0064	3.55937e-28	5.25757e-26
Dsc2	1915.09	-0.135208	0.0123132	-10.9808	4.72782e-28	6.89279e-26
Rbm38	4341.7	-0.352256	0.032165	-10.9515	6.5346e-28	9.40479e-26
Slc27a1	5065.42	-0.420178	0.0383782	-10.9484	6.7662e-28	9.61485e-26
Epm2a	1504.18	-0.156103	0.0142941	-10.9208	9.17233e-28	1.28711e-25
Mrpl55	1834.43	-0.190166	0.0175351	-10.8448	2.11005e-27	2.92438e-25
Dnajc12	210.743	-0.31461	0.0291823	-10.7808	4.23974e-27	5.80431e-25
Rnf166	1380.58	-0.182922	0.0170666	-10.7181	8.36877e-27	1.1319e-24
Scamp1	786.5	-0.457529	0.0427301	-10.7074	9.39523e-27	1.25561e-24
Tesc	2642.73	-0.316056	0.0295587	-10.6925	1.10387e-26	1.45788e-24
Gm13375	388.865	-0.480372	0.0450973	-10.6519	1.70847e-26	2.23015e-24
Ehbp1	4883.73	-0.141604	0.0132955	-10.6506	1.73305e-26	2.23623e-24
Krt222	1440.32	-0.300198	0.0283423	-10.5919	3.25027e-26	4.14631e-24
Laptm4b	2407.34	-0.1514	0.0142982	-10.5888	3.35993e-26	4.23804e-24
Mapk10	943.189	-0.441696	0.0419471	-10.5298	6.29436e-26	7.85116e-24
Coa7	800.351	-0.171229	0.0162816	-10.5167	7.23441e-26	8.92455e-24
Zfand1	1028.15	-0.149515	0.0142224	-10.5127	7.55246e-26	9.21564e-24
Synj2	3580.15	-0.230997	0.0220065	-10.4968	8.93768e-26	1.07886e-23
Fkbp3	7158.62	-0.119604	0.0114617	-10.4351	1.71426e-25	2.04727e-23
Carns1	1095.18	-0.194225	0.0188355	-10.3116	6.24291e-25	7.37715e-23
Ano4	471.054	-0.483084	0.0469946	-10.2796	8.71232e-25	1.0188e-22
Amd1	5875.15	-0.292588	0.0285206	-10.2589	1.0798e-24	1.24967e-22
Mitf	3350.57	-0.208912	0.020371	-10.2553	1.11977e-24	1.28271e-22
Ndufa5	9952.23	-0.1656	0.0162043	-10.2195	1.62119e-24	1.83833e-22
Efcab2	2917.35	-0.524651	0.0515027	-10.1869	2.26978e-24	2.54806e-22
Pkdrej	243.135	-0.432714	0.0425058	-10.1801	2.43277e-24	2.70399e-22
Dnajc14	1175.68	0.13596	0.0133642	10.1734	2.60525e-24	2.8673e-22
Sspn	8404.51	-0.053743	0.00528563	-10.1678	2.76192e-24	3.01022e-22
Klhl7	2131.95	-0.213058	0.0210654	-10.1141	4.7848e-24	5.16482e-22
Nr3c2	1576.08	-0.361563	0.0357607	-10.1106	4.95689e-24	5.29962e-22
Asb12	299.932	-0.35955	0.0356623	-10.0821	6.62945e-24	7.02097e-22
Mlip	6075.64	-0.285738	0.0283583	-10.076	7.05387e-24	7.40063e-22
Rfk	2603.8	-0.0905282	0.00899202	-10.0676	7.68209e-24	7.9851e-22
Fam161b	384.27	-0.307584	0.0306988	-10.0194	1.25253e-23	1.28999e-21
Mrps5	904.189	0.144901	0.0145082	9.98757	1.72763e-23	1.76312e-21
Dip2c	4430.88	-0.182047	0.0182314	-9.98534	1.76689e-23	1.78695e-21
Rrm2b	951.716	-0.14839	0.0148944	-9.96279	2.21751e-23	2.22266e-21
Gm38077	215.608	-1.39506	0.140177	-9.95219	2.46702e-23	2.45087e-21
Mylk3	27166.8	-0.24852	0.0250152	-9.93477	2.93844e-23	2.89359e-21
Trpt1	501.784	-0.24646	0.0248355	-9.9237	3.28348e-23	3.20524e-21
Gm36372	109.338	-0.635815	0.0641307	-9.91435	3.60592e-23	3.48966e-21
Nsmce2	722.568	-0.245836	0.0248326	-9.89973	4.1742e-23	4.00509e-21
Nprl2	254.716	-0.262554	0.0266234	-9.8618	6.0944e-23	5.74922e-21
Tmem56	149.365	-0.558713	0.0566531	-9.862	6.08262e-23	5.74922e-21
Pigu	806.527	-0.216893	0.0221407	-9.79611	1.17001e-22	1.09455e-20
Kif3b	559.554	0.306446	0.0314048	9.75792	1.70611e-22	1.58287e-20
Zfp358	646.176	-0.411869	0.0422175	-9.75588	1.74085e-22	1.60187e-20
Chchd10	20710.1	-0.148492	0.0152525	-9.73561	2.12531e-22	1.93973e-20
Lynx1	5967.09	-0.498325	0.0513199	-9.71017	2.72869e-22	2.47035e-20
Clcc1	1163.32	-0.135529	0.0140107	-9.67325	3.91745e-22	3.51818e-20
Uros	1004.16	-0.147395	0.0152628	-9.65716	4.58403e-22	4.08415e-20
Thtpa	579.554	-0.222705	0.023064	-9.65596	4.63786e-22	4.09958e-20
Hsd11b1	536.784	-0.499026	0.0518018	-9.63337	5.78041e-22	5.06179e-20
Acadsb	3376.31	0.595936	0.0618658	9.63273	5.8166e-22	5.06179e-20
Gm13479	257.149	-0.580018	0.0603846	-9.60539	7.58705e-22	6.55171e-20
Trim63	7691.14	-0.163578	0.0170643	-9.58594	9.16195e-22	7.8513e-20
Alad	515.905	-0.224525	0.0234275	-9.58384	9.35043e-22	7.95211e-20
Msi2	8922.55	-0.111993	0.0117021	-9.57034	1.06558e-21	8.99411e-20
Arhgap20	2770.59	-0.336975	0.035254	-9.55849	1.19482e-21	1.00097e-19
Mrps28	1272.01	-0.136478	0.0143384	-9.51837	1.75917e-21	1.46285e-19
Usp2	4668.86	-0.473248	0.0499678	-9.47105	2.77037e-21	2.28678e-19
Nr0b2	342.432	-0.325365	0.0346147	-9.39961	5.47658e-21	4.45508e-19
Suds3	2604.61	-0.0839937	0.00893563	-9.39986	5.46345e-21	4.45508e-19
Gm12655	96.0135	-0.412384	0.0438928	-9.39526	5.70761e-21	4.60961e-19
Slc22a23	765.676	-0.221115	0.0235629	-9.38407	6.34743e-21	5.08973e-19
Limch1	14361.6	-0.158206	0.0168684	-9.37884	6.67052e-21	5.31087e-19
Cdnf	642.892	-0.148803	0.0158733	-9.37445	6.95394e-21	5.49753e-19
Gm37829	3793.53	-0.55505	0.0592587	-9.36656	7.49357e-21	5.88271e-19
Nmnat3	273.514	-0.260405	0.027822	-9.3597	7.99625e-21	6.23374e-19
Fars2	981.797	-0.385756	0.0412332	-9.35547	8.32318e-21	6.44387e-19
Gm35330	252.824	-0.392455	0.0419901	-9.34638	9.06997e-21	6.97393e-19
Hlf	1693.97	-0.702009	0.0752145	-9.33342	1.02506e-20	7.82812e-19
Gpn3	660.932	-0.162902	0.0174602	-9.32991	1.0596e-20	8.03723e-19
Gm42940	138.514	-0.572045	0.061335	-9.32657	1.09352e-20	8.23883e-19
Rlf	1055.28	-0.148325	0.0159231	-9.31505	1.2189e-20	9.12227e-19
Garem1	1630.8	-0.202478	0.0217783	-9.29724	1.44138e-20	1.07158e-18
Plp1	177.135	-0.315272	0.0339143	-9.29614	1.4564e-20	1.07563e-18
Lsamp	173.176	-0.475518	0.0513324	-9.2635	1.97839e-20	1.4516e-18
Arfrp1	841.919	0.374059	0.0404548	9.24633	2.32337e-20	1.69365e-18
Sptb	11208.9	-0.182161	0.019774	-9.21217	3.19596e-20	2.3147e-18
Ubl4a	3259.69	-0.119841	0.0130222	-9.20281	3.48714e-20	2.5094e-18
Dnajc4	1089.76	-0.130838	0.0142277	-9.196	3.7153e-20	2.65656e-18
Fxn	679.473	-0.221073	0.024049	-9.19263	3.83364e-20	2.72383e-18
Acot13	8807.55	-0.183129	0.0200141	-9.15	5.69322e-20	4.01963e-18
Apip	871.77	-0.275569	0.0301975	-9.12558	7.13552e-20	5.00646e-18
Ppargc1b	1721.82	-0.227746	0.0250082	-9.10684	8.48145e-20	5.91384e-18
Polr2c	2125.05	0.112153	0.0123423	9.08688	1.0192e-19	7.06266e-18
Rpl17	4753.81	0.154406	0.0170068	9.07906	1.09515e-19	7.5424e-18
Fdx1	1493.76	-0.16169	0.0178671	-9.04959	1.43512e-19	9.82357e-18
Fam78a	911.149	-0.377317	0.041833	-9.0196	1.8877e-19	1.28432e-17
Cep126	324.324	-0.287442	0.0321211	-8.94869	3.59725e-19	2.43269e-17
Cog6	2176.88	-0.161478	0.0180498	-8.94625	3.67766e-19	2.47218e-17
2021-03-06	5479.8	-0.371349	0.0416056	-8.92544	4.43927e-19	2.96638e-17
Mat2b	2547.55	-0.192521	0.0215993	-8.91331	4.95298e-19	3.29007e-17
Mfap1a	2125.07	-0.0840969	0.00945244	-8.89684	5.74572e-19	3.79421e-17
Mfsd4b1	190.203	-0.948163	0.106597	-8.89486	5.84936e-19	3.84005e-17
Pnpla2	11895.2	-0.27766	0.0312532	-8.88423	6.43663e-19	4.20102e-17
Tnni3	89786.6	0.120636	0.0135842	8.8806	6.65036e-19	4.31543e-17
Smim20	901.5	-0.772265	0.0870536	-8.87115	7.2393e-19	4.6706e-17
Btbd11	179.014	-0.379366	0.0428185	-8.85986	8.01128e-19	5.13912e-17
Patj	1312.47	-0.166238	0.0188371	-8.82503	1.09434e-18	6.98015e-17
Rragb	87.5	-0.481942	0.054686	-8.81288	1.21971e-18	7.73588e-17
Arel1	3322.15	-0.120951	0.0137294	-8.80964	1.25545e-18	7.91783e-17
Cisd2	2342.01	0.0735614	0.00835207	8.80758	1.27882e-18	8.02013e-17
Tspyl4	719.932	-0.266707	0.0303364	-8.79165	1.47385e-18	9.19192e-17
Ndufaf3	956.135	-0.147456	0.0167911	-8.78177	1.60917e-18	9.98041e-17
Aox1	2114.74	-0.285566	0.0325951	-8.76101	1.9351e-18	1.1936e-16
Atp5d	15040.5	0.16565	0.018915	8.7576	1.99459e-18	1.22357e-16
Sfxn4	147.946	-0.420331	0.0480699	-8.74417	2.24669e-18	1.37072e-16
Mettl23	1056.04	-0.163278	0.0187304	-8.71724	2.85063e-18	1.72979e-16
Uhrf1bp1l	1382	-0.113564	0.0130388	-8.70969	3.04719e-18	1.83913e-16
Map1lc3b	6750.18	0.164792	0.0189618	8.69076	3.60024e-18	2.1613e-16
Arl3	1286.42	-0.172206	0.0198301	-8.68405	3.81911e-18	2.2805e-16
Slc25a38	717.838	-0.175416	0.0202236	-8.67383	4.17828e-18	2.48177e-16
Tmem205	1308.41	-0.149553	0.0172545	-8.66746	4.41878e-18	2.6108e-16
D3Ertd751e	1189.36	-0.165615	0.0191091	-8.66683	4.44301e-18	2.61137e-16
Cfap298	656.149	-0.187543	0.021656	-8.66013	4.71237e-18	2.75526e-16
Pln	109125	-0.668571	0.0772369	-8.65611	4.88153e-18	2.83938e-16
Zfp768	1428.07	-0.122051	0.0141125	-8.64846	5.21998e-18	3.02059e-16
Khk	383.338	-0.203543	0.0236415	-8.60957	7.33357e-18	4.22188e-16
Cox20	1749	-0.171601	0.0199627	-8.59609	8.24768e-18	4.7239e-16
Pdk1	8992.89	-0.135176	0.0157411	-8.58748	8.88988e-18	5.06588e-16
Fuom	815.77	-0.149461	0.0174329	-8.57348	1.00403e-17	5.69255e-16
Cebpzos	775.041	-0.151237	0.0176421	-8.57254	1.01225e-17	5.71028e-16
Zfp827	1594.16	-0.110047	0.012846	-8.5666	1.06585e-17	5.9826e-16
Bet1l	365.649	0.453685	0.0530138	8.55785	1.1499e-17	6.4223e-16
Plpp7	1150.46	-0.190887	0.0223361	-8.54609	1.27324e-17	7.07592e-16
D5Ertd579e	8159.82	-0.0989012	0.0115832	-8.53832	1.36189e-17	7.53134e-16
Ap4s1	1525.76	-0.112237	0.0131622	-8.52721	1.49923e-17	8.22544e-16
Sirt5	668.297	-0.871222	0.102172	-8.52699	1.50206e-17	8.22544e-16
Smim10l1	2907.36	-0.207788	0.0243734	-8.52518	1.5257e-17	8.31434e-16
Akr1c19	80.1892	-0.464261	0.0546205	-8.49975	1.89996e-17	1.03038e-15
N6amt1	1018.42	-0.137839	0.0162203	-8.49795	1.92961e-17	1.04144e-15
Dym	3305.16	-0.142704	0.0167966	-8.496	1.96236e-17	1.05404e-15
Gab1	2490.12	-0.223886	0.0264338	-8.46968	2.4607e-17	1.31542e-15
Ccdc91	997.351	-0.111764	0.0132036	-8.46465	2.56927e-17	1.36695e-15
Zfp691	382.554	-0.58321	0.0689264	-8.46134	2.64327e-17	1.39969e-15
Grcc10	2417.61	-0.134505	0.0159364	-8.44015	3.1693e-17	1.67036e-15
Amacr	515	-0.952966	0.112951	-8.43699	3.25623e-17	1.70815e-15
Bckdk	3626.23	-0.1358	0.0160981	-8.43576	3.29054e-17	1.71812e-15
Smim13	2126.7	-0.122935	0.014586	-8.42829	3.50739e-17	1.82287e-15
Ppil1	432.054	-0.170298	0.020209	-8.42682	3.55175e-17	1.83742e-15
Leng1	954.23	-0.137245	0.0163248	-8.40711	4.20228e-17	2.16398e-15
Tbx5	1473.19	-0.450916	0.0537219	-8.39351	4.71822e-17	2.4132e-15
Eif4e	5719	-0.145169	0.0172959	-8.39324	4.72923e-17	2.4132e-15
Fam168a	1590.54	0.246281	0.0294653	8.35835	6.36036e-17	3.23083e-15
Ndufa7	4893.43	-0.125413	0.0150121	-8.35411	6.59293e-17	3.33388e-15
Retreg1	11873.4	-0.188808	0.0226837	-8.32351	8.5398e-17	4.299e-15
Mrps24	1752.11	-0.106462	0.0127994	-8.31772	8.96717e-17	4.49399e-15
Agfg1	1365.57	0.0962698	0.0115808	8.31286	9.34211e-17	4.66109e-15
Srpk3	893.041	-0.134863	0.0162346	-8.30712	9.80542e-17	4.8706e-15
Tax1bp3	1057.85	0.103606	0.0124979	8.28983	1.13406e-16	5.60835e-15
Zfp629	977.041	-0.192686	0.0233223	-8.26187	1.43412e-16	7.06117e-15
Homer2	5248.53	-0.179047	0.0216808	-8.25831	1.4775e-16	7.24297e-15
Nit1	896.986	-0.148998	0.0181135	-8.22578	1.93931e-16	9.46552e-15
Gm16316	143.176	-0.623051	0.0758116	-8.21841	2.06215e-16	1.00215e-14
Slco5a1	711.338	-0.331627	0.0404369	-8.2011	2.38203e-16	1.15261e-14
Schip1	4393.72	-0.0974312	0.0118882	-8.1956	2.49342e-16	1.20134e-14
Crk	2937.99	0.166248	0.0202881	8.19436	2.51932e-16	1.20863e-14
Coprs	211.135	-0.316126	0.0386042	-8.1889	2.63615e-16	1.25929e-14
Rarb	502.73	-0.284633	0.0347631	-8.18778	2.66081e-16	1.26569e-14
Rpa1	1503.96	-0.21679	0.0264806	-8.18672	2.68431e-16	1.27148e-14
S100a13	520.284	0.531265	0.0649038	8.18543	2.71337e-16	1.27984e-14
Ndufa13	11381.8	-0.1491	0.0182213	-8.18275	2.77436e-16	1.30314e-14
Gm45716	440.419	-0.272054	0.0333083	-8.16777	3.14143e-16	1.4694e-14
Corin	8459.14	-0.0577533	0.0071047	-8.12889	4.33249e-16	2.01811e-14
Mfap3l	1066.2	-0.281403	0.0347576	-8.09616	5.67208e-16	2.62778e-14
Tmem65	3270.8	-0.619143	0.0764769	-8.09582	5.68813e-16	2.62778e-14
Prpf19	7965.77	-0.158177	0.0195494	-8.09114	5.91087e-16	2.71949e-14
Kcna2	237.757	-0.550163	0.0680903	-8.07989	6.48238e-16	2.97025e-14
Clpp	1775.99	-0.130467	0.0161592	-8.07384	6.81191e-16	3.10856e-14
Ndufs6	5540.88	0.111878	0.0138593	8.07246	6.88977e-16	3.12249e-14
Gata4	3657.55	0.0833715	0.0103287	8.07182	6.92588e-16	3.12249e-14
Sc5d	1048.43	-0.139374	0.0172661	-8.07209	6.9106e-16	3.12249e-14
Sms	2574.07	-0.191418	0.0237341	-8.06508	7.31877e-16	3.28642e-14
Oard1	543.311	-0.177386	0.0220026	-8.06205	7.50266e-16	3.35557e-14
Kcnh7	105.811	-0.424215	0.0526639	-8.05514	7.93881e-16	3.53655e-14
Zfp775	497.608	-0.227035	0.0281896	-8.05386	8.02247e-16	3.55969e-14
Cdpf1	393.351	-0.186081	0.0231283	-8.04557	8.58457e-16	3.79411e-14
Ppp1r3d	694.689	-0.155931	0.0193828	-8.04485	8.63492e-16	3.8014e-14
Hint3	1224.65	-0.135606	0.016904	-8.02213	1.03926e-15	4.55204e-14
Ppl	658.568	-0.692275	0.0862992	-8.02179	1.04211e-15	4.55204e-14
Zfand5	5700.26	-0.115638	0.0144233	-8.01745	1.0796e-15	4.69753e-14
Hnrnph3	1566.15	-0.15874	0.0198181	-8.00986	1.14839e-15	4.97756e-14
Klhdc2	3948.47	-0.101802	0.0127114	-8.00872	1.15912e-15	4.98555e-14
Rapgef4	1457.14	0.0972215	0.0121393	8.0088	1.15838e-15	4.98555e-14
Mef2d	7958.64	-0.180781	0.0226181	-7.99274	1.3197e-15	5.65455e-14
Ppp1r14c	4837.84	-0.272037	0.0340447	-7.99061	1.34278e-15	5.73157e-14
Grin3b	83.2838	-0.48745	0.0610631	-7.98273	1.43135e-15	6.0865e-14
Ccdc14	167.581	-0.360884	0.0453411	-7.95931	1.73003e-15	7.32878e-14
Rhd	205.446	-0.389832	0.0490627	-7.94559	1.93268e-15	8.15649e-14
Sox6	1411.81	-0.208733	0.0262771	-7.94352	1.96521e-15	8.2627e-14
Erc1	4910.07	-0.168641	0.0212768	-7.92607	2.26198e-15	9.47501e-14
Abhd10	581.297	-0.145503	0.0183669	-7.92202	2.33679e-15	9.75198e-14
Zcchc3	248.027	-0.390112	0.0492829	-7.91576	2.45745e-15	1.02175e-13
Cox6a2	44417.4	-0.163092	0.0207591	-7.85642	3.95262e-15	1.63735e-13
Rilp	1129.08	-0.105213	0.0134055	-7.84844	4.21245e-15	1.73856e-13
Miga1	1019.58	-0.121554	0.0154924	-7.84607	4.29276e-15	1.76522e-13
Fbxl17	1241.19	-0.245592	0.0313275	-7.8395	4.52336e-15	1.85326e-13
Lyrm4	517.162	-0.204569	0.0261166	-7.83293	4.76633e-15	1.9457e-13
Glyctk	55.5405	-0.474461	0.060644	-7.82372	5.12856e-15	2.08599e-13
Dixdc1	583.284	-0.410925	0.052621	-7.80914	5.75809e-15	2.33359e-13
Fbxo8	1851.46	-0.0924583	0.011846	-7.80503	5.94886e-15	2.40223e-13
Pex11g	95.2432	-0.796731	0.102146	-7.79994	6.19343e-15	2.49202e-13
Lhpp	591.959	-0.217957	0.0279584	-7.79575	6.40278e-15	2.56706e-13
Atpsckmt	635.851	-0.151306	0.0194243	-7.78951	6.72678e-15	2.68736e-13
Ankrd40	4211.16	0.22297	0.0286644	7.77863	7.33165e-15	2.91862e-13
Zfp72	269.486	-0.284883	0.03663	-7.7773	7.40871e-15	2.93887e-13
Bcl9	1476.24	-0.190131	0.0244508	-7.77608	7.48066e-15	2.95697e-13
Cby1	344.027	-0.223633	0.0287914	-7.76735	8.01442e-15	3.15684e-13
Mrpl22	744.838	-0.147494	0.0189945	-7.76511	8.15713e-15	3.20182e-13
Pars2	101.365	-0.601744	0.0776117	-7.75327	8.95593e-15	3.50311e-13
Pop5	515.473	-0.193469	0.0249657	-7.7494	9.23277e-15	3.59886e-13
Nudt7	1768.86	-0.15223	0.0196897	-7.73146	1.06317e-14	4.12981e-13
Hand2os1	2390.42	-0.0628656	0.00813224	-7.73041	1.07204e-14	4.14991e-13
Ccdc62	142.284	-0.337869	0.0437441	-7.72375	1.12958e-14	4.3576e-13
Bend7	297.824	-0.183683	0.0238174	-7.71214	1.23723e-14	4.75655e-13
Znrd1as	428.986	-0.216402	0.0282079	-7.67167	1.69773e-14	6.50469e-13
Cntn5	137.162	-0.450911	0.0588251	-7.66528	1.78446e-14	6.81373e-13
Tti1	1475.27	-0.104293	0.0136256	-7.65418	1.94556e-14	7.40367e-13
Synj2bp	1499.96	-0.122446	0.0160043	-7.65083	1.9968e-14	7.573e-13
Exoc6	1398.93	-0.310227	0.0406066	-7.63981	2.17549e-14	8.22292e-13
Rcan2	16480.3	-0.0626289	0.00820559	-7.63247	2.30303e-14	8.67579e-13
Gm11716	328.986	-0.312069	0.0409532	-7.62014	2.53401e-14	9.51396e-13
Obscn	61263.8	0.0874637	0.0114938	7.60965	2.74836e-14	1.02844e-12
Ezr	3026.72	-0.165387	0.0218152	-7.58127	3.42193e-14	1.27623e-12
Proser1	573.014	-0.256218	0.0338252	-7.57475	3.59814e-14	1.33751e-12
Kmt5a	7748.85	-0.155703	0.0205588	-7.57356	3.63125e-14	1.34536e-12
Klhl12	667.338	-0.187501	0.0248252	-7.55285	4.25833e-14	1.5725e-12
Zswim7	298.014	-0.222704	0.0295355	-7.5402	4.69236e-14	1.7271e-12
Osbpl3	1490.58	-0.281046	0.0372999	-7.53477	4.89204e-14	1.79471e-12
Ppp1r12b	13368.2	0.0577597	0.00767169	7.52895	5.11499e-14	1.87039e-12
Fam220a	1834.78	-0.344763	0.0458425	-7.5206	5.45275e-14	1.98742e-12
Kcna6	77.9459	-0.749698	0.0997668	-7.51451	5.71258e-14	2.07538e-12
Nckap5	855.932	-0.263821	0.0351631	-7.50278	6.24773e-14	2.26249e-12
Atad1	4737.72	-0.0837678	0.0111891	-7.48657	7.06944e-14	2.55182e-12
Ezh1	1948.76	-0.0973125	0.013021	-7.47351	7.80856e-14	2.80958e-12
Mrpl58	1564.76	-0.0926304	0.0124049	-7.46723	8.19011e-14	2.93745e-12
Fam126a	2557.76	-0.112393	0.0150679	-7.4591	8.71145e-14	3.11448e-12
Abcb6	1060.5	-0.14299	0.0192299	-7.43583	1.03915e-13	3.70334e-12
Slc25a47	198.014	-0.271102	0.0365415	-7.41902	1.17986e-13	4.19149e-12
Arih1	3327.41	0.19632	0.0264752	7.41523	1.21412e-13	4.29958e-12
Cul7	873.027	0.211096	0.0284853	7.41073	1.25611e-13	4.4343e-12
Zrsr1	1301.78	-0.186932	0.0252433	-7.40523	1.30925e-13	4.6074e-12
Ilvbl	757.527	-0.119822	0.0162059	-7.39369	1.42807e-13	5.00985e-12
Kif21a	2338.81	-0.125983	0.0170921	-7.37084	1.69551e-13	5.92952e-12
Mtus1	8869.58	-0.135771	0.0184471	-7.36001	1.83899e-13	6.41134e-12
Ints10	567.5	0.268235	0.0364523	7.35853	1.85947e-13	6.46267e-12
Etfbkmt	667.108	-0.350666	0.0477201	-7.3484	2.00594e-13	6.9502e-12
Grsf1	3036.65	-0.146936	0.0200098	-7.34319	2.08561e-13	7.204e-12
Casz1	3375.88	-0.226313	0.0308684	-7.33152	2.2755e-13	7.83581e-12
Tecrl	3252.74	-0.204845	0.0279481	-7.3295	2.31014e-13	7.93076e-12
Pla2g12a	825.77	0.162113	0.0221243	7.32736	2.34733e-13	8.03388e-12
Mief2	1190.49	-0.101073	0.0138082	-7.31976	2.48414e-13	8.47629e-12
Fbxw7	2363.85	-0.11081	0.0151479	-7.31521	2.56985e-13	8.74217e-12
Bche	1327.09	0.152557	0.0209593	7.27872	3.37e-13	1.14295e-11
Nars2	712.216	-0.113404	0.0155816	-7.27807	3.38642e-13	1.14506e-11
Map3k13	160.365	-0.255688	0.035151	-7.27399	3.49016e-13	1.17659e-11
Mapt	3872.8	-0.176725	0.0243271	-7.26456	3.74253e-13	1.25789e-11
Armc8	909.959	-0.132555	0.0183111	-7.23901	4.51959e-13	1.51453e-11
Ociad2	226.716	-0.361269	0.0500029	-7.22496	5.01249e-13	1.67471e-11
Ankrd23	16372	0.124315	0.0172396	7.21103	5.55289e-13	1.84975e-11
Tspyl1	1740.93	-0.0819864	0.0113949	-7.195	6.24591e-13	2.07445e-11
Kbtbd12	1373.38	-0.364438	0.0507048	-7.18744	6.60179e-13	2.18619e-11
Sccpdh	1756.28	-0.39992	0.0558249	-7.16383	7.84528e-13	2.59033e-11
Mecp2	2815.68	-0.130871	0.0182839	-7.1577	8.20427e-13	2.69884e-11
Ap3s2	1066.12	-0.189629	0.0264941	-7.1574	8.22201e-13	2.69884e-11
Tmem141	759.581	-0.148215	0.0207323	-7.14898	8.74256e-13	2.86134e-11
Txn2	7152.38	-0.135647	0.0189801	-7.14679	8.88276e-13	2.89877e-11
Aff4	4430.11	-0.0505807	0.00708158	-7.14258	9.15983e-13	2.98053e-11
Slc25a11	9246.8	-0.30355	0.0425231	-7.13846	9.43794e-13	3.06215e-11
Amz2	2334.08	-0.0813722	0.0114076	-7.13319	9.80713e-13	3.17276e-11
Tbc1d7	686.473	-0.114895	0.0161393	-7.11898	1.08731e-12	3.50751e-11
Mettl22	1086.18	-0.102322	0.0143878	-7.11167	1.14644e-12	3.68766e-11
Pcdhga2	600.797	-0.215763	0.030357	-7.10753	1.18136e-12	3.78911e-11
Anapc13	2480.57	-0.130663	0.0184095	-7.09758	1.26964e-12	4.06066e-11
Tcta	1928.62	-0.125231	0.0176462	-7.09679	1.2769e-12	4.0723e-11
Ldb3	33829.4	-0.0252413	0.00356052	-7.08923	1.34856e-12	4.28866e-11
Usp13	17302.5	-0.170809	0.0241029	-7.08666	1.37392e-12	4.35695e-11
Cnpy2	605.973	0.137093	0.0194101	7.06297	1.62977e-12	5.15376e-11
Smim11	1138.65	-0.168929	0.0239881	-7.04219	1.89238e-12	5.96739e-11
Yipf1	337.946	0.345457	0.0490746	7.03942	1.9304e-12	6.07021e-11
Dmac2	598.541	-0.369483	0.0525631	-7.02933	2.07531e-12	6.50768e-11
Ssx2ip	591.338	-0.141763	0.020181	-7.02455	2.14763e-12	6.71569e-11
Dnajc25	1110.42	-0.0880565	0.0125507	-7.01607	2.282e-12	7.09631e-11
Selenot	4327.95	-0.0557628	0.00794767	-7.01624	2.27913e-12	7.09631e-11
AC241534.1	119.622	-0.290507	0.0414692	-7.00537	2.46326e-12	7.63883e-11
Lin52	268.527	-0.175094	0.0250142	-6.99979	2.56354e-12	7.9279e-11
Ints4	2467.91	-0.125607	0.0179665	-6.99116	2.72632e-12	8.40814e-11
Rorc	1526.96	-0.194635	0.0279218	-6.9707	3.15366e-12	9.69946e-11
Gm15506	95.4595	-0.504785	0.0725182	-6.9608	3.38334e-12	1.03774e-10
H2az2	1176.3	-0.102398	0.0147332	-6.95016	3.64885e-12	1.11613e-10
Ndufb4c	6232.85	-0.146222	0.021046	-6.94771	3.71254e-12	1.13253e-10
Echs1	5145.74	-0.366974	0.0528245	-6.94705	3.73016e-12	1.13482e-10
Speg	9332.68	-0.0551285	0.00794119	-6.9421	3.86325e-12	1.17213e-10
Csdc2	2101.38	-0.181209	0.0261599	-6.92699	4.2988e-12	1.30076e-10
Gm5532	2973.36	-0.242313	0.0351224	-6.89909	5.23358e-12	1.57936e-10
AW209491	510.919	-0.137348	0.0199128	-6.89746	5.29393e-12	1.59329e-10
Glo1	4643.15	-0.0900619	0.0130792	-6.88589	5.74267e-12	1.72372e-10
Dsp	93593	-0.155835	0.0226359	-6.88442	5.80231e-12	1.73698e-10
Tuba8	4641.05	-0.0417874	0.00608293	-6.86961	6.43771e-12	1.92207e-10
Mrps22	789.284	-0.122591	0.0178868	-6.85372	7.19514e-12	2.14251e-10
Naca	31997.2	-0.26765	0.0391175	-6.84221	7.79815e-12	2.31593e-10
Abi2	1105.19	0.221389	0.0323689	6.83955	7.94398e-12	2.35301e-10
Mrpl38	1806.88	-0.126684	0.0185257	-6.8383	8.01393e-12	2.35509e-10
Mrpl39	1239.64	-0.119018	0.0174044	-6.83838	8.0093e-12	2.35509e-10
Fgf1	9507.01	-0.165512	0.024203	-6.83848	8.00383e-12	2.35509e-10
Mtus2	5772.64	-0.109069	0.0159639	-6.83221	8.3616e-12	2.45084e-10
Tmem230	686.351	-0.107025	0.0156847	-6.82353	8.88282e-12	2.59009e-10
Atp2b2	44.1351	-0.670478	0.0982584	-6.82362	8.87716e-12	2.59009e-10
Supt16	1461.03	0.0978769	0.0143735	6.80954	9.79097e-12	2.8475e-10
Dnd1	63.2297	-0.378479	0.0555992	-6.80728	9.9462e-12	2.88517e-10
Gpr137c	362.649	-0.219125	0.0321926	-6.80671	9.98542e-12	2.88908e-10
Maip1	903.811	-0.114379	0.0168049	-6.80627	1.00162e-11	2.89053e-10
Cd59a	2565.64	-0.151916	0.0223284	-6.80371	1.01959e-11	2.93485e-10
Gp1ba	149.054	-0.343327	0.0504924	-6.79959	1.04921e-11	3.01237e-10
Tnip2	381.838	0.208779	0.0307785	6.78327	1.17486e-11	3.36454e-10
Cyp2u1	525.851	-0.694148	0.102389	-6.77949	1.20604e-11	3.44505e-10
Hsbp1l1	69.0811	-0.473385	0.0698479	-6.77737	1.22382e-11	3.48696e-10
Rpa3	167.5	-0.35997	0.0531205	-6.77649	1.2313e-11	3.49937e-10
Ubr3	11418.6	-0.135346	0.0199876	-6.77152	1.27439e-11	3.6127e-10
Mrps16	1560.31	-0.0992079	0.0146558	-6.76918	1.29511e-11	3.6622e-10
Rhobtb1	4428.03	-0.200241	0.0296048	-6.76381	1.34405e-11	3.79103e-10
Siva1	624.851	-0.113698	0.0168171	-6.76084	1.37198e-11	3.86012e-10
Rgma	1125.3	-0.3568	0.0528257	-6.75429	1.43536e-11	4.02835e-10
Ifit1bl2	271.378	-0.297463	0.044155	-6.7368	1.61914e-11	4.53278e-10
Xrcc5	983.473	-0.133799	0.0198702	-6.73368	1.6543e-11	4.61969e-10
Cluh	7521.5	-1.16476	0.173056	-6.7305	1.69079e-11	4.70987e-10
Uqcr10	9728.34	-0.0808043	0.0120138	-6.72597	1.7443e-11	4.84692e-10
Aga	365.919	-0.401293	0.0597587	-6.71523	1.87767e-11	5.20463e-10
Erbb4	1059.91	-0.305156	0.0455461	-6.69994	2.08504e-11	5.7652e-10
Cers4	1682.51	-0.0654551	0.00978371	-6.69022	2.22839e-11	6.14641e-10
Amph	81.3919	-0.428382	0.0640351	-6.6898	2.23473e-11	6.14671e-10
Ap2m1	3483.24	0.136483	0.0204027	6.68949	2.23945e-11	6.14671e-10
Idnk	442.054	-0.181242	0.0270991	-6.68812	2.26062e-11	6.18969e-10
Epm2aip1	2828.31	-0.0846327	0.0126636	-6.68317	2.33829e-11	6.38678e-10
Prdx2	9269.99	0.0302669	0.00453486	6.67427	2.48467e-11	6.77012e-10
Cutc	245.135	-0.557424	0.083553	-6.6715	2.53197e-11	6.88229e-10
Pithd1	652	-0.120029	0.0180119	-6.66385	2.66751e-11	7.2332e-10
Micos10	6691.11	-0.130957	0.0196552	-6.66272	2.68809e-11	7.27145e-10
Rnf139	2254.88	-0.0886693	0.013312	-6.66085	2.7225e-11	7.34682e-10
Brcc3	884.446	-0.111349	0.0167202	-6.65956	2.74642e-11	7.39361e-10
Rai2	1189.28	-0.0872882	0.0131155	-6.65533	2.82661e-11	7.59128e-10
Psmg2	826.892	-0.106915	0.0160769	-6.65025	2.92603e-11	7.83952e-10
Vps26a	3244.78	-0.139149	0.0209592	-6.63905	3.15701e-11	8.43824e-10
Gm5113	373.135	-0.136734	0.0206116	-6.63383	3.27092e-11	8.72194e-10
Slc47a1	1750.5	-0.103008	0.0155337	-6.63128	3.32784e-11	8.85268e-10
Mtfr1	1387.51	0.165571	0.0249733	6.62995	3.35805e-11	8.91194e-10
Stard7	3511.08	-0.511272	0.0771516	-6.62684	3.42941e-11	9.07985e-10
Chmp5	925.351	0.161666	0.0244039	6.62461	3.48158e-11	9.19628e-10
Tmem252	2058.32	0.183446	0.0276987	6.6229	3.52211e-11	9.28151e-10
Aldoa	51617.1	0.271566	0.0410409	6.61695	3.66675e-11	9.64003e-10
Atp8a1	3146.03	-0.0957399	0.0144726	-6.61527	3.70884e-11	9.72791e-10
Nkiras1	1329.78	-0.0882022	0.0133566	-6.60367	4.01109e-11	1.04962e-09
Actr3b	775.432	-0.0956548	0.0145068	-6.59381	4.28676e-11	1.11914e-09
Bpgm	936.986	-0.365946	0.0555976	-6.58204	4.64026e-11	1.20862e-09
Cds2	6658.86	-0.0746407	0.0113494	-6.57662	4.81257e-11	1.2506e-09
Phospho2	670.514	-0.618067	0.0940007	-6.57514	4.86073e-11	1.2602e-09
Pygb	36626.6	-0.164779	0.0251531	-6.55104	5.71376e-11	1.47794e-09
Gm3646	125.257	-0.323576	0.049502	-6.53662	6.29259e-11	1.62392e-09
Coa4	244.838	-0.169143	0.0258852	-6.53434	6.38922e-11	1.64508e-09
Zfp3	305.608	-0.175036	0.0267966	-6.53202	6.48901e-11	1.66695e-09
Prxl2c	1879.53	0.141232	0.0216231	6.53154	6.50973e-11	1.66845e-09
Tac1	61.0676	-0.440944	0.0675627	-6.52645	6.73476e-11	1.7222e-09
Trim13	381.919	-0.141508	0.0216968	-6.52206	6.93485e-11	1.76933e-09
Mrpl36	1020.78	-0.0882354	0.0135366	-6.51826	7.11277e-11	1.81061e-09
Ccdc51	180.23	-0.457881	0.0702758	-6.51549	7.2454e-11	1.8402e-09
Cldn12	1113.7	-0.115074	0.0176778	-6.50955	7.53783e-11	1.91015e-09
Nudt22	485.446	-0.124335	0.0191014	-6.50921	7.55494e-11	1.91017e-09
Yipf7	1633.59	-1.03505	0.159136	-6.50417	7.81238e-11	1.97083e-09
Ipo13	900.77	-0.0880866	0.0135471	-6.50225	7.91285e-11	1.9917e-09
E030042O20Rik	37.5135	-0.465412	0.0716341	-6.49707	8.18983e-11	2.0568e-09
Cmc1	459.257	-0.195134	0.0300587	-6.49175	8.48429e-11	2.126e-09
Zc3h6	511.243	-0.280647	0.0432386	-6.49065	8.54662e-11	2.13685e-09
Mrm3	453.892	-0.601489	0.0926853	-6.48959	8.60695e-11	2.14715e-09
Hus1	321.041	0.220067	0.0339133	6.4891	8.63481e-11	2.14932e-09
Fbxl22	1527.93	-0.0838412	0.0129223	-6.4881	8.69266e-11	2.15893e-09
Timmdc1	1474.59	-0.0976843	0.0150577	-6.48734	8.73669e-11	2.16508e-09
Sdr39u1	1195.55	-0.0739682	0.0114147	-6.48006	9.16844e-11	2.26231e-09
Msh2	451.811	-0.123549	0.0190661	-6.48005	9.16935e-11	2.26231e-09
Asb5	1130.73	-0.184565	0.0285097	-6.47377	9.55874e-11	2.35321e-09
Akap8	1180.78	0.19313	0.0298521	6.46955	9.82926e-11	2.41451e-09
Atp1a2	27214.1	-0.061148	0.00945221	-6.46918	9.85384e-11	2.41527e-09
Eef1akmt1	967.108	-0.0853348	0.013215	-6.45742	1.065e-10	2.60472e-09
Hmgn2	1957.74	-0.162921	0.0252371	-6.45562	1.07775e-10	2.63018e-09
Nsmaf	1408.18	0.187448	0.0290681	6.44857	1.12912e-10	2.74956e-09
Tob2	3428.04	-0.358341	0.0556033	-6.44459	1.15914e-10	2.81655e-09
Mrps26	1336.97	-0.0762414	0.0118374	-6.4407	1.18924e-10	2.88346e-09
Antxr2	6492.35	-0.0773679	0.0120256	-6.43361	1.24607e-10	3.01473e-09
Farsb	1977.73	-0.0879535	0.0136822	-6.42832	1.29021e-10	3.11481e-09
Nubpl	258.23	-0.431202	0.0671208	-6.42427	1.325e-10	3.19194e-09
Zfand6	2734.28	-0.0933343	0.0145499	-6.41478	1.41027e-10	3.39008e-09
Mcm8	177.703	-0.248482	0.0387931	-6.40532	1.50058e-10	3.59947e-09
Dipk1b	536.541	-0.43773	0.0683493	-6.40431	1.5105e-10	3.61554e-09
Map4k4	4589.46	0.23971	0.0374325	6.40379	1.51571e-10	3.6203e-09
Coq8b	268.824	0.154794	0.0241797	6.40182	1.53535e-10	3.65941e-09
Kcmf1	4875.36	-0.0863517	0.0135198	-6.38704	1.69127e-10	4.02249e-09
Slf1	555.486	-0.568733	0.0891544	-6.37919	1.78032e-10	4.21644e-09
Mvb12b	1078.82	-0.210609	0.033014	-6.37939	1.77796e-10	4.21644e-09
Gm10110	253.081	-0.513437	0.0804951	-6.37849	1.78838e-10	4.2266e-09
Six5	335.378	-0.376015	0.0590041	-6.37269	1.85736e-10	4.37121e-09
Aarsd1	911.986	-0.185615	0.0291265	-6.37272	1.85708e-10	4.37121e-09
Gnb5	615.878	-0.104357	0.0163933	-6.36582	1.94252e-10	4.54308e-09
Phf24	210.081	0.168124	0.0264091	6.36612	1.93866e-10	4.54308e-09
Ccnq	512.068	-0.113294	0.0177957	-6.3664	1.93516e-10	4.54308e-09
Aldh2	7408.59	0.0397135	0.00624198	6.36231	1.98737e-10	4.6383e-09
Tmem126a	1068.93	-0.105843	0.0166376	-6.36171	1.99524e-10	4.64701e-09
Pdp1	2136.86	-0.122964	0.01938	-6.34489	2.22592e-10	5.17353e-09
Rpgr	220.149	-0.186169	0.0294323	-6.32534	2.52683e-10	5.86079e-09
Zfp523	547.716	-0.180646	0.0287194	-6.29002	3.17416e-10	7.34704e-09
Ide	4003.31	-0.304145	0.0484205	-6.28133	3.35683e-10	7.75387e-09
Gm44087	234.946	-0.30229	0.0482374	-6.26671	3.68751e-10	8.5002e-09
Diablo	1321.97	0.165449	0.0264055	6.26571	3.71125e-10	8.5374e-09
Ndufaf7	559.338	-0.254709	0.0406699	-6.26283	3.78057e-10	8.67908e-09
Chl1	119.797	-0.561823	0.0897886	-6.25717	3.92017e-10	8.98119e-09
Phyhip	581.662	-0.134668	0.0215468	-6.25005	4.10324e-10	9.38147e-09
Sbk1	1691.2	-1.34939	0.216051	-6.24569	4.21921e-10	9.62701e-09
Ate1	1273.93	-0.610033	0.0978218	-6.23617	4.48413e-10	1.02107e-08
Pex10	390.932	-0.125206	0.0201296	-6.22001	4.97134e-10	1.12908e-08
AU022252	1210.39	-0.0878024	0.0141166	-6.21978	4.97859e-10	1.12908e-08
Bcl11a	202.311	-0.293252	0.0471559	-6.21876	5.01085e-10	1.13411e-08
Ndufa12	10937.3	-0.0700904	0.0112893	-6.20858	5.34653e-10	1.20765e-08
Mettl5	257.054	-0.468292	0.0754485	-6.20679	5.40792e-10	1.21758e-08
Borcs7	355.162	-0.241028	0.0388337	-6.20666	5.41219e-10	1.21758e-08
Sap30l	853.635	-0.0915373	0.0147538	-6.2043	5.49393e-10	1.2335e-08
Art3	9826.12	-0.145599	0.0234729	-6.20285	5.54494e-10	1.24246e-08
Jmjd4	621.635	-0.210522	0.0339484	-6.20123	5.60241e-10	1.25284e-08
Crebl2	856.054	-0.111369	0.0179784	-6.19461	5.84298e-10	1.30404e-08
Lrrc39	3779.26	-0.353579	0.0571225	-6.18984	6.02269e-10	1.34148e-08
Tusc2	1044.88	-0.114201	0.0184583	-6.18695	6.13391e-10	1.36355e-08
Zfp30	484.635	-0.286447	0.0463286	-6.18294	6.29167e-10	1.39586e-08
Ndufv1	14286.2	-0.0614138	0.00993364	-6.18241	6.31291e-10	1.39781e-08
Ndufb3	5671.34	-0.0783932	0.0126898	-6.17765	6.50607e-10	1.43492e-08
Smim26	353.243	-0.131081	0.0212179	-6.17785	6.49815e-10	1.43492e-08
Rwdd4a	1246.03	-0.0699109	0.0113496	-6.1598	7.28391e-10	1.60332e-08
Sf3b2	2997.99	-0.115004	0.0186727	-6.15898	7.32153e-10	1.60844e-08
Cuedc1	1587.72	0.162502	0.0263983	6.15577	7.4712e-10	1.63812e-08
Adssl1	4021.03	-0.0960916	0.0156168	-6.15311	7.59786e-10	1.66264e-08
Lipt1	302.743	-0.19787	0.032166	-6.15153	7.67403e-10	1.67604e-08
Gja3	369.905	-0.289342	0.0471776	-6.13303	8.62223e-10	1.87948e-08
Chkb	1556.85	-0.0799453	0.0130559	-6.12329	9.16633e-10	1.99421e-08
Mov10l1	1296.08	-0.275592	0.0450143	-6.12232	9.22234e-10	2.00251e-08
Taz	1696.2	-0.0940394	0.0153655	-6.12015	9.34844e-10	2.02598e-08
Slc25a20	2482.41	-0.486734	0.0795564	-6.11811	9.46934e-10	2.04822e-08
Churc1	1297.34	-0.113303	0.0185247	-6.11634	9.57485e-10	2.06706e-08
Znhit3	291.392	-0.170067	0.0278197	-6.1132	9.76516e-10	2.1041e-08
Araf	2208.42	-0.11137	0.0182208	-6.11224	9.82407e-10	2.11274e-08
Hddc3	167.527	-0.905854	0.148363	-6.10565	1.02384e-09	2.19764e-08
Prkn	628.068	-0.193487	0.0317031	-6.10309	1.04039e-09	2.2289e-08
Ccdc181	347.432	-0.143114	0.0234733	-6.0969	1.08145e-09	2.31245e-08
Glt28d2	288.946	-0.372369	0.0611076	-6.09366	1.10361e-09	2.35535e-08
Ggct	706.554	-0.146583	0.0241221	-6.07668	1.22696e-09	2.61309e-08
Bloc1s1	2298.61	-0.0810637	0.0133407	-6.07641	1.22903e-09	2.61309e-08
Nqo2	847.135	0.864084	0.142301	6.07221	1.26164e-09	2.67734e-08
Ube2g1	2684.38	-0.0593821	0.00978644	-6.06779	1.29678e-09	2.74248e-08
Usp14	1729.72	-0.297293	0.0489956	-6.06774	1.29722e-09	2.74248e-08
Gpatch11	857.189	-0.114329	0.0188435	-6.06732	1.30066e-09	2.74459e-08
Sugp2	1315.69	-0.127615	0.0210577	-6.06024	1.35919e-09	2.8627e-08
Paqr7	635.162	-0.175568	0.0290007	-6.05393	1.41355e-09	2.97164e-08
Hlcs	307.432	-0.308996	0.0510756	-6.04978	1.45043e-09	3.04347e-08
Naa35	1647.03	0.0608004	0.0100648	6.04088	1.53272e-09	3.21013e-08
Dctn6	2212.08	-0.097697	0.0161814	-6.03761	1.56416e-09	3.26988e-08
As3mt	1296.08	-0.173223	0.0287048	-6.03462	1.59333e-09	3.32466e-08
Fer1l6	46.1081	-0.383284	0.063573	-6.02904	1.64937e-09	3.43522e-08
Hsf4	98.8784	-0.281347	0.0466713	-6.02828	1.65717e-09	3.4415e-08
Gm18649	51.5946	-0.399398	0.0662556	-6.02815	1.65852e-09	3.4415e-08
Uxt	642	-0.114649	0.0190209	-6.02754	1.6647e-09	3.44795e-08
Fbxo32	7559.04	-0.0879524	0.0146031	-6.02285	1.71367e-09	3.54286e-08
Rbks	76.8784	-0.381218	0.0633444	-6.01818	1.76384e-09	3.63922e-08
Tmem246	873.554	-0.153776	0.025553	-6.01792	1.76677e-09	3.63922e-08
Irx1	285.77	-0.412175	0.0685483	-6.01291	1.82225e-09	3.74663e-08
Tarsl2	678.365	-0.128005	0.0212898	-6.0125	1.82683e-09	3.74918e-08
Lrrc1	592.649	-0.176072	0.0293544	-5.99816	1.99566e-09	4.08818e-08
Prob1	3389.58	-0.047003	0.00783797	-5.99684	2.01196e-09	4.11408e-08
Slc39a7	1650.16	0.263755	0.0439994	5.99452	2.04086e-09	4.16558e-08
Ifnlr1	222.689	-0.28826	0.0481104	-5.99163	2.07749e-09	4.23266e-08
Ifit1bl1	245.811	-0.359112	0.0600908	-5.97616	2.28459e-09	4.64616e-08
Ppp1r3a	12887.4	-0.187302	0.0313515	-5.97426	2.31142e-09	4.69222e-08
Lmod3	2344.22	-0.304715	0.0510091	-5.97374	2.31881e-09	4.69872e-08
Pcmtd2	1363.74	0.120005	0.0201128	5.96659	2.42264e-09	4.90029e-08
Dtd1	499.257	-0.112069	0.0187933	-5.96327	2.47238e-09	4.99189e-08
Ndufb11	6906.62	-0.0959602	0.0161128	-5.95552	2.5924e-09	5.22483e-08
Ssr4	845.284	0.258586	0.043439	5.95286	2.63504e-09	5.30124e-08
Hcn4	641.054	-0.374468	0.0629911	-5.94477	2.76839e-09	5.55956e-08
A930002C04Rik	110.081	-0.328372	0.0552517	-5.9432	2.79504e-09	5.60306e-08
Osgepl1	1485.84	-0.0980055	0.0164997	-5.93983	2.85324e-09	5.70953e-08
Ercc4	408.932	-0.120807	0.0203464	-5.93752	2.89374e-09	5.78028e-08
Acy1	162.811	-0.246168	0.0414942	-5.93259	2.98195e-09	5.9459e-08
Gm9905	234.689	-0.283118	0.047726	-5.93216	2.98976e-09	5.95089e-08
Ndufa1	5310.08	-0.111885	0.0188757	-5.92744	3.07699e-09	6.11368e-08
Smarcd3	1409.51	-0.171689	0.0290281	-5.91458	3.32731e-09	6.59936e-08
Pex26	229.851	-0.610297	0.103192	-5.91422	3.33452e-09	6.60199e-08
Cul3	4773.65	-0.0742069	0.0125637	-5.90646	3.49533e-09	6.9082e-08
Angptl6	68.5946	-0.2952	0.0499852	-5.90574	3.5107e-09	6.92638e-08
Kdm1b	584.176	-0.275689	0.0467222	-5.9006	3.62187e-09	7.13318e-08
Clic3	21.6351	-0.654281	0.110936	-5.89782	3.68334e-09	7.24153e-08
Meis2	1590.39	-0.0827736	0.0140484	-5.89202	3.81498e-09	7.48724e-08
Gm49334	25.5946	-0.547282	0.0929575	-5.88744	3.92219e-09	7.68422e-08
Cnot10	946.892	-0.104237	0.0177076	-5.88659	3.94244e-09	7.71043e-08
Stk35	849.216	-0.14289	0.0242849	-5.88391	4.00693e-09	7.82291e-08
Med15	906	-0.102926	0.0175105	-5.87795	4.15377e-09	8.09553e-08
Nprl3	625.919	-0.101525	0.0172978	-5.86925	4.37776e-09	8.51728e-08
Mettl14	488.595	0.125578	0.0214031	5.86728	4.4299e-09	8.60381e-08
Ppp2r5e	1408.66	-0.0959703	0.0164031	-5.85074	4.89378e-09	9.48836e-08
Mob1b	1819.57	0.0982608	0.0167968	5.84998	4.9164e-09	9.51578e-08
Dnajc19	1717.5	-0.0910317	0.0155658	-5.84818	4.96988e-09	9.58623e-08
Tm2d2	1073.99	0.147067	0.0251473	5.84823	4.96827e-09	9.58623e-08
Cand1	1358.61	0.103213	0.0176786	5.83833	5.27263e-09	1.01527e-07
Pcyt1a	3759.77	-0.076978	0.0132031	-5.83029	5.53309e-09	1.0636e-07
Rps5	5381.15	-0.0432608	0.00742102	-5.82949	5.55976e-09	1.0669e-07
Wdr45	1043.39	-0.0820304	0.0140741	-5.82845	5.59447e-09	1.07173e-07
Nudt4	7490.09	-0.0912767	0.0157241	-5.8049	6.44058e-09	1.22963e-07
Psmc5	2476.69	-0.0849593	0.0146365	-5.80461	6.45157e-09	1.22963e-07
Med31	288.527	-0.151108	0.0260322	-5.80466	6.44973e-09	1.22963e-07
Ccnk	1681.7	-0.142595	0.0245902	-5.79886	6.67679e-09	1.2704e-07
Nme6	330.932	-0.127265	0.0219536	-5.797	6.75124e-09	1.28239e-07
Pex2	1162.65	-0.0760853	0.013129	-5.79522	6.82299e-09	1.29383e-07
Cxxc4	133.554	-0.584172	0.101034	-5.78193	7.38503e-09	1.39805e-07
Zpbp	44.7162	-0.375977	0.0650379	-5.78089	7.43044e-09	1.40428e-07
Lsm10	386.581	-0.127062	0.0219808	-5.7806	7.44331e-09	1.40435e-07
Yae1d1	3660.85	-0.0894015	0.0154731	-5.77788	7.56495e-09	1.4249e-07
C1qtnf4	115.622	-0.418957	0.0725446	-5.77516	7.68796e-09	1.44564e-07
Thap6	160.622	-0.230969	0.0400471	-5.76743	8.04891e-09	1.51099e-07
Espn	152.027	-0.364879	0.0632752	-5.76653	8.0919e-09	1.51652e-07
Cat	13318.4	-0.159831	0.0277323	-5.76334	8.24656e-09	1.54292e-07
Rps21	2803.31	0.0983601	0.0170673	5.76306	8.26027e-09	1.54292e-07
Pnpla8	3943.22	0.188102	0.0326511	5.76096	8.36362e-09	1.55964e-07
Spta1	1352.28	-0.211489	0.0367433	-5.75585	8.62077e-09	1.60492e-07
Scmh1	1180.19	0.104137	0.0181659	5.73258	9.89165e-09	1.83847e-07
Mipep	1280.39	-0.0951057	0.0166188	-5.72277	1.04799e-08	1.94459e-07
Ptp4a3	7895.68	0.0757301	0.0132388	5.72032	1.06322e-08	1.96959e-07
Tmem220	83.3919	-0.347998	0.0608512	-5.71883	1.07262e-08	1.98372e-07
Gata6	2781.86	-0.0930702	0.0162787	-5.7173	1.08227e-08	1.99829e-07
Ubac1	1991.31	-0.0983104	0.0172027	-5.71482	1.0982e-08	2.02437e-07
Kcnk3	4681.23	0.0354895	0.00621212	5.71294	1.1104e-08	2.04351e-07
Ppm1b	5753.88	-0.1243	0.0217777	-5.70768	1.14525e-08	2.10419e-07
Me1	5478.16	-0.122653	0.0215377	-5.69482	1.235e-08	2.26538e-07
Cbx5	3949.86	0.0442899	0.00777909	5.69346	1.24491e-08	2.27984e-07
Zcrb1	2731.43	-0.117603	0.0206677	-5.6902	1.26889e-08	2.31996e-07
Enho	270.878	-0.229944	0.0404266	-5.68793	1.28585e-08	2.34715e-07
Atp9b	1165.84	0.118574	0.0208528	5.68622	1.29882e-08	2.36697e-07
Ap2s1	868.554	0.0867225	0.0152526	5.68575	1.30241e-08	2.36967e-07
Rab10	2505.01	0.0589764	0.0103773	5.68319	1.32207e-08	2.40154e-07
Rab14	2444.8	-0.0674542	0.0118736	-5.68101	1.33904e-08	2.42844e-07
Ndufa6	7976.85	-0.0607764	0.0107025	-5.67872	1.35709e-08	2.4572e-07
Extl2	622.959	-0.117125	0.0206288	-5.67774	1.36485e-08	2.46728e-07
Lurap1	243.77	-0.197257	0.0347509	-5.67632	1.37624e-08	2.48387e-07
Sesn1	3877.16	-0.209395	0.0368921	-5.67587	1.37983e-08	2.48636e-07
Snrpn	1615.03	-0.0561602	0.00989872	-5.67347	1.3993e-08	2.51739e-07
Apobec2	7033.77	-0.10389	0.0183151	-5.67237	1.40837e-08	2.52965e-07
Cep63	1630.91	-0.0773039	0.0136305	-5.67138	1.41648e-08	2.54016e-07
Ddx59	402.459	-0.125282	0.0221126	-5.66563	1.46482e-08	2.62265e-07
Cd164	2731.59	0.117884	0.0208227	5.66133	1.50203e-08	2.685e-07
Optn	2576.05	-0.282078	0.0498334	-5.66043	1.50997e-08	2.6949e-07
Wdr25	106.757	-0.381965	0.067494	-5.65925	1.52039e-08	2.70919e-07
Gcsh	1524.59	-0.108131	0.0191103	-5.65826	1.52913e-08	2.72045e-07
Gsk3a	1897.22	-0.116711	0.0206575	-5.64983	1.60602e-08	2.85273e-07
Atp5k	11577.7	-0.0736181	0.0130424	-5.64453	1.65631e-08	2.93739e-07
Mypn	8001.85	-0.109325	0.019372	-5.64347	1.66652e-08	2.95085e-07
Nelfcd	913.784	-0.156955	0.0278134	-5.64315	1.66971e-08	2.95184e-07
Cnot11	570.5	-0.102559	0.0182246	-5.6275	1.82841e-08	3.22732e-07
Oxr1	1677.16	-0.335813	0.0596786	-5.62702	1.83345e-08	3.23114e-07
Cox5b	22571.4	-0.0837902	0.0149005	-5.6233	1.87348e-08	3.29651e-07
Adra1d	83.9865	-0.265188	0.0471816	-5.62058	1.90315e-08	3.34347e-07
Pxmp2	1162.39	-0.191898	0.0341485	-5.61951	1.91495e-08	3.35895e-07
Zfp383	245.743	-0.149221	0.0265594	-5.61838	1.92758e-08	3.37583e-07
Mea1	654.851	0.100614	0.017921	5.61428	1.97378e-08	3.45134e-07
Dtna	3728.42	-0.149556	0.0266527	-5.61128	2.00834e-08	3.49871e-07
Fam210a	5194.26	-0.742393	0.132307	-5.61115	2.00988e-08	3.49871e-07
Dcxr	312.27	-0.151451	0.0269912	-5.61112	2.01022e-08	3.49871e-07
Ndufb5	7963.89	0.12524	0.0223351	5.60729	2.0552e-08	3.57147e-07
Smyd4	374.338	-0.14385	0.0257068	-5.59579	2.19618e-08	3.81056e-07
Spata2	684.892	-0.0895488	0.0160126	-5.59239	2.23971e-08	3.8801e-07
Pgbd1	71.3649	-0.284911	0.0509517	-5.59179	2.24744e-08	3.88748e-07
Nudt13	1117.81	-0.103661	0.0185392	-5.59143	2.25205e-08	3.88946e-07
Selenoo	757.905	-0.0843547	0.015089	-5.59048	2.26446e-08	3.90489e-07
Slc35e1	2111.64	0.0512862	0.00917774	5.58811	2.29559e-08	3.95249e-07
Fhit	48.8378	-0.336921	0.0603617	-5.58169	2.38186e-08	4.09476e-07
Ints1	1894.36	-0.0927311	0.0166204	-5.57935	2.41422e-08	4.14404e-07
Tmx4	2726.07	0.048786	0.00875243	5.574	2.48958e-08	4.26687e-07
Gtf2a2	792.878	-0.226273	0.0406122	-5.57154	2.52493e-08	4.32086e-07
Tmem41a	315.662	-0.167747	0.0301228	-5.56878	2.56535e-08	4.38336e-07
Ginm1	1556.59	0.159413	0.0286788	5.55857	2.71991e-08	4.64038e-07
Pard6a	120.892	-0.282666	0.0508547	-5.5583	2.72421e-08	4.64066e-07
Ndufaf4	1839.7	-0.0560413	0.0100911	-5.55352	2.79969e-08	4.76201e-07
Map3k4	3123.26	-0.0846945	0.0152646	-5.54841	2.88272e-08	4.89582e-07
Fsd2	7307.39	-1.17753	0.212324	-5.54592	2.92408e-08	4.95857e-07
Nr1d2	4850.68	-0.205502	0.0371162	-5.53672	3.08194e-08	5.21837e-07
Pex12	474.459	-0.102609	0.0185535	-5.53042	3.19456e-08	5.40092e-07
Plb1	45.7162	-0.419906	0.0759811	-5.52646	3.26765e-08	5.51618e-07
Dnajc21	1987.2	-0.112868	0.0204303	-5.52452	3.30383e-08	5.56888e-07
Ears2	573.568	-0.13051	0.0236307	-5.52291	3.33435e-08	5.6119e-07
Hdac4	2179.47	-0.146705	0.0265923	-5.51685	3.45135e-08	5.80013e-07
Adam1a	447.743	-0.240143	0.043534	-5.51622	3.46371e-08	5.81219e-07
Nr1d1	5093.18	-0.315275	0.0571657	-5.51511	3.48558e-08	5.84017e-07
Mapk8ip3	1939.54	0.083999	0.0152506	5.5079	3.63131e-08	6.07527e-07
Vwa7	692.676	-0.214222	0.0388967	-5.50746	3.64044e-08	6.08149e-07
Mrps33	2046.8	-0.135987	0.0246956	-5.50653	3.65984e-08	6.10116e-07
Ctnna1	17485.4	-0.0812717	0.0147596	-5.50637	3.66309e-08	6.10116e-07
B3galnt2	1209.26	-0.108833	0.0197753	-5.50347	3.72398e-08	6.19339e-07
Cox7a1	28429.2	-0.184644	0.0335606	-5.50182	3.75891e-08	6.24224e-07
Ache	128.135	-0.467452	0.0849774	-5.5009	3.77868e-08	6.26499e-07
Higd1a	3735.11	-0.0842347	0.0153136	-5.50066	3.78377e-08	6.26499e-07
Psmd14	1337.77	0.12184	0.0221869	5.49153	3.98459e-08	6.5781e-07
Hmgn1	978.23	0.0772805	0.0140723	5.49169	3.98111e-08	6.5781e-07
Plin4	12653.5	-0.1718	0.0313228	-5.48484	4.13855e-08	6.82222e-07
Oxld1	341.257	-0.497923	0.0908064	-5.48335	4.17356e-08	6.86985e-07
Strn	2159.85	0.0663227	0.0121105	5.47647	4.33906e-08	7.13182e-07
Slc12a7	7868.15	0.0682223	0.0124801	5.4665	4.59009e-08	7.53339e-07
Ipmk	811.419	-0.119286	0.0218226	-5.46616	4.59881e-08	7.53668e-07
Pde4dip	77324.9	-0.0427033	0.007819	-5.46148	4.72185e-08	7.72704e-07
Mcfd2	1972.88	0.0751799	0.0137757	5.45743	4.83078e-08	7.89379e-07
Rdh14	937.743	-0.0707845	0.0129757	-5.45514	4.89337e-08	7.98445e-07
Gm20300	933.73	-0.101763	0.0187068	-5.43991	5.33089e-08	8.68572e-07
Mtrr	679.838	-0.0949954	0.0174707	-5.43743	5.4056e-08	8.79468e-07
Prkaa2	6370.81	-0.521312	0.0959256	-5.43455	5.49352e-08	8.92478e-07
Uqcr11	13024.5	-0.0762939	0.0140428	-5.43293	5.54351e-08	8.99298e-07
BC034090	1535.32	-0.25129	0.0462699	-5.43097	5.60493e-08	9.07951e-07
Pde6g	14.0811	-0.738217	0.13602	-5.42725	5.72276e-08	9.25375e-07
Nebl	18370.6	-0.057675	0.0106277	-5.42683	5.7363e-08	9.25375e-07
Gm32699	75.527	-0.369228	0.0680379	-5.4268	5.73723e-08	9.25375e-07
Zfp606	960.257	-0.127887	0.0235741	-5.4249	5.7988e-08	9.33965e-07
Dus2	321.932	-0.125625	0.0231922	-5.41669	6.0711e-08	9.76421e-07
Slc37a1	355.919	-0.247753	0.0457883	-5.41084	6.27309e-08	1.00746e-06
Klhl31	9792.72	-0.220782	0.0408207	-5.40858	6.35278e-08	1.0188e-06
Rrp7a	757.838	0.122998	0.0227614	5.40377	6.52528e-08	1.04498e-06
Acat1	12623.9	-0.265228	0.0491071	-5.401	6.62699e-08	1.05975e-06
Ppp3cc	1299.46	-0.110406	0.0204502	-5.39877	6.70988e-08	1.07148e-06
Homer1	3043.12	-0.113132	0.020969	-5.39521	6.84425e-08	1.09139e-06
Zfp46	1427.81	-0.413437	0.0767252	-5.38854	7.1034e-08	1.1311e-06
A730017L22Rik	232.176	-0.16385	0.0304112	-5.38783	7.13149e-08	1.13397e-06
Tmem223	1441.65	-0.121239	0.0225223	-5.38304	7.32369e-08	1.16288e-06
Bcap31	1075.16	-0.0727429	0.0135172	-5.38151	7.38649e-08	1.1712e-06
Sec62	2375.39	0.119236	0.0221703	5.37819	7.52382e-08	1.19129e-06
Maneal	31.4324	-0.418079	0.0778132	-5.37285	7.75002e-08	1.22538e-06
Myocd	4404.91	-0.0912383	0.0169842	-5.37196	7.78875e-08	1.22977e-06
Rp9	1179.77	-0.0768452	0.014314	-5.36854	7.93746e-08	1.25149e-06
Klhl32	273.946	-0.214274	0.0399272	-5.3666	8.02334e-08	1.26325e-06
Trmt2a	560.676	0.0921199	0.0171679	5.36582	8.05822e-08	1.26687e-06
Afg3l1	1777.45	0.296149	0.0551942	5.36558	8.06887e-08	1.26687e-06
Bbs10	154.297	-0.235578	0.043959	-5.35903	8.36685e-08	1.31182e-06
Ndufb6	4317.2	-0.108391	0.0202321	-5.35735	8.4453e-08	1.32227e-06
Olfr1564	36.1892	-0.538409	0.10051	-5.35676	8.47266e-08	1.32471e-06
Slc20a2	3289.2	-0.309328	0.0578003	-5.35167	8.71476e-08	1.36067e-06
Gm15787	117.311	-0.262908	0.0491374	-5.35047	8.77252e-08	1.36778e-06
Tmco1	2157.53	-0.211499	0.0395352	-5.34963	8.81356e-08	1.37228e-06
Ndufaf5	435.905	-0.429203	0.0802371	-5.34918	8.83547e-08	1.37378e-06
Zfp708	102.446	-0.413678	0.0774104	-5.34396	9.09378e-08	1.41199e-06
Pigp	1689.45	-0.109546	0.0205288	-5.33619	9.49216e-08	1.47181e-06
Aak1	3170.82	-0.631618	0.118583	-5.32637	1.00198e-07	1.55147e-06
Clec2d	963.851	0.107668	0.0202159	5.3259	1.00453e-07	1.55329e-06
Gm6206	387.432	-0.522057	0.0980369	-5.3251	1.00895e-07	1.55798e-06
Sorcs2	874.081	-0.272111	0.0512057	-5.31406	1.07207e-07	1.65316e-06
Wnt2b	132.959	-0.295676	0.0556571	-5.31246	1.08155e-07	1.66549e-06
Krtcap2	634.257	0.240193	0.0452159	5.31215	1.08338e-07	1.66603e-06
Nat9	555.73	-0.0953283	0.0179486	-5.3112	1.08908e-07	1.6725e-06
Gja1	20314.4	-0.182636	0.034434	-5.30395	1.13323e-07	1.73793e-06
Atp5j	10023.1	0.0664708	0.0125379	5.3016	1.1479e-07	1.75802e-06
Mrps14	1550.22	-0.0924709	0.0174454	-5.30058	1.15436e-07	1.76551e-06
Dctpp1	582.662	-0.108956	0.0205584	-5.29981	1.15921e-07	1.77052e-06
Aasdh	309.486	0.119325	0.0225215	5.29826	1.16913e-07	1.78324e-06
D17H6S53E	551.135	-0.108803	0.0205378	-5.29769	1.17276e-07	1.78636e-06
Zfp960	405.095	-0.170166	0.032126	-5.29683	1.17833e-07	1.79241e-06
Me3	1961.07	-0.0730709	0.0138012	-5.29451	1.19333e-07	1.81276e-06
Gm7162	187.919	-0.308904	0.0583914	-5.29022	1.22168e-07	1.85332e-06
Kptn	306.108	-0.198849	0.0375974	-5.28889	1.23061e-07	1.86434e-06
Josd2	1462.26	-0.239404	0.045364	-5.27739	1.31036e-07	1.98249e-06
Mapre3	1087.57	-0.0742051	0.0140745	-5.2723	1.34727e-07	2.03559e-06
AI597479	1135.27	-0.0623219	0.0118277	-5.26913	1.37072e-07	2.06825e-06
Acss2	1782.84	-0.118539	0.0224983	-5.26881	1.37313e-07	2.06909e-06
Nacc2	656.973	-0.210528	0.0399677	-5.26744	1.38336e-07	2.08171e-06
Fgfr1op2	1619.54	-0.0950873	0.0180581	-5.26563	1.39708e-07	2.09955e-06
Pex16	540.622	-0.0985327	0.01872	-5.2635	1.4134e-07	2.12124e-06
Ube2n	1442.86	-0.155745	0.0295962	-5.26233	1.4224e-07	2.13189e-06
Pdha1	19922.9	0.0631243	0.0119962	5.26201	1.42491e-07	2.1328e-06
Bhlhb9	503.365	-0.245489	0.0466684	-5.26028	1.43837e-07	2.15008e-06
Chchd2	21663.7	-0.0579919	0.011036	-5.25479	1.48196e-07	2.2123e-06
Cgrrf1	651.797	-0.102813	0.0195917	-5.24776	1.53963e-07	2.29533e-06
Gm16685	43.473	-0.443081	0.0845096	-5.24296	1.58021e-07	2.35271e-06
Galk1	239.27	0.146888	0.0280328	5.23986	1.60696e-07	2.38937e-06
Taf6	781.432	-0.111258	0.0212366	-5.23895	1.61492e-07	2.39803e-06
Pccb	1613.32	-0.0550252	0.010525	-5.22804	1.71319e-07	2.5406e-06
Strip2	6771.88	-0.150127	0.0287261	-5.22616	1.73068e-07	2.56314e-06
Gm45251	81.8784	-0.389626	0.0746062	-5.22243	1.76587e-07	2.61181e-06
Xpc	735.77	-0.108178	0.0207193	-5.2211	1.77861e-07	2.6272e-06
Wdr37	1550.47	-0.0563389	0.0108031	-5.21508	1.83736e-07	2.7104e-06
Parp3	1447.74	0.159034	0.0305071	5.21302	1.85786e-07	2.73706e-06
Ndufb8	10621	0.044683	0.00858236	5.20638	1.92561e-07	2.83314e-06
Noa1	287.095	0.11725	0.0225361	5.20278	1.96329e-07	2.88481e-06
Trmt6	336.351	0.150283	0.0289032	5.19952	1.99801e-07	2.93198e-06
Dnm1l	2956.46	0.163625	0.0314742	5.1987	2.00685e-07	2.94111e-06
Sdr42e1	84.2432	-0.424427	0.081714	-5.19405	2.05763e-07	3.0116e-06
Fam186a	56.5946	-0.455196	0.0877124	-5.18964	2.10701e-07	3.07986e-06
Cdc14b	945.081	-0.107269	0.0207131	-5.17881	2.23308e-07	3.2599e-06
Lrrc47	1451.8	-0.0833575	0.0161559	-5.15956	2.47527e-07	3.60406e-06
Sned1	1488.16	-0.240082	0.0465298	-5.15974	2.47294e-07	3.60406e-06
Spa17	135.811	-0.387031	0.0750368	-5.15788	2.49757e-07	3.63182e-06
Pfdn6	1222.04	-0.0996068	0.0193273	-5.15369	2.55412e-07	3.70926e-06
Bmi1	1266.97	-0.105204	0.0204226	-5.15135	2.58614e-07	3.7509e-06
Kdm8	83.1622	-0.310652	0.0604215	-5.14142	2.72672e-07	3.9446e-06
Eepd1	558.243	-0.282612	0.0549664	-5.14155	2.7248e-07	3.9446e-06
Wdr18	894.973	0.124355	0.0242044	5.13771	2.78114e-07	4.01815e-06
A930005H10Rik	225.284	-0.19846	0.0386898	-5.12953	2.90465e-07	4.19121e-06
Bend3	281.014	0.244185	0.047621	5.12767	2.9335e-07	4.22741e-06
Miga2	1269.38	-0.246044	0.0480469	-5.12091	3.04068e-07	4.37623e-06
Gm5617	222.703	-0.299758	0.0585439	-5.12023	3.05161e-07	4.38635e-06
Mpst	716.473	0.112083	0.0219141	5.11466	3.14299e-07	4.51192e-06
BC065397	84.3108	-0.313906	0.0614363	-5.10945	3.23101e-07	4.63235e-06
Hif1an	1869.26	-0.061763	0.0121035	-5.10291	3.34474e-07	4.78929e-06
Wdr75	583.122	0.168623	0.0330506	5.10196	3.36156e-07	4.80725e-06
Mkln1os	82.2297	-0.322686	0.063311	-5.09685	3.45353e-07	4.93248e-06
Wdr5b	109.27	-0.711924	0.139707	-5.09582	3.47229e-07	4.95297e-06
Scnm1	596.662	-0.140941	0.027675	-5.09272	3.52955e-07	5.02827e-06
Tsc1	1181.19	-0.159979	0.0314199	-5.09165	3.54956e-07	5.05036e-06
Pigg	586.595	0.142467	0.0280248	5.08358	3.70384e-07	5.2632e-06
Atf7ip	4793.93	-0.115257	0.0226918	-5.07925	3.78925e-07	5.37777e-06
Lmtk2	1113.47	-0.964479	0.190068	-5.07439	3.88741e-07	5.51012e-06
Tcf25	4954.55	0.0359019	0.00707554	5.07408	3.89381e-07	5.51223e-06
Mrps15	1893.72	-0.110136	0.0217311	-5.06814	4.01726e-07	5.67981e-06
Nqo1	2121.57	-0.143184	0.0282978	-5.05989	4.19504e-07	5.92371e-06
Fcsk	212.905	-0.147016	0.0290833	-5.05502	4.30341e-07	6.06911e-06
Popdc2	21452.7	-0.109324	0.0216306	-5.05413	4.32354e-07	6.08984e-06
Snupn	387.581	-0.105687	0.0209153	-5.05313	4.34637e-07	6.11433e-06
Cdh20	110.23	-0.337737	0.066854	-5.05186	4.37527e-07	6.14728e-06
Ndufb4	2263.78	-0.133356	0.0264557	-5.04072	4.63772e-07	6.50789e-06
Lyrm1	288.986	-0.162246	0.0322082	-5.03741	4.71885e-07	6.61346e-06
Cdk5	442.662	-0.134929	0.0267929	-5.03601	4.75345e-07	6.64535e-06
Slc17a7	629.297	-0.391861	0.0778091	-5.03619	4.74895e-07	6.64535e-06
Trim54	6769.68	-0.132268	0.0262719	-5.03457	4.78911e-07	6.68688e-06
Gm10570	56.9054	-0.34742	0.0690553	-5.03103	4.87848e-07	6.80321e-06
Gm47155	127.149	-0.200099	0.03979	-5.02888	4.93352e-07	6.87143e-06
Uqcrfs1	12096.4	-0.243692	0.0484666	-5.02804	4.95528e-07	6.89317e-06
Irx4	1137.31	-0.0595326	0.0118572	-5.02078	5.14608e-07	7.14974e-06
Caprin2	375.959	-0.15982	0.031851	-5.01772	5.22888e-07	7.25579e-06
Secisbp2	960.23	-0.0708662	0.0141278	-5.01607	5.27394e-07	7.30028e-06
Kyat1	577.541	0.133025	0.0265192	5.01615	5.27161e-07	7.30028e-06
Bcas3	1196.54	-0.115652	0.0230788	-5.01116	5.41019e-07	7.47965e-06
Nup153	1594.96	0.0559364	0.0111662	5.00943	5.45905e-07	7.53792e-06
Tfpi	4245.86	-0.175355	0.0350133	-5.00824	5.49304e-07	7.57553e-06
Slc46a3	269.405	-0.388599	0.0776585	-5.00394	5.61708e-07	7.73709e-06
Wdr33	1010.5	-0.0643667	0.0128904	-4.99337	5.9335e-07	8.16293e-06
Zfp27	743.946	-0.107194	0.0214908	-4.98788	6.10462e-07	8.38806e-06
Lrrfip2	3784.96	0.0540976	0.0108488	4.9865	6.14826e-07	8.4377e-06
Dcaf7	1309.58	-0.0552628	0.0110853	-4.98522	6.18908e-07	8.48334e-06
Ganc	736.5	-0.197482	0.0396553	-4.97997	6.35935e-07	8.70611e-06
Comtd1	115.743	0.222669	0.0447904	4.97135	6.64888e-07	9.09139e-06
Adam22	374.514	-0.28948	0.0582764	-4.96735	6.7873e-07	9.26937e-06
Cstf2t	767.5	-0.292184	0.0588373	-4.96596	6.83616e-07	9.32476e-06
Mrpl19	557.392	0.0822474	0.0165858	4.9589	7.08926e-07	9.65826e-06
Herc3	1857.14	-0.122297	0.0246681	-4.95771	7.13274e-07	9.70572e-06
Pradc1	197.865	-0.140264	0.0283039	-4.95566	7.2084e-07	9.79679e-06
Slc25a33	686.014	-0.269169	0.0543296	-4.95438	7.25613e-07	9.84973e-06
Ndufa2	5791.78	-0.093513	0.0188829	-4.95225	7.33608e-07	9.93424e-06
Trappc2l	943.203	-0.071581	0.0144539	-4.95235	7.33209e-07	9.93424e-06
Sf3a1	776.473	-0.216437	0.0437101	-4.95166	7.35848e-07	9.95257e-06
Inpp5a	8995.16	0.0214566	0.00433372	4.95107	7.38051e-07	9.97035e-06
Atp5j2	13761.4	-0.146423	0.0295846	-4.94929	7.44843e-07	1.005e-05
Xrcc2	386.041	-0.190896	0.0386341	-4.94113	7.76721e-07	1.0455e-05
Rnaset2b	3112.08	0.059402	0.0120216	4.94128	7.76095e-07	1.0455e-05
Acadvl	16393.1	-0.272697	0.0552097	-4.93929	7.84057e-07	1.05411e-05
C730034F03Rik	66.0676	-0.31664	0.0641754	-4.93399	8.0568e-07	1.08189e-05
Tsacc	80.5135	-0.235831	0.0478481	-4.92875	8.27595e-07	1.10999e-05
Tmem201	1566.07	-0.069977	0.0142063	-4.92576	8.40313e-07	1.1257e-05
Rogdi	416.216	-0.142167	0.0288966	-4.91985	8.66122e-07	1.15889e-05
Prkcz	70.6892	-0.498126	0.101282	-4.91823	8.73313e-07	1.16712e-05
Rfwd3	894.203	-0.260398	0.0529723	-4.91574	8.84483e-07	1.18064e-05
Cdh16	44.8514	-0.521408	0.10613	-4.91293	8.97235e-07	1.19624e-05
Cdkl5	734.919	-0.251482	0.0512048	-4.9113	9.04733e-07	1.20481e-05
Naa38	1196.47	-0.103597	0.0210999	-4.90983	9.11569e-07	1.21247e-05
Gm10282	57.1081	-0.572693	0.116711	-4.90695	9.25026e-07	1.22892e-05
Tomm40l	2145.92	-0.0490985	0.0100185	-4.90081	9.54439e-07	1.26649e-05
Epdr1	761.23	-0.07028	0.0143458	-4.89899	9.63319e-07	1.27677e-05
Zfp112	289.176	-0.16632	0.0340395	-4.88608	1.02861e-06	1.36169e-05
Htt	1530.77	0.104825	0.0214681	4.88285	1.04562e-06	1.38196e-05
Gm49338	381.432	-0.155336	0.0318136	-4.88271	1.04638e-06	1.38196e-05
Gm48768	61.5135	-0.261216	0.0535159	-4.8811	1.05497e-06	1.39166e-05
Pank4	905.757	0.173008	0.0354532	4.87991	1.06135e-06	1.39844e-05
A330094K24Rik	62.7432	-0.252261	0.0517119	-4.8782	1.07057e-06	1.40894e-05
Nfe2l2	2591.03	0.107732	0.0221096	4.87261	1.10136e-06	1.44606e-05
Fdxacb1	245.203	-0.132243	0.0271398	-4.87265	1.10111e-06	1.44606e-05
Lamtor2	1083.53	-0.0729591	0.0149759	-4.87177	1.10601e-06	1.45047e-05
Tmem222	692.27	-0.126681	0.0260349	-4.86583	1.13975e-06	1.49298e-05
Fam214a	1549.49	-0.140378	0.0288542	-4.8651	1.14402e-06	1.49682e-05
Gm30556	76.6757	-0.327027	0.0672471	-4.86307	1.15577e-06	1.51044e-05
Gtf3c1	2752.07	0.494383	0.101875	4.85283	1.21713e-06	1.58878e-05
Smim12	943.405	-0.0734635	0.0151432	-4.85124	1.22691e-06	1.59968e-05
Catsper2	158.986	-0.185481	0.0382812	-4.84521	1.26475e-06	1.64711e-05
Tab1	751.027	-0.0942701	0.0194752	-4.84052	1.29498e-06	1.68453e-05
Wdr86	26.2703	-0.599412	0.123898	-4.83796	1.31178e-06	1.70441e-05
Gpr137	647.392	-0.131106	0.027102	-4.8375	1.31486e-06	1.70643e-05
Mmachc	1474.76	-0.0942166	0.0194828	-4.83589	1.32551e-06	1.71827e-05
Ahdc1	1503.49	-0.220629	0.0456503	-4.83302	1.34475e-06	1.7412e-05
Cdkl1	368.932	-0.187523	0.0388267	-4.82974	1.36714e-06	1.76815e-05
Ndufb2	6704.11	-0.0706657	0.0147002	-4.80714	1.53104e-06	1.97691e-05
Ralgps2	597.824	-0.140561	0.0292409	-4.807	1.53208e-06	1.97691e-05
Usp10	1422.54	-0.0757368	0.0157944	-4.79517	1.62535e-06	2.09486e-05
Trmt1l	760.108	-0.0714741	0.0149121	-4.79304	1.64275e-06	2.11486e-05
Spg7	2098.08	0.0426715	0.00890447	4.79214	1.65014e-06	2.12193e-05
Lpcat3	749.932	0.241277	0.0503642	4.79064	1.66251e-06	2.13295e-05
Smim27	276.527	-0.220085	0.0459404	-4.79066	1.66236e-06	2.13295e-05
Gm46620	711.554	-0.107526	0.0224709	-4.78509	1.70907e-06	2.19018e-05
Jmy	3514.12	-0.145961	0.0305309	-4.78076	1.74632e-06	2.23537e-05
Micos13	2820.01	-0.075185	0.0157416	-4.7762	1.7864e-06	2.28407e-05
Card19	2029.45	-0.122244	0.0255986	-4.77542	1.79331e-06	2.29029e-05
Jmjd8	660.824	-0.0875716	0.0183446	-4.7737	1.80867e-06	2.30729e-05
Gm49863	59.8243	-0.33717	0.0706679	-4.77119	1.8314e-06	2.33363e-05
Afap1l1	2430	0.237382	0.0497591	4.77062	1.83661e-06	2.33761e-05
Ecd	871.77	-0.128513	0.0269512	-4.76837	1.85718e-06	2.36112e-05
Utp15	311.338	0.108825	0.0228247	4.76783	1.86218e-06	2.3648e-05
Plekha5	546.527	0.0927854	0.0194669	4.76632	1.87617e-06	2.37987e-05
Abca4	197.635	-0.419205	0.0881275	-4.7568	1.96689e-06	2.49207e-05
Trappc2	769.203	-0.0981345	0.0206313	-4.75657	1.96906e-06	2.49207e-05
Nudt19	1208.91	0.0541516	0.0113852	4.75631	1.97162e-06	2.4925e-05
Lrp3	358.824	-0.212003	0.0446657	-4.74643	2.0704e-06	2.61206e-05
Trmt112	505.77	-0.234953	0.0495015	-4.74638	2.07085e-06	2.61206e-05
Cmc2	727.014	-0.120731	0.0254482	-4.74419	2.09343e-06	2.63759e-05
Ing5	708.946	-0.0814896	0.0171865	-4.7415	2.12143e-06	2.66986e-05
Fam229b	81.3784	-0.368756	0.0778005	-4.73976	2.13975e-06	2.6899e-05
Btaf1	1084.3	0.0731392	0.0154419	4.73641	2.17542e-06	2.73169e-05
Wipf3	2109.07	-0.190344	0.0402036	-4.73451	2.19584e-06	2.75424e-05
Prxl2b	2590.46	-0.120882	0.0255599	-4.72936	2.25229e-06	2.82189e-05
Mtln	933.095	-0.0931102	0.0197561	-4.71298	2.44126e-06	3.05524e-05
Ndufc2	2302.55	0.0850094	0.018043	4.71149	2.45912e-06	3.07417e-05
Znhit1	841.716	-0.154883	0.0329035	-4.70717	2.51174e-06	3.13646e-05
Zfp933	623.027	-0.093478	0.0198635	-4.70602	2.52602e-06	3.15079e-05
Bves	2025.78	-0.0410436	0.00872405	-4.70465	2.54307e-06	3.16854e-05
Tmub1	217.297	-0.195784	0.0416447	-4.70129	2.58519e-06	3.21745e-05
Hpdl	87.5135	-0.220983	0.047016	-4.70018	2.59938e-06	3.23152e-05
Fam219b	632.973	-0.0866706	0.0184415	-4.69976	2.60472e-06	3.23458e-05
Insr	11339.3	-0.10076	0.0214546	-4.69642	2.64763e-06	3.28423e-05
Tbpl1	452.568	0.133462	0.0284366	4.69333	2.68798e-06	3.33061e-05
Firre	1146.39	-0.110044	0.0234543	-4.69182	2.70783e-06	3.3515e-05
Spr	1456.19	-0.0763678	0.0162825	-4.69017	2.72974e-06	3.3749e-05
Pitpnm2	2094.31	0.0683935	0.0145903	4.68761	2.76414e-06	3.41366e-05
Tspan7	2818.16	0.122482	0.0261487	4.68406	2.81253e-06	3.46961e-05
Zer1	1302.59	-0.0702213	0.0149978	-4.6821	2.8395e-06	3.49903e-05
Kcnn2	575.986	-0.122986	0.0262713	-4.6814	2.84923e-06	3.50718e-05
Atxn7l3	706.459	0.0796221	0.0170119	4.68038	2.8634e-06	3.52076e-05
Kif1b	14960.5	-0.0542317	0.0115891	-4.67955	2.87504e-06	3.5312e-05
Gm10524	911.162	-0.152107	0.0325302	-4.67587	2.92715e-06	3.59127e-05
Myh14	4648.35	-0.0828446	0.0177366	-4.67083	2.99981e-06	3.6764e-05
Eri3	1234.65	-0.0530694	0.0113746	-4.66562	3.07683e-06	3.76668e-05
Thra	1753.23	-0.0707769	0.0151746	-4.66417	3.0987e-06	3.78933e-05
Med4	833.554	-0.0678566	0.014561	-4.66016	3.15964e-06	3.85691e-05
Dtwd1	114.095	-0.221922	0.0476219	-4.66008	3.16084e-06	3.85691e-05
Xpo7	1343.05	-0.247386	0.0531238	-4.65678	3.21191e-06	3.91498e-05
Pink1	13548.8	0.124973	0.0268715	4.65075	3.30723e-06	4.02679e-05
Neurl2	289.797	-0.710244	0.152976	-4.64283	3.43663e-06	4.1798e-05
C130083M11Rik	96.3784	-0.280818	0.0605234	-4.63982	3.48706e-06	4.23655e-05
Srcin1	17.2432	-0.468846	0.10106	-4.63928	3.4963e-06	4.24318e-05
Rnf19a	972.108	-0.0581618	0.0125401	-4.63805	3.51704e-06	4.26374e-05
Cog5	3608.32	-0.056595	0.0122033	-4.63769	3.52333e-06	4.26676e-05
Cox18	343.365	-0.11737	0.0253116	-4.63702	3.53461e-06	4.27581e-05
Tmem147os	72.5	-0.294532	0.0635263	-4.63638	3.54559e-06	4.28447e-05
Fam173a	425.041	-0.430561	0.0929026	-4.63454	3.57731e-06	4.31816e-05
Trappc9	1124.04	0.198145	0.0428067	4.62882	3.67748e-06	4.4343e-05
Acvr2a	895.149	-0.10299	0.0222564	-4.62744	3.70206e-06	4.45916e-05
Ciao3	987.027	0.085166	0.0184319	4.62059	3.82657e-06	4.60419e-05
Nbr1	3506.36	-0.124689	0.0270043	-4.61738	3.88609e-06	4.67079e-05
Mllt6	3701.35	-0.0563353	0.0122236	-4.60872	4.05154e-06	4.86444e-05
Msra	1435.68	-0.104285	0.0226339	-4.60745	4.07639e-06	4.88906e-05
Zfp24	807.162	-0.124323	0.0269885	-4.60651	4.09489e-06	4.906e-05
Rpap3	763.365	-0.066596	0.0144602	-4.60548	4.11509e-06	4.92495e-05
Cd59b	75.3378	-0.244877	0.0532409	-4.59943	4.23658e-06	5.06495e-05
Tmem117	561.473	0.0751944	0.01635	4.59904	4.2444e-06	5.0689e-05
Itpkc	219.743	0.299385	0.065111	4.59807	4.26416e-06	5.08708e-05
Ppp2r5a	4960.81	-0.0814597	0.0177281	-4.59494	4.32876e-06	5.15867e-05
Qk	21025	-0.0690936	0.0150416	-4.5935	4.35872e-06	5.18886e-05
Gm48796	126.878	-0.269302	0.0586928	-4.58833	4.46814e-06	5.31349e-05
Slc46a1	100.595	-0.209325	0.045655	-4.58492	4.54157e-06	5.3951e-05
Nnat	120.541	-0.271006	0.0591396	-4.58247	4.59512e-06	5.45293e-05
Ccdc127	2028.49	-0.0464876	0.010148	-4.58099	4.62785e-06	5.48598e-05
Cry2	1321.27	0.0491745	0.0107356	4.58052	4.63812e-06	5.49235e-05
Aup1	1043.35	0.147272	0.0321942	4.5745	4.77358e-06	5.64681e-05
Abcc8	1691.09	-0.0439655	0.00961295	-4.57357	4.79486e-06	5.66602e-05
Letm2	217.365	0.187832	0.0410799	4.57235	4.82292e-06	5.69317e-05
Wrb	533.73	-0.0841592	0.0184227	-4.56822	4.91881e-06	5.79501e-05
Mb21d2	287.838	-0.738345	0.161627	-4.56819	4.91951e-06	5.79501e-05
Jade1	1980.8	-0.130819	0.0286473	-4.56654	4.95842e-06	5.83472e-05
Mgmt	147	-0.439216	0.0961861	-4.56632	4.96368e-06	5.8348e-05
Ddrgk1	2187.95	-0.124123	0.027184	-4.56604	4.97022e-06	5.83637e-05
Gm15417	341.392	-0.167297	0.0366672	-4.56257	5.05309e-06	5.92748e-05
Lrrc2	12231.2	-0.0171502	0.00376516	-4.55497	5.23936e-06	6.13957e-05
Tbca	810.473	0.087402	0.01919	4.55455	5.24971e-06	6.14528e-05
Mrpl46	673.095	-0.177982	0.0390957	-4.55246	5.30223e-06	6.19384e-05
Trp53inp2	14635.3	0.0165728	0.00364035	4.55252	5.30061e-06	6.19384e-05
Caskin1	29.7432	-0.386351	0.0849152	-4.54984	5.36872e-06	6.26499e-05
Lrsam1	330.77	-0.0986732	0.0217264	-4.54162	5.58237e-06	6.50755e-05
Cdip1	1681.68	0.0970433	0.0213692	4.54127	5.59174e-06	6.5117e-05
Bcor	1475.04	-0.0761709	0.0167749	-4.54076	5.60509e-06	6.51556e-05
Gpn1	841.149	-0.0672942	0.0148202	-4.5407	5.60665e-06	6.51556e-05
Gstm5	1322.2	-0.0948195	0.0209182	-4.53287	5.81876e-06	6.75506e-05
Zfp759	190.284	-0.186785	0.0412386	-4.52939	5.91551e-06	6.86028e-05
Sin3b	1450.32	0.0992803	0.0219308	4.52698	5.98312e-06	6.93153e-05
Ninj1	1183.76	0.198607	0.0438928	4.52483	6.04442e-06	6.99532e-05
Thrb	801.595	0.127382	0.0281795	4.52038	6.17294e-06	7.1367e-05
Agtrap	709.243	0.130161	0.0288631	4.5096	6.49485e-06	7.50115e-05
Dus1l	706.23	-0.108377	0.0240358	-4.50897	6.5144e-06	7.516e-05
Gm43597	282.703	0.324313	0.0720194	4.50313	6.69591e-06	7.71748e-05
Gm43254	111.486	-0.256363	0.0569574	-4.50096	6.76487e-06	7.78897e-05
Clec1b	80.1892	-0.458656	0.102257	-4.48534	7.27969e-06	8.37314e-05
Klhl2	501.297	0.211742	0.0472104	4.48507	7.28886e-06	8.37511e-05
Gm41760	76.0135	-0.227895	0.0508177	-4.48456	7.30662e-06	8.38692e-05
Atp5l	14461.9	-0.133969	0.0298811	-4.48339	7.34662e-06	8.41563e-05
Fam169a	91.0811	-0.248218	0.055362	-4.48354	7.34132e-06	8.41563e-05
Fzr1	906.905	-0.0759682	0.0169709	-4.47637	7.5923e-06	8.6882e-05
Rab4a	239.054	-0.121883	0.0272394	-4.47452	7.65836e-06	8.75486e-05
Plag1	347.689	-0.213471	0.0477797	-4.46782	7.902e-06	9.0242e-05
Snapc5	563.838	-0.172915	0.0387056	-4.46743	7.91649e-06	9.03155e-05
Grhpr	516.23	-0.0808542	0.0181052	-4.4658	7.97713e-06	9.09149e-05
Ebag9	591.162	-0.249975	0.0559786	-4.46555	7.98627e-06	9.09268e-05
Ubiad1	324.905	-0.518304	0.11609	-4.46466	8.01956e-06	9.12133e-05
Armc10	365.608	0.103676	0.0232248	4.46401	8.04391e-06	9.13977e-05
Rsph3b	2863.57	-0.108954	0.0244144	-4.4627	8.09321e-06	9.18649e-05
Mrps23	3584.38	0.247613	0.0555512	4.45739	8.29649e-06	9.40772e-05
Jak1	4851.16	-0.0968519	0.0217323	-4.45659	8.32751e-06	9.42385e-05
Gm10747	58.1757	-0.287594	0.0645299	-4.45675	8.32104e-06	9.42385e-05
Dynll2	11021.3	-0.100858	0.0226358	-4.45566	8.36363e-06	9.4552e-05
Rabl6	2144.73	0.0604452	0.0135733	4.45324	8.45829e-06	9.55259e-05
Nedd4l	1013.55	-0.42721	0.09601	-4.44964	8.60147e-06	9.70453e-05
Pgap3	242.622	-0.115922	0.0260544	-4.44923	8.61807e-06	9.7135e-05
Fam81a	420.865	-0.276416	0.062133	-4.44878	8.63603e-06	9.72398e-05
Ecpas	8147.68	0.17012	0.0383481	4.4362	9.15588e-06	0.00010299
Obsl1	3161.61	-0.135014	0.0304587	-4.43267	9.30724e-06	0.000104588
Drap1	4076.05	-0.076426	0.0172565	-4.42884	9.47435e-06	0.000106359
Kat14	1018.42	-0.0557364	0.0125871	-4.42807	9.50793e-06	0.000106629
Eml5	566.041	-0.200858	0.0454181	-4.42241	9.7607e-06	0.000109355
Sik3	1717.92	-0.208282	0.0471447	-4.41792	9.96531e-06	0.000111536
Kansl1l	2058.42	-0.0822834	0.018639	-4.41459	1.01201e-05	0.000113156
Gm20683	163.189	-0.186329	0.0422224	-4.41303	1.01932e-05	0.00011386
St3gal5	1411.07	-0.0689272	0.0156229	-4.41195	1.02445e-05	0.000114319
Zfyve9	2580.54	-0.0449972	0.0102128	-4.40596	1.05316e-05	0.000117406
Swi5	3044.78	-0.0530491	0.0120484	-4.40302	1.06755e-05	0.000118892
Tmem42	272.554	-0.132033	0.0300327	-4.39631	1.10107e-05	0.000122503
Mccc1os	113.824	-0.20022	0.0455452	-4.39606	1.10234e-05	0.000122523
Fbxo25	455.824	-0.110283	0.0250932	-4.39494	1.10801e-05	0.000123032
Amotl1	4216.66	0.0287008	0.00653147	4.39423	1.11166e-05	0.000123316
Tent4b	1144.57	-0.116358	0.0265142	-4.38853	1.14122e-05	0.000126469
Gm4707	34.9865	-0.313223	0.0714139	-4.38602	1.15445e-05	0.000127809
Mmd	1040.08	-0.132301	0.0301763	-4.38426	1.16382e-05	0.000128719
Fto	2865.49	-0.0528152	0.0120479	-4.38377	1.16644e-05	0.000128882
Pja1	760.068	-0.102348	0.0233536	-4.38253	1.17307e-05	0.000129487
Irx2	232.081	-0.354557	0.0809793	-4.37837	1.19569e-05	0.000131855
Josd1	429.73	-0.201603	0.0460895	-4.37417	1.21895e-05	0.000134156
Mmgt1	852.257	0.0650551	0.014872	4.37433	1.21804e-05	0.000134156
Gtf2h4	429.784	-0.0869489	0.0198805	-4.37358	1.22227e-05	0.00013439
Ctc1	460.392	-0.104845	0.023998	-4.36893	1.2486e-05	0.00013715
Nap1l4	3813.93	0.0278614	0.00638063	4.36656	1.2622e-05	0.000138509
Lancl1	763.797	0.060891	0.0139516	4.36446	1.27439e-05	0.000139574
Rsbn1l	711.811	0.17218	0.0394501	4.36451	1.27407e-05	0.000139574
A530013C23Rik	75.5946	-0.319681	0.073311	-4.36061	1.297e-05	0.000141911
Pdcd2l	441.324	-0.0833851	0.0191351	-4.35772	1.31427e-05	0.000143661
Zfp14	297.162	-0.1245	0.0285842	-4.35554	1.32736e-05	0.000144951
Nup50	691.419	0.110188	0.0253072	4.35403	1.33658e-05	0.000145816
Tmem234	1170.08	0.105602	0.0242756	4.35012	1.36064e-05	0.000148189
Gga2	1230.93	0.0481565	0.0110703	4.35007	1.36097e-05	0.000148189
Cox7a2	13428.7	-0.0911354	0.0209607	-4.34793	1.37431e-05	0.000149496
Faf1	2355.72	0.0758569	0.0174501	4.34709	1.37957e-05	0.000149923
Mcu	381.419	-0.091499	0.0210592	-4.34486	1.39366e-05	0.000151308
Polr2i	597.311	-0.0797337	0.0183532	-4.34439	1.39663e-05	0.000151401
Rad1	167.662	-0.182381	0.0419816	-4.3443	1.39721e-05	0.000151401
Apc2	376.257	-0.205408	0.0473694	-4.33631	1.44892e-05	0.000156852
Zfp341	116.432	-0.160523	0.037026	-4.33541	1.45486e-05	0.000157343
Emc2	5066.35	-0.0621985	0.0143707	-4.32813	1.50378e-05	0.000162478
Nat8f1	40.5676	-0.294568	0.068083	-4.32661	1.51421e-05	0.000163447
Cox17	4175.93	-0.044366	0.0102555	-4.32606	1.51799e-05	0.000163698
Gm43585	58.1216	-0.778636	0.180193	-4.32112	1.55239e-05	0.000167247
Abcb7	1297.22	-0.0608627	0.0140949	-4.31807	1.57402e-05	0.000169414
Tcap	27855.5	0.0149544	0.00346506	4.31576	1.59052e-05	0.000171026
Sec13	1380.53	0.0720404	0.0166944	4.31525	1.59423e-05	0.000171262
Pcdhga1	201.419	-0.256725	0.0595572	-4.31056	1.62841e-05	0.000174766
Rab28	2849.96	-0.0528636	0.0122754	-4.30647	1.65879e-05	0.000177856
Ilrun	3660.78	-0.0581672	0.0135108	-4.30524	1.66808e-05	0.000178681
Eif4ebp1	1682.89	0.109281	0.0253949	4.30325	1.68313e-05	0.000180122
Oma1	680.432	-0.0907747	0.0210978	-4.30258	1.68822e-05	0.000180495
Cap2	6559.41	-0.0223245	0.00519135	-4.30033	1.70545e-05	0.000182163
Togaram2	205.068	-0.120265	0.0279742	-4.29916	1.71444e-05	0.000182949
Lrpprc	5978.19	-0.425688	0.0990429	-4.29801	1.72335e-05	0.000183726
Ogfod1	637.838	0.0697182	0.0162269	4.29647	1.73537e-05	0.000184832
Tmem129	707.878	-0.094923	0.0220968	-4.29579	1.74075e-05	0.000185229
Gm9870	32.7568	-0.422855	0.0985268	-4.29178	1.77247e-05	0.000188426
Arfgap1	820.905	0.0809362	0.0188595	4.29153	1.77445e-05	0.000188458
Chmp3	2070.12	0.134731	0.0314246	4.28744	1.80745e-05	0.000191781
Rpia	223.905	-0.410509	0.0958136	-4.28445	1.83188e-05	0.000194189
Tm2d1	827.392	-0.0607518	0.0141938	-4.28018	1.86745e-05	0.000197773
Gm2260	310.851	-0.285968	0.0669186	-4.27338	1.92533e-05	0.000203712
Elp4	410.824	-0.0950681	0.0222724	-4.26843	1.96852e-05	0.000208085
Gm44986	116.27	-0.297153	0.0696954	-4.2636	2.01163e-05	0.000212441
Gramd4	806.027	0.060555	0.0142043	4.26313	2.01584e-05	0.000212686
Ndufaf8	708.757	-0.0676683	0.0158762	-4.26226	2.02372e-05	0.000213317
Fbxo10	505.527	-0.179297	0.0420713	-4.26175	2.02835e-05	0.000213605
Gm26631	62.7703	-0.249774	0.0586348	-4.25982	2.04595e-05	0.000215256
Atrip	504.405	-0.0813483	0.0191022	-4.25857	2.05737e-05	0.000216255
Snhg14	428.378	-0.202887	0.0476726	-4.25584	2.08267e-05	0.00021871
Bola1	431.568	-0.101792	0.0239321	-4.25336	2.10586e-05	0.000220859
Hexdc	361.311	-0.10344	0.0243204	-4.25323	2.10708e-05	0.000220859
Cep104	2020.01	-0.0469763	0.0110596	-4.24755	2.16123e-05	0.000226324
Stard13	1752.68	-0.107101	0.0252274	-4.24544	2.18167e-05	0.000228252
Fam136a	981.689	-0.0725606	0.0170952	-4.2445	2.19079e-05	0.000228993
Fra10ac1	440.932	-0.0800628	0.0188781	-4.24104	2.22491e-05	0.000232343
Kif1c	21773.4	-0.0556224	0.0131265	-4.23743	2.26092e-05	0.000235884
Dgkb	81.2973	-0.275054	0.064955	-4.23453	2.29033e-05	0.00023873
Romo1	1611.99	-0.0822295	0.0194221	-4.2338	2.29771e-05	0.000239278
Gm20632	148.446	-0.25725	0.0607985	-4.2312	2.32452e-05	0.000241845
Gm10419	39.8108	-0.368041	0.0870575	-4.22756	2.36243e-05	0.000245561
Kcna1	106.149	-0.358959	0.0849329	-4.22638	2.3748e-05	0.000246619
Cmc4	122.649	-0.273196	0.0646596	-4.22514	2.38792e-05	0.000247753
Isca2	935.568	0.218318	0.0517367	4.2198	2.44521e-05	0.000253462
Alpl	1112.01	-0.0621968	0.014743	-4.21875	2.45665e-05	0.000254413
Mterf3	1225.09	-0.0487442	0.0115682	-4.21364	2.51291e-05	0.000259999
Gm11613	98	-0.18327	0.0435186	-4.21131	2.53891e-05	0.000262448
Zswim1	264.203	-0.106369	0.025261	-4.2108	2.54471e-05	0.000262805
Sh3kbp1	3146.81	-0.303261	0.0721403	-4.20376	2.62512e-05	0.00027086
Isy1	777.027	-0.0647716	0.0154153	-4.20177	2.64838e-05	0.000272759
Brd7	1645.65	0.0768994	0.0183016	4.20177	2.64831e-05	0.000272759
Eif2b1	630.095	-0.0880969	0.02098	-4.19909	2.67991e-05	0.000275753
Exoc7	1184.57	-0.0535454	0.0127661	-4.19435	2.73657e-05	0.000281326
Rgs6	734.784	-0.112822	0.0269306	-4.18936	2.79737e-05	0.000287313
Dkc1	791.838	-0.0995739	0.0237703	-4.189	2.80184e-05	0.000287509
Bphl	465.392	-0.0776302	0.0185328	-4.18879	2.80448e-05	0.000287517
Npr2	1669.85	0.040546	0.00969736	4.18114	2.90057e-05	0.000297097
Polb	1057.81	-0.07308	0.0174941	-4.17741	2.94853e-05	0.000301734
Cops8	1475.61	0.242587	0.0581817	4.16947	3.05306e-05	0.000312146
Akap6	14452.1	0.0479754	0.0115092	4.16844	3.06696e-05	0.000313282
Rcc1l	991.811	-0.0618965	0.0148567	-4.16623	3.09672e-05	0.000316035
Tsen15	614.973	-0.0815566	0.0195905	-4.16306	3.14005e-05	0.000320166
Nkiras2	1803.65	-0.0736582	0.0176991	-4.16169	3.15899e-05	0.000321804
Pter	365.459	-0.153359	0.0368787	-4.15846	3.20396e-05	0.00032609
Entpd4	1893.84	-0.151523	0.0364912	-4.15231	3.29129e-05	0.000334674
Map7d1	7075.41	0.0932108	0.0224544	4.15112	3.30845e-05	0.000336115
Zfp87	147.662	0.233771	0.0563464	4.14881	3.34205e-05	0.000339221
Rfesd	193.392	-0.249763	0.0602531	-4.14523	3.39474e-05	0.000344146
Ficd	487.649	-0.0747287	0.0180282	-4.1451	3.39671e-05	0.000344146
Best3	334.946	-0.230639	0.0556926	-4.14128	3.45367e-05	0.000349603
Rbm17	919.324	0.166046	0.0401	4.14079	3.46117e-05	0.000350046
Gm16279	54.7568	-0.23988	0.0579668	-4.13824	3.49977e-05	0.000353632
Zbtb17	925.162	-0.0604159	0.0146325	-4.12889	3.64526e-05	0.000368
Jkamp	418.716	-0.0967248	0.0234378	-4.12687	3.67728e-05	0.0003709
Smim3	293.162	0.238018	0.0576999	4.1251	3.70576e-05	0.000373437
Ankrd6	142.365	-0.228075	0.0553228	-4.12262	3.74592e-05	0.000377145
Lypla1	1354.93	-0.0622157	0.0151046	-4.119	3.80515e-05	0.000382766
Cdipt	965.054	0.192559	0.0467661	4.1175	3.82997e-05	0.000384917
Filip1	5023.09	-0.0374671	0.00910297	-4.11592	3.85641e-05	0.000386908
Ovgp1	33.6081	-0.440613	0.107051	-4.1159	3.85667e-05	0.000386908
Uqcrb	14384.8	-0.0580248	0.0140995	-4.11539	3.86531e-05	0.000387429
B3gat3	875.257	-0.0754248	0.0183288	-4.1151	3.87013e-05	0.000387565
Pcgf1	127.865	-0.246515	0.0599431	-4.11248	3.91436e-05	0.000391645
Ppp1ca	4581.45	-0.0971604	0.0236332	-4.11118	3.9364e-05	0.0003935
Pde3a	3981.76	0.168951	0.0411308	4.10765	3.99702e-05	0.000399204
Ensa	3747.05	0.0425535	0.0103686	4.10407	4.05952e-05	0.000405086
Exosc7	584.838	-0.0683766	0.0166715	-4.1014	4.10666e-05	0.000409426
Bcas2	1108.42	-0.0507356	0.0123715	-4.10102	4.11337e-05	0.000409732
Cops7b	358.311	-0.0858501	0.0209492	-4.09801	4.16717e-05	0.000414722
Gm2011	216.973	-0.183496	0.0447829	-4.09747	4.17692e-05	0.000415324
Ccpg1os	103.297	-0.162092	0.039592	-4.09406	4.23889e-05	0.000421113
Trip10	3042.12	0.0599552	0.0146545	4.09125	4.29054e-05	0.000425868
Gspt1	2324.39	0.0525251	0.0128408	4.09048	4.3049e-05	0.000426915
Eif5b	6217.55	-0.0803759	0.0196561	-4.08911	4.33036e-05	0.000429061
Camsap3	71.7568	-0.241401	0.05912	-4.08323	4.44138e-05	0.000439673
Sorbs1	17211.8	-0.185533	0.0454657	-4.08073	4.4895e-05	0.000444046
Supt7l	283.324	-0.114319	0.0280231	-4.07946	4.51406e-05	0.000446081
Zfp955b	1142.45	-0.0944089	0.0231665	-4.07523	4.5968e-05	0.000453858
Cand2	5277.27	-0.0487554	0.0119736	-4.07192	4.66268e-05	0.000459958
Mrm1	391.743	-0.0814652	0.0200249	-4.0682	4.73776e-05	0.000466954
Zfp867	387.378	-0.104911	0.0258019	-4.06601	4.78255e-05	0.000470955
Zbtb39	499.176	-0.0915226	0.0225146	-4.06503	4.80253e-05	0.000472508
Kitl	2434.65	0.0323229	0.00797457	4.05325	5.05106e-05	0.000496525
Tspyl5	297.622	-0.0965037	0.0238111	-4.05289	5.05892e-05	0.000496863
Fyco1	20031.6	-0.0206402	0.0050941	-4.05179	5.08269e-05	0.000498761
Gm49123	57.8243	-0.305195	0.0753369	-4.05107	5.09843e-05	0.000499869
Acyp1	222.432	-0.214048	0.0528932	-4.0468	5.19222e-05	0.00050862
Nipsnap2	15585.6	-0.173808	0.0429645	-4.04539	5.22365e-05	0.000511253
Phax	575.108	0.155037	0.038379	4.03964	5.35324e-05	0.000523027
Ctnna3	2709.2	-0.165009	0.0408475	-4.03964	5.35327e-05	0.000523027
Lix1l	1228.51	0.196816	0.0487256	4.03927	5.36184e-05	0.000523409
Vps52	1531.03	-0.116107	0.0287493	-4.0386	5.3772e-05	0.000524452
Syngr2	3031.07	-0.0748153	0.0185312	-4.03727	5.40771e-05	0.00052697
Nfe2l1	17491.6	0.0523565	0.0129691	4.03703	5.4132e-05	0.000527047
Tnik	1361.32	0.289317	0.0716831	4.03606	5.43563e-05	0.000528773
Scaper	1557.3	-0.101545	0.0251807	-4.03266	5.515e-05	0.00053603
C130036L24Rik	66.9595	-0.236577	0.0587131	-4.02937	5.59267e-05	0.000543108
Gm16253	28.3243	-0.384711	0.0955606	-4.02584	5.67731e-05	0.000550851
Zfp316	315.838	-0.162752	0.040429	-4.02563	5.68224e-05	0.000550853
Apba3	2006.24	-0.0653379	0.0162362	-4.02421	5.71657e-05	0.000553703
Zfp961	153.324	-0.987241	0.245339	-4.02399	5.72199e-05	0.000553751
Gstz1	953.541	-0.188551	0.0468783	-4.02215	5.76692e-05	0.000557618
Ahctf1	1946.43	0.149809	0.0373704	4.00877	6.10348e-05	0.000589653
P4htm	333.014	-0.101298	0.0252988	-4.00406	6.22658e-05	0.000601028
Dusp10	409.419	0.0956852	0.0239019	4.00325	6.24776e-05	0.000602554
Rmdn2	257.122	-0.16594	0.0414718	-4.00128	6.30015e-05	0.000607086
Reep5	4111.95	0.0248477	0.00621094	4.00064	6.31721e-05	0.000608207
D830036C21Rik	18.7297	-0.406329	0.101593	-3.99959	6.34514e-05	0.000610373
Spin1	1599.46	0.0920789	0.023043	3.99596	6.44334e-05	0.000619289
Meig1	63.3919	-0.310284	0.0778085	-3.98778	6.66933e-05	0.000640461
Med26	388.108	-0.138419	0.0347289	-3.98571	6.72789e-05	0.000645532
Lap3	1208.81	0.111628	0.0280088	3.98546	6.73486e-05	0.000645649
Magi2	850.041	-0.147391	0.0370001	-3.98352	6.79009e-05	0.000650389
Ube2o	1518.07	-0.124323	0.0312161	-3.98266	6.81469e-05	0.000652188
Pdzd9	75.0135	-0.28949	0.0726996	-3.98201	6.8336e-05	0.000653442
Paics	6824.2	-0.0385152	0.00968191	-3.97806	6.9479e-05	0.000663241
Shisa2	21.7027	-0.379265	0.0953365	-3.97818	6.94461e-05	0.000663241
Frs2	764.351	0.066558	0.0167556	3.97229	7.11853e-05	0.000678951
Mrpl52	679.514	0.13226	0.0333251	3.9688	7.22366e-05	0.000688394
Dmpk	15179.7	-0.0770237	0.0194111	-3.96802	7.24717e-05	0.000690049
Gja6	8.12162	-0.652424	0.164693	-3.96145	7.4495e-05	0.000708713
Ccdc170	21.7297	-0.356636	0.090267	-3.9509	7.78575e-05	0.000740074
Copz1	1020.62	0.0829933	0.0210094	3.95029	7.80576e-05	0.000741349
Lefty1	33.5541	0.43728	0.110793	3.9468	7.92022e-05	0.000751584
Ddb2	119.338	-0.149779	0.0379609	-3.94562	7.95936e-05	0.00075466
Kdm6b	2234.05	-0.166895	0.042307	-3.94486	7.98463e-05	0.000756418
Gm28036	486.743	-0.157204	0.0398828	-3.94164	8.09258e-05	0.000765997
Pmf1	244.149	-0.152491	0.038696	-3.94074	8.12292e-05	0.000768221
Fastkd1	532.649	-0.0674289	0.017118	-3.93907	8.17995e-05	0.000772964
Palmd	1689.03	-0.098793	0.02509	-3.93754	8.23198e-05	0.000777227
Podxl2	301.527	-0.11331	0.0287885	-3.93595	8.28674e-05	0.000781739
Fgfbp3	46.9865	-0.342142	0.0869869	-3.93326	8.38007e-05	0.00078988
Virma	1120.62	0.0488573	0.0124426	3.92663	8.61455e-05	0.0008113
Uqcc2	2381.16	-0.0700031	0.017829	-3.92636	8.62418e-05	0.000811526
Slc11a2	993	-0.0696052	0.0177321	-3.92539	8.65902e-05	0.000814122
Ivns1abp	25734.2	-0.0330291	0.00841484	-3.9251	8.66922e-05	0.000814399
Zfp39	160.351	-0.17288	0.0441164	-3.91872	8.90219e-05	0.000835585
Chchd5	278.122	-0.11569	0.0295324	-3.9174	8.95081e-05	0.000838746
Irf2bp1	494.351	-0.0764354	0.0195115	-3.91744	8.94932e-05	0.000838746
Zswim3	140.054	-0.147218	0.0375982	-3.91556	9.01957e-05	0.000844485
Clic4	11621.9	0.121486	0.0310306	3.91503	9.03939e-05	0.000845634
Zfp281	692.716	0.0983978	0.0251509	3.91229	9.14238e-05	0.000854558
Ndufv3	9142.85	0.0707968	0.018104	3.91055	9.20869e-05	0.00086004
Micu1	547.405	0.0655079	0.0167548	3.90979	9.23764e-05	0.000862026
Zkscan17	584.838	0.0680983	0.0174187	3.90949	9.24928e-05	0.000862395
Fabp3	75498.2	0.26668	0.0682334	3.90835	9.29294e-05	0.000865747
Lmod2	31372.1	-0.162424	0.041574	-3.90685	9.35063e-05	0.0008704
Zfp106	49259.2	-0.0618968	0.0158454	-3.9063	9.37199e-05	0.000871665
Msantd3	362.108	-0.0884048	0.0226358	-3.90553	9.40173e-05	0.000873707
Anapc4	1363.16	0.0987981	0.0253017	3.90479	9.43062e-05	0.000875667
Pms1	286.986	-0.137476	0.0352443	-3.90067	9.59272e-05	0.000889983
Gin1	240.757	-0.125458	0.0321693	-3.89992	9.62233e-05	0.000891992
Utp14a	547.824	0.0656649	0.0168759	3.89106	9.98091e-05	0.000924469
Fam120b	1092.07	-0.0699898	0.0179924	-3.88996	0.000100261	0.000927121
Gm14421	553.892	-0.162979	0.0418967	-3.89003	0.000100234	0.000927121
Prps1	903.973	-0.0574181	0.0147831	-3.88403	0.00010274	0.000949268
Smtnl2	477.459	-0.072032	0.018558	-3.88145	0.000103837	0.000958614
Eml1	2996.04	0.0278705	0.0071812	3.88103	0.000104014	0.00095946
Tbcd	524.351	0.0674873	0.0173998	3.87862	0.000105053	0.000968243
Rpl23	5471.73	-0.0211441	0.00545341	-3.87723	0.000105652	0.000972969
Fbxl16	90.9459	-0.40629	0.10489	-3.8735	0.000107285	0.000987195
Zfp825	192.797	-0.33796	0.0872726	-3.87247	0.00010774	0.000990569
Dolk	818.27	-0.0765747	0.0198035	-3.86673	0.000110303	0.00101248
Ccdc166	47.7432	-0.432152	0.111756	-3.86693	0.000110215	0.00101248
Rnasek	1046.07	-0.0557076	0.0144077	-3.8665	0.000110406	0.0010126
Ccnt2	1461.58	-0.424252	0.109818	-3.86323	0.000111898	0.00102544
Ubap2	2817.82	-0.108514	0.0280957	-3.86229	0.000112329	0.00102855
Hccs	1178.99	-0.119294	0.0308897	-3.86193	0.000112497	0.00102925
Arpc5l	1560.53	0.0384988	0.00997347	3.86012	0.000113333	0.00103522
Acot6	175.189	-0.219834	0.0569502	-3.86012	0.000113333	0.00103522
Mfsd2b	50.5135	-0.355264	0.0920763	-3.85837	0.000114147	0.0010418
Xk	483.243	-0.0989656	0.025659	-3.85695	0.000114809	0.00104699
Cobl	249.297	-0.0961456	0.0249345	-3.85592	0.000115295	0.00105057
Tarbp1	309.77	0.16561	0.0429938	3.85195	0.00011718	0.00106688
Zadh2	1856.12	0.220776	0.0574042	3.84599	0.000120068	0.00109229
Ulk2	2159.58	-0.118051	0.0307822	-3.83505	0.000125538	0.00114113
Apoo	2320.76	-0.100558	0.0262488	-3.83097	0.000127638	0.00115927
Mapkapk5	1484.27	-0.039048	0.0101975	-3.82917	0.000128576	0.00116685
Lgals8	1288.93	0.0418169	0.0109319	3.8252	0.000130666	0.00118486
Sec22c	256.743	-0.150896	0.0394835	-3.82174	0.000132512	0.00120063
Fbxw2	935.311	0.297918	0.0781296	3.81313	0.00013722	0.00124229
Prpf4	407.203	-0.165602	0.0434318	-3.81292	0.000137335	0.00124232
Map7	740.365	-0.0669673	0.0175682	-3.81184	0.000137934	0.00124674
Camk2g	2638.43	-0.0612827	0.0160877	-3.8093	0.000139363	0.00125863
Dpy30	658.527	-0.0693415	0.0182042	-3.8091	0.000139475	0.00125863
Thap11	716.689	-0.0942936	0.0247588	-3.80849	0.000139818	0.00126072
Lmbr1	500.932	-0.203078	0.0533282	-3.80809	0.000140044	0.00126174
Slc25a27	188.905	-0.237687	0.0624768	-3.8044	0.00014215	0.00127969
Terf2	509.986	-0.0691311	0.0181853	-3.80148	0.000143834	0.00129382
Fbxw4	598.108	-0.110135	0.0289819	-3.80013	0.000144618	0.00129983
Rab40b	109.527	-0.432006	0.113691	-3.79982	0.000144802	0.00130044
Msantd4	2089.3	-0.0334647	0.00881333	-3.79705	0.000146428	0.00131399
Aktip	1656.34	-0.0365165	0.00962079	-3.79558	0.000147301	0.00132077
Zfp354b	89.3514	-0.194031	0.0511299	-3.79486	0.000147727	0.00132353
Gm43034	56.3784	-0.266006	0.0701005	-3.79464	0.000147858	0.00132365
Rprd1b	1147.57	0.0431933	0.0113845	3.79403	0.000148225	0.00132587
Wfikkn2	196.054	0.104487	0.0275428	3.79363	0.000148463	0.00132695
Gm5860	239.216	-0.096664	0.025483	-3.79328	0.000148672	0.00132776
Inmt	381.446	-0.516093	0.136158	-3.7904	0.000150404	0.00134216
Dpm1	1058.97	-0.0541953	0.0143145	-3.78603	0.000153075	0.00136491
Mrpl42	4638	0.333427	0.0881012	3.78459	0.000153959	0.0013717
Ube2a	833.162	0.111851	0.0296361	3.77415	0.000160556	0.00142821
Sgsm3	447.608	-0.0712203	0.0188698	-3.7743	0.000160459	0.00142821
Tecr	6813.43	-0.0426503	0.0113119	-3.77038	0.000163	0.0014488
B930059L03Rik	47.2162	-0.301584	0.080105	-3.76486	0.000166641	0.00148
Tmem147	867.014	-0.0978433	0.0259904	-3.76459	0.000166822	0.00148043
Daam1	4139.28	-0.116056	0.0308346	-3.76381	0.000167343	0.00148388
Pik3r2	715.378	-0.101168	0.0268942	-3.76171	0.000168757	0.00149523
Tdrp	107.054	-0.66941	0.177998	-3.76077	0.000169394	0.0014997
Gm10033	581.23	-0.0644651	0.0171526	-3.75833	0.000171049	0.00151316
Snx32	248.297	-0.1137	0.0302965	-3.75292	0.000174789	0.00154503
Mlst8	306.135	0.114666	0.0305952	3.74785	0.00017836	0.00157535
Fam120c	873.554	-0.124643	0.033286	-3.7446	0.000180681	0.0015946
Taf9b	514.284	-0.0645962	0.0172619	-3.74213	0.000182465	0.00160908
Lyrm2	615.676	-0.100812	0.0269594	-3.73942	0.000184444	0.00162525
Cxadr	811.851	-0.239419	0.0640389	-3.73865	0.000185014	0.001629
Yars2	421	-0.274787	0.0735414	-3.73649	0.000186605	0.00164172
Uckl1	1065.77	-0.0825885	0.0221393	-3.73041	0.00019117	0.00168056
Taf1	1617.92	0.0997123	0.0267524	3.72723	0.000193596	0.00170055
Akap8l	628.392	0.136434	0.0366107	3.72662	0.000194062	0.00170331
D830013O20Rik	61.9595	-0.18833	0.0505666	-3.7244	0.000195781	0.00171706
Tmcc1	2180.26	-0.0807216	0.0216902	-3.72158	0.000197982	0.00173501
Cnot4	1344.82	-0.0543905	0.0146263	-3.71866	0.000200279	0.00175377
Smg7	2521.92	0.104859	0.0282217	3.71556	0.000202756	0.00177407
Dmap1	623.324	-0.0605392	0.0162945	-3.71531	0.000202957	0.00177445
Zc3h18	1202.65	0.095505	0.0257155	3.71391	0.000204078	0.00178286
Fopnl	2278.53	-0.0422002	0.0113786	-3.70874	0.00020829	0.00181825
Trdmt1	291	-0.104839	0.0282785	-3.70736	0.000209427	0.00182675
Amigo1	518.095	-0.101154	0.0273586	-3.69734	0.000217869	0.00189891
Gipc1	574.459	0.128048	0.0346493	3.69554	0.000219417	0.00191092
Smim5	345.946	-0.128347	0.0347509	-3.69333	0.000221333	0.00192611
Cish	2340.73	-0.213885	0.057946	-3.69111	0.000223281	0.00194156
Atxn2	2655.91	-0.179124	0.0486251	-3.68378	0.000229799	0.00199669
Cnot7	1661.61	-0.0566395	0.0153832	-3.68191	0.000231496	0.00200988
Tmem199	271.419	-0.120158	0.0326697	-3.67795	0.000235116	0.00203973
Rex1bd	1229.99	-0.0562137	0.0153037	-3.67322	0.000239511	0.00207626
Tmem241	187.676	-0.128861	0.0351262	-3.66853	0.000243951	0.00211311
Wdr83	948.419	-0.0709287	0.0193526	-3.66507	0.000247273	0.00214024
Gm14403	676.743	-0.220275	0.0601657	-3.66114	0.000251098	0.00217167
Gm50433	38.8919	-0.256051	0.0699444	-3.66078	0.000251448	0.00217302
Sgip1	103.811	-0.198228	0.0541611	-3.65997	0.000252244	0.00217822
Msrb2	833.149	-0.0577365	0.0157808	-3.65864	0.000253554	0.00218785
Snap47	654.932	-0.0941354	0.0257328	-3.65819	0.000254	0.00219002
Slc35b1	685.095	0.118749	0.0324752	3.6566	0.000255582	0.00220197
Per3	1578.11	-0.148014	0.040531	-3.65186	0.000260345	0.00224128
Nphp1	386.095	-0.0733535	0.0201124	-3.64718	0.000265139	0.00228081
Fam122a	538.986	-0.136989	0.0375859	-3.6447	0.000267708	0.00230114
Cpq	1298.11	0.144968	0.0397883	3.64349	0.000268968	0.0023102
Gm42067	134.676	-0.214441	0.0588885	-3.64148	0.00027107	0.00232648
Pex1	306.135	-0.091776	0.025214	-3.63989	0.000272757	0.00233916
Coa6	432.243	-0.0961822	0.0264265	-3.63961	0.000273047	0.00233987
Satb1	1244.84	0.0413853	0.0113817	3.63613	0.000276763	0.0023699
Adamtsl4	1727.65	-0.127482	0.0350758	-3.63446	0.000278566	0.00238352
Sec23ip	705.392	0.202704	0.0557758	3.63426	0.00027878	0.00238354
Slc35f4	16.8784	-0.509149	0.140143	-3.63306	0.000280079	0.00239282
Dtd2	222.595	-0.234915	0.0646675	-3.63266	0.000280515	0.00239472
Asb13	373.392	0.532165	0.146844	3.62401	0.00029007	0.00247441
Rpap1	442.595	-0.190981	0.0527198	-3.62256	0.000291699	0.00248641
Drd2	133.986	-0.567236	0.156848	-3.61648	0.000298636	0.00254362
Ggact	449.243	-0.0764921	0.0211622	-3.61456	0.000300861	0.00256063
Zfyve27	710.23	-0.0993883	0.0274995	-3.61419	0.000301288	0.00256231
Dyrk1a	3352.5	-0.0657294	0.0182044	-3.61063	0.000305456	0.00259579
Rrnad1	404.135	-0.145349	0.0402955	-3.60708	0.000309664	0.00262957
Rela	1093.54	0.0971634	0.0269572	3.60436	0.000312927	0.00265526
Gm10762	199.27	-0.169833	0.0471353	-3.60309	0.000314457	0.00266623
Morc2b	25.5405	-0.350897	0.0974852	-3.5995	0.000318834	0.00270131
Gm37607	59.7838	-0.291408	0.0810121	-3.59709	0.000321793	0.00272432
Gm17055	36.2297	-0.313941	0.0872929	-3.59641	0.000322636	0.0027294
Ttc21b	505.865	-0.0923378	0.0256918	-3.59406	0.000325568	0.00275212
Eif4b	7257.96	0.035506	0.00988489	3.59195	0.000328214	0.00277033
Csde1	29980.7	-0.0762163	0.0212179	-3.59207	0.00032806	0.00277033
Znrd2	427.311	-0.0890893	0.0248197	-3.58946	0.000331362	0.0027948
C920006O11Rik	53.7838	-0.260982	0.0727249	-3.58863	0.000332424	0.00280165
Slc37a4	299.027	0.12084	0.0337271	3.58288	0.000339826	0.00286188
Trib2	1458.76	-0.112718	0.0314729	-3.58143	0.000341719	0.00287567
Kpna1	5296.8	-0.0730388	0.020407	-3.57911	0.000344772	0.00289919
Atp5mpl	5393.24	0.208186	0.0581908	3.57764	0.000346707	0.00291327
Exoc3	4063.85	-0.0250639	0.00701347	-3.57368	0.000352005	0.00295558
Kin	266.581	-0.124028	0.0347456	-3.56961	0.000357518	0.00299962
Dynlrb1	4242.8	-0.0858202	0.024067	-3.56589	0.00036262	0.00304016
Gm47218	72.2162	-0.266689	0.0747956	-3.56558	0.000363057	0.00304155
Cir1	622.216	-0.155297	0.0435573	-3.56535	0.000363365	0.00304186
Zgpat	888.486	-0.0965476	0.027124	-3.55948	0.000371585	0.00310836
Ppp1r13l	1179.15	0.0425896	0.0119745	3.55668	0.000375574	0.00313939
Rpp14	1069.49	-0.0442618	0.0124475	-3.55588	0.000376714	0.00314657
Epb41	3624.73	-0.717491	0.201787	-3.55568	0.000377	0.00314662
Tmtc4	234.811	-0.204539	0.0575907	-3.5516	0.000382893	0.00319343
Malt1	641.811	0.278863	0.0785773	3.5489	0.000386845	0.00322399
Zfp970	2564.46	-0.193121	0.0544268	-3.54827	0.000387764	0.00322926
Cfap36	550.973	0.165307	0.0466063	3.54689	0.000389803	0.00324383
Sugp1	745.554	-0.0717493	0.0202365	-3.54554	0.000391804	0.00325807
Inppl1	5643.55	-0.099846	0.0281675	-3.54472	0.000393029	0.00326583
Raf1	3495.73	0.0234518	0.00661754	3.54389	0.000394267	0.0032737
Ccni	3291	-0.078221	0.0220899	-3.54103	0.000398575	0.00330702
Nsun3	340.797	-0.101985	0.0288042	-3.54063	0.000399176	0.00330956
Cmya5	34716.2	0.120919	0.0341733	3.5384	0.000402554	0.00333511
Six4	558.378	-0.147967	0.0418409	-3.53642	0.000405597	0.00335784
Arhgef6	2588.7	-0.0665406	0.0188177	-3.53608	0.000406118	0.00335968
Gm20716	1258.47	-0.238618	0.0674987	-3.53515	0.000407548	0.00336902
Elac1	174.081	0.104347	0.0295247	3.53422	0.000408982	0.00337669
Iqcc	432.095	-0.0984757	0.027864	-3.53416	0.000409077	0.00337669
Fech	4128.24	-0.0348052	0.00985039	-3.53338	0.000410278	0.00338412
Cox6c	33874.6	-0.0804647	0.0228172	-3.52649	0.000421106	0.00347087
Haus1	193.095	-0.402763	0.114277	-3.52444	0.000424384	0.00349533
Washc1	524.432	-0.0912643	0.0259023	-3.5234	0.000426046	0.00350481
Gm15972	38.5946	-0.26557	0.0753746	-3.52333	0.00042616	0.00350481
Il17d	78.2568	-0.210753	0.0599224	-3.5171	0.000436281	0.00358543
Helb	508.486	-0.0775372	0.0220494	-3.51651	0.000437253	0.00359078
Sra1	976.784	0.177408	0.0504717	3.515	0.000439751	0.00360711
Pmpcb	4753.7	-0.0570655	0.0162352	-3.51492	0.000439884	0.00360711
Derl1	1895.73	0.0797439	0.0227127	3.51098	0.000446451	0.00365829
Dguok	377.797	-0.285712	0.0813834	-3.51069	0.00044695	0.00365971
Hmgn5	771.892	-0.056492	0.0161113	-3.50635	0.000454292	0.00371711
Gm15943	170.959	-0.2847	0.0812163	-3.50545	0.00045583	0.00372698
Snx15	349.865	-0.0749171	0.0214102	-3.49913	0.000466784	0.003811
Nrbp2	1058.76	-0.144311	0.0412413	-3.49918	0.000466687	0.003811
Mief1	1022.36	-0.0534079	0.0152659	-3.49851	0.000467873	0.00381711
Fxr1	7881.27	-0.0165773	0.00473893	-3.4981	0.000468582	0.00382012
Gadd45gip1	1827.07	-0.0653463	0.0186826	-3.49771	0.000469276	0.003823
Fbxl14	511.081	0.0765114	0.0218777	3.49723	0.000470121	0.00382711
F8a	177.959	-0.151251	0.0432993	-3.49316	0.000477337	0.00388303
Setd2	2943.12	0.0424085	0.0121482	3.49094	0.00048133	0.00391268
Tmem109	2972.77	-0.0449342	0.0128872	-3.48672	0.00048898	0.00397199
Peli1	555.797	0.0571996	0.0164326	3.48087	0.00049979	0.00405686
Mrpl48	1434.86	-0.0361054	0.0103798	-3.47844	0.00050434	0.00408789
Rrs1	704.716	-0.249249	0.0716541	-3.4785	0.000504226	0.00408789
Ttc12	1242.14	-0.0933562	0.0268758	-3.47361	0.000513508	0.00415919
Dnal4	246.595	-0.0865084	0.0249092	-3.47294	0.000514785	0.00416555
A230065N10Rik	68.3514	-0.277641	0.079947	-3.47281	0.000515035	0.00416555
Zfp105	64.2703	0.196334	0.0565515	3.47178	0.000517027	0.00417865
Ccl27a	175.622	-0.175119	0.050484	-3.4688	0.000522781	0.00422211
Zfp397	870.77	-0.107408	0.0309815	-3.46686	0.000526584	0.00424977
Micu2	3074.92	0.0270827	0.00782522	3.46095	0.00053827	0.00434096
Crbn	1332.03	-0.0973965	0.0281452	-3.4605	0.000539175	0.00434514
Birc6	6568.53	0.0653694	0.0189037	3.45803	0.000544147	0.00438206
Mrpl13	1002.54	-0.21267	0.0616243	-3.45107	0.000558367	0.00449336
Synrg	1185.3	-0.0659011	0.0191047	-3.44948	0.000561673	0.00451672
Sp4	872.135	-0.120416	0.0349162	-3.44873	0.000563239	0.00452607
BC004004	3218.92	0.0418949	0.0121678	3.44309	0.000575114	0.00461819
Sdhaf1	407.149	0.112139	0.0326002	3.43982	0.000582098	0.00467093
Tmem136	309.514	-0.0764334	0.0222265	-3.43884	0.000584205	0.00468449
Tbp	517.905	0.0705629	0.0205311	3.43688	0.000588454	0.00471519
Zfp445	3736.38	-0.100283	0.029242	-3.42942	0.000604884	0.00484339
Mgst3	4652.41	-0.0826051	0.0240973	-3.42798	0.000608088	0.00486557
Med27	364.041	-0.0759264	0.0221548	-3.42709	0.000610093	0.00487813
Zfp229	241.635	-0.116521	0.0340112	-3.42595	0.000612656	0.00489514
Dohh	1290.76	-0.0868158	0.0253478	-3.42499	0.000614824	0.00490897
Mxi1	908.419	-0.117704	0.0343709	-3.42451	0.0006159	0.00491407
Gm18609	92.1081	-0.266343	0.0777807	-3.42427	0.000616445	0.00491493
Mrpl12	2922.88	0.249864	0.0730641	3.41979	0.000626697	0.00499311
Pi4ka	1434.15	-0.0365941	0.0107028	-3.4191	0.000628281	0.00500219
Man2c1	1033.78	-0.0499665	0.0146344	-3.41432	0.00063942	0.00508726
Gm44386	850.311	-0.0505303	0.0148268	-3.40804	0.000654314	0.00520208
Pnkd	1478.61	0.0341581	0.01003	3.40561	0.000660175	0.00524496
AL731706.1	618.149	-0.13759	0.0404256	-3.40352	0.000665229	0.00528137
Ccdc142os	42.1757	-0.220535	0.0648178	-3.40239	0.000667999	0.00529962
Bbs12	52.2973	0.199184	0.0585568	3.40155	0.00067005	0.00531214
Kcnh2	1812.74	0.0308862	0.00908162	3.40096	0.000671502	0.00531988
Pycrl	253.108	-0.0857247	0.0252131	-3.4	0.000673849	0.00533472
Ulk1	1799.53	-0.0812772	0.0239293	-3.39655	0.000682402	0.00539862
Coq3	1007.72	-0.0673184	0.0198258	-3.39549	0.000685053	0.00541578
Elp5	871.216	-0.130243	0.038365	-3.39485	0.000686654	0.0054208
Sugt1	1407.53	0.0750088	0.0220939	3.395	0.000686274	0.0054208
Rps9	7501.11	0.0732144	0.0215794	3.39278	0.000691863	0.00545809
Ciao2a	1191.73	-0.0592315	0.0174653	-3.39139	0.000695394	0.00548209
Chd1l	730.257	-0.049147	0.0144967	-3.39021	0.000698394	0.00550188
Atp5pb	20112.1	0.0365757	0.0108034	3.38557	0.000710296	0.00559172
Myl6b	62.6622	-0.184135	0.0543985	-3.38492	0.000711978	0.00560103
Trim43c	47.0946	-0.296665	0.0876606	-3.38425	0.000713738	0.00561094
Kif16b	2042.34	-0.0302946	0.00896016	-3.38104	0.000722124	0.0056729
Jpx	136.351	-0.538987	0.159435	-3.38061	0.000723241	0.00567769
Slc49a4	1757.57	-0.0573042	0.016958	-3.37918	0.000727031	0.00570346
Zfp398	740.473	-0.0856916	0.0253678	-3.37797	0.000730234	0.00572459
Med29	689.554	-0.0538021	0.0159295	-3.37752	0.000731425	0.00572992
Zfpm2	857.649	0.052312	0.0155048	3.37392	0.000741067	0.00580141
Ppm1j	378.176	-0.115842	0.0343517	-3.37225	0.000745575	0.00583263
Gm17276	77.027	-0.233206	0.0691608	-3.37194	0.000746411	0.00583511
Mrps9	1138.68	-0.088645	0.0262981	-3.37077	0.000749575	0.00585576
Mrps12	819.041	-0.0661087	0.0196569	-3.36312	0.000770656	0.00601626
Mettl26	368.514	-0.06859	0.0204331	-3.3568	0.000788499	0.00615128
Pkp4	5215.59	-0.0682819	0.0203473	-3.35582	0.000791291	0.00616877
Gm43185	1294.26	-0.185295	0.0552296	-3.355	0.000793648	0.00618285
Mrpl54	1404.34	-0.0679131	0.0202492	-3.35387	0.000796897	0.00620386
Has3	142.811	-0.150565	0.0449553	-3.34921	0.000810409	0.00630468
Spcs1	1261.97	0.0693324	0.0207028	3.34894	0.000811226	0.00630666
Chpt1	11675.4	-0.113927	0.0340327	-3.34758	0.000815191	0.0063331
Cuedc2	1342.86	-0.0709883	0.0212279	-3.34411	0.000825477	0.00640858
Ndufab1	6553.57	-0.151606	0.0453585	-3.34239	0.00083061	0.00644397
Upb1	22.6351	-0.346315	0.103743	-3.33819	0.000843248	0.0065375
Sap18b	1406.62	-0.0607052	0.0182015	-3.33517	0.000852477	0.00660449
Ntsr2	145.851	-0.109598	0.0328792	-3.33336	0.000858034	0.00663887
Rnls	189.432	-0.272783	0.0818346	-3.33334	0.000858098	0.00663887
Rpp25l	390.419	-0.0682166	0.0204949	-3.32847	0.000873257	0.0067515
Ppp2r5d	1119.34	0.0383349	0.011539	3.32221	0.000893083	0.00690004
Timm13	1321.74	-0.0684609	0.0206083	-3.322	0.000893752	0.00690045
Fry	8493.86	-0.103173	0.0310592	-3.3218	0.000894379	0.00690055
Fbh1	1160.39	-0.107496	0.0323634	-3.32154	0.00089521	0.00690221
Vdac2	12188.9	0.0238047	0.00717029	3.31991	0.000900464	0.0069365
Nrxn1	187.392	-0.22546	0.0679143	-3.31978	0.000900893	0.0069365
Map2k3os	189.5	-0.0999657	0.0301221	-3.31868	0.000904439	0.00695903
Eif3c	5226.8	0.018799	0.00567072	3.3151	0.000916101	0.00704394
Elp1	752.419	-0.0587546	0.0177261	-3.31458	0.000917796	0.00705214
Gm33378	76.1216	-0.225215	0.0679934	-3.3123	0.000925313	0.00710503
Gm28609	27.6892	-0.377064	0.113864	-3.31152	0.000927916	0.00712015
Gm45760	19.1351	-0.343271	0.103748	-3.30871	0.000937261	0.00718695
St3gal3	870.662	-0.0807381	0.0244122	-3.30729	0.000942046	0.00721871
Tox	69.1622	-0.391973	0.118532	-3.30689	0.000943377	0.00722398
Tkfc	202.338	-0.0928439	0.0280807	-3.30632	0.00094529	0.00723369
Smdt1	3614.31	-0.0487529	0.0147514	-3.30496	0.000949899	0.00726043
Tamm41	304.838	-0.0743382	0.0224933	-3.30491	0.000950077	0.00726043
Bola3	2547.32	0.179069	0.0541862	3.30471	0.000950754	0.00726065
Urah	32.2432	-0.356153	0.107861	-3.30196	0.000960134	0.0073273
Srr	1045.65	0.0394314	0.0119471	3.30049	0.000965151	0.00736059
Tmed4	2235.54	-0.0369056	0.0111925	-3.29736	0.000975991	0.00743821
Cdh13	6877.28	0.0304212	0.00923158	3.29534	0.000983032	0.00748678
Mrps25	1368.27	-0.0930539	0.0282409	-3.29501	0.000984186	0.00748811
Snhg20	161.041	-0.156106	0.0473781	-3.29491	0.00098454	0.00748811
Bace1	2144.04	0.0364932	0.0110821	3.29298	0.000991328	0.00753463
Dhps	586.486	-0.0582813	0.0177004	-3.29266	0.000992453	0.00753808
Mtm1	836.865	-0.0845424	0.0256809	-3.29203	0.00099466	0.00754974
Erbb3	416.284	-0.0627995	0.0190813	-3.29116	0.000997769	0.00756821
Spryd3	523.392	0.0572	0.017391	3.28906	0.00100522	0.00761535
Armcx5	365.419	-0.0740105	0.0225022	-3.28903	0.00100534	0.00761535
Gm43860	36.4054	-0.230854	0.070206	-3.28824	0.00100816	0.00763159
Mfsd3	114.811	-0.176908	0.0538062	-3.28786	0.0010095	0.00763658
Gm36839	24.5405	-0.29635	0.0902601	-3.28329	0.00102603	0.00775641
Trim23	621.946	-0.31053	0.0946167	-3.28198	0.00103083	0.00778738
Nup155	700.041	0.0507457	0.0154884	3.27636	0.00105154	0.00793856
Fam20b	2642.47	0.0290611	0.00889223	3.26815	0.00108254	0.00816709
Sars	1876.41	0.0652839	0.0199805	3.26737	0.00108551	0.00818396
Abhd5	1574.36	0.260529	0.0797618	3.26634	0.00108946	0.00820823
Tmem267	574.135	-0.227978	0.0698047	-3.26594	0.00109102	0.00821451
Pex5l	38.5946	-0.309254	0.0947032	-3.2655	0.0010927	0.00822159
Ogdh	47793.6	0.0523335	0.0160307	3.26458	0.00109628	0.00824303
Nub1	1849.26	-0.0522498	0.0160113	-3.26331	0.0011012	0.00827447
Gm49909	3797.81	0.0366735	0.0112395	3.26293	0.00110268	0.00828005
Ddb1	5805.23	0.0176361	0.00540887	3.26059	0.00111181	0.008343
Dis3l2	571.959	-0.0583976	0.0179112	-3.26039	0.00111259	0.00834335
Rhpn2	160.459	0.0980199	0.0300848	3.25812	0.00112154	0.0083992
Arhgef10l	1870.49	-0.0670999	0.0205941	-3.25821	0.00112115	0.0083992
Gm50390	358.959	-0.197895	0.0607603	-3.25697	0.00112608	0.00842758
Slc25a19	563.122	0.356998	0.109661	3.25547	0.00113203	0.00846648
Tulp3	322.378	0.0973947	0.0299334	3.25372	0.00113906	0.00851336
Actn2	61669.2	-0.0629978	0.0193657	-3.25306	0.0011417	0.00852744
Plekha3	681.703	0.0543298	0.0167141	3.25054	0.00115185	0.00858781
Ahsa1	3089.05	-0.0377917	0.0116267	-3.25044	0.00115228	0.00858781
Nat10	676.095	-0.0737432	0.0226864	-3.25055	0.00115183	0.00858781
Naa15	2665.45	-0.139583	0.0429447	-3.2503	0.00115284	0.00858781
Immp1l	1193.74	-0.173124	0.053297	-3.24828	0.00116105	0.00864321
Timm8b	2560.93	-0.0576423	0.0177475	-3.24792	0.00116254	0.00864855
Dcun1d2	1491.24	-0.0332349	0.0102336	-3.24761	0.0011638	0.0086522
Trappc10	1317.16	-0.035171	0.0108373	-3.24537	0.00117298	0.00871466
Mtfr1l	3565.19	-0.0506712	0.0156269	-3.24256	0.00118461	0.00879529
Fam98b	550.568	-0.0608246	0.018773	-3.24	0.0011953	0.00886876
Sephs2	1100.58	-0.0448566	0.0138494	-3.23889	0.00119994	0.00889731
Acot8	245.595	-0.083257	0.0257197	-3.23709	0.00120754	0.00893638
Il10rb	2380.2	-0.0832284	0.0257125	-3.23689	0.00120839	0.00893638
Eif3m	3345.12	-0.0443276	0.0136921	-3.23745	0.00120601	0.00893638
Eya3	769.527	-0.126723	0.0391485	-3.23699	0.00120797	0.00893638
Mrpl53	1759.2	-0.0571028	0.0176442	-3.23635	0.00121067	0.00894731
Med7	400.608	0.0706653	0.0218479	3.23442	0.00121888	0.0090021
Gm10461	83	-0.187998	0.0581513	-3.23292	0.00122532	0.00904366
Tet1	664.622	-0.228859	0.0708385	-3.23072	0.00123478	0.00910749
Cox8b	12205.7	-0.0227209	0.00703606	-3.2292	0.00124136	0.00915
Ppp1r9a	792.041	0.115636	0.0358427	3.22621	0.00125442	0.00924024
Uggt1	2273.46	0.0432771	0.013421	3.22459	0.00126154	0.00928657
Pebp1	4416.27	0.220713	0.0684709	3.22345	0.00126655	0.00931482
Gm17018	481.973	-0.0800649	0.0248391	-3.22334	0.00126703	0.00931482
Zscan29	394.676	0.0639926	0.0198611	3.222	0.00127297	0.00935234
Mipol1	266.392	-0.0869234	0.0269991	-3.2195	0.00128415	0.00942828
Tbcb	775.946	0.0799147	0.0248633	3.21416	0.00130827	0.0095991
Selenos	698.297	0.119693	0.037266	3.21185	0.00131883	0.0096703
Sgcg	6961.81	-0.0154124	0.00480048	-3.21059	0.00132462	0.00970636
Prepl	4309.39	-0.0192923	0.00600987	-3.21011	0.00132684	0.00971634
Foxj2	815.608	0.150637	0.0469548	3.20813	0.00133601	0.00977706
Ankrd11	6302.93	-0.0911151	0.0284059	-3.20761	0.00133841	0.0097883
Tmem144	2118.3	-0.186933	0.0583113	-3.20577	0.00134702	0.00984485
Hes6	243.595	-0.080315	0.0250692	-3.20373	0.00135658	0.00990661
Zfp971	933.054	-0.121828	0.0380284	-3.20359	0.00135724	0.00990661
Nr1h3	473.135	-0.13788	0.0430456	-3.20311	0.00135951	0.00991672
Vamp8	1025.97	0.101464	0.0317004	3.20072	0.00137082	0.00998629
Hacd1	977	-0.0528484	0.0165112	-3.20076	0.00137066	0.00998629
Metap1	1459.93	-0.0362405	0.0113276	-3.1993	0.00137763	0.0100294
Acox1	9423.93	-0.0329744	0.0103106	-3.19811	0.00138329	0.0100598
Esrrb	893.662	-0.042226	0.0132037	-3.19805	0.0013836	0.0100598
Epb41l1	576.946	0.0529726	0.0165871	3.1936	0.00140512	0.0102096
Hspbp1	572.432	-0.102135	0.0319927	-3.19243	0.00141082	0.0102444
Tmem204	667.041	-0.163683	0.0513286	-3.18892	0.00142806	0.0103629
Smad5	1399.65	-0.0968601	0.0303779	-3.1885	0.00143012	0.0103711
Mdh1	45767.4	0.123631	0.0388002	3.18635	0.00144082	0.010442
Ssrp1	1295.73	0.0808804	0.0254318	3.18028	0.00147132	0.0106562
Prdm5	360	0.064919	0.0204184	3.17943	0.00147563	0.0106751
Gm15774	60.7973	-0.272972	0.0858567	-3.17939	0.00147584	0.0106751
Irak1	1383.16	0.104125	0.0327838	3.1761	0.0014927	0.0107832
Gm48420	34.3784	-0.234276	0.0737587	-3.17625	0.00149191	0.0107832
Exoc8	1243.18	-0.0622877	0.0196207	-3.17459	0.00150046	0.0108323
Ankzf1	366.068	-0.0670827	0.0211394	-3.17335	0.00150692	0.0108719
Dr1	716.054	0.129587	0.0409079	3.16778	0.00153605	0.011075
Sfpq	2564.55	0.0788696	0.024899	3.16759	0.0015371	0.0110754
Pip5k1b	736.446	-0.594178	0.187635	-3.16667	0.00154196	0.0111033
Khdrbs3	824.932	0.0905752	0.0286064	3.16626	0.00154412	0.0111118
Usp22	1233.88	0.0478994	0.0151306	3.16572	0.001547	0.0111253
Tmem251	241.662	0.141947	0.044878	3.16296	0.00156173	0.0112241
Taf10	1165.55	-0.0817122	0.0258455	-3.16157	0.00156921	0.0112706
Gm16023	115.459	-0.235883	0.0746183	-3.16119	0.00157126	0.0112709
Gm11756	147.608	0.0994102	0.0314459	3.16131	0.00157062	0.0112709
Tagap1	685.784	-0.0489603	0.0154891	-3.16096	0.0015725	0.0112726
Arfgef1	3584.27	-0.0212812	0.00673313	-3.16067	0.00157405	0.0112765
Timm10	1982.76	-0.077236	0.0244472	-3.1593	0.00158151	0.0113227
D830050J10Rik	351.973	-0.127967	0.0405192	-3.15817	0.00158762	0.0113592
Slc6a8	4125.26	0.0676483	0.0214253	3.1574	0.00159185	0.0113822
Qtrt2	303.135	-0.143912	0.0455921	-3.1565	0.00159674	0.0114099
Dmwd	1612.07	-0.0637699	0.0202205	-3.15373	0.00161199	0.0115116
Vps51	487.014	0.101812	0.0322877	3.15328	0.00161449	0.0115148
Pusl1	130.77	0.140722	0.0446267	3.15332	0.00161423	0.0115148
Adgrf2	18.0135	-0.338778	0.107525	-3.1507	0.00162877	0.0116093
Tnni3k	2301.82	0.0562313	0.0178538	3.14954	0.00163525	0.0116481
Rptor	1754.31	-0.0297421	0.00944666	-3.14842	0.00164154	0.011678
Klhl26	341.716	0.128907	0.0409423	3.1485	0.0016411	0.011678
Kcng2	3062.19	-0.0435116	0.0138271	-3.14684	0.00165046	0.0117341
Gm28172	6.32432	-0.637573	0.202804	-3.14379	0.00166775	0.0118495
Thumpd3	674.878	0.0514202	0.0163581	3.14341	0.00166991	0.0118573
Aebp2	1591.76	0.0322116	0.0102509	3.14233	0.00167612	0.0118938
Tmem11	739.649	-0.122849	0.0391093	-3.14118	0.00168268	0.0119329
Teddm2	57.8919	-0.178386	0.0568279	-3.13905	0.00169496	0.0120124
Polr2m	8366.24	-0.0183387	0.00584359	-3.13826	0.00169955	0.0120373
Nhlrc2	2870.36	-0.0615133	0.019611	-3.13667	0.00170877	0.012094
Tacc2	29835.3	-0.142086	0.0453006	-3.13651	0.00170971	0.012094
Tada2b	407.095	-0.193766	0.0617884	-3.13596	0.00171295	0.0121093
Prmt9	647.446	-0.0572914	0.0182892	-3.13252	0.00173311	0.0122441
Hspb6	37458.4	-0.0562662	0.01797	-3.13112	0.00174144	0.0122875
Gm17251	117.297	-0.174102	0.0556018	-3.13123	0.00174077	0.0122875
Stx7	1261.82	0.0943631	0.030168	3.12792	0.00176051	0.0124142
Osbpl1a	1622.59	0.0521203	0.0166727	3.12608	0.00177153	0.0124841
Srrd	134.77	-0.133064	0.0425804	-3.12502	0.00177794	0.0125214
Gm43790	57.7973	-0.187504	0.0601188	-3.1189	0.00181529	0.0127764
Xpo4	1319.38	-0.041035	0.0131606	-3.11801	0.00182074	0.0128068
Cacna1c	13820.3	-0.0623041	0.0199861	-3.11738	0.00182466	0.0128263
Bdp1	2000.15	0.0492677	0.0158055	3.11712	0.00182627	0.0128296
Tprgl	3326.2	-0.0427025	0.0137056	-3.1157	0.00183508	0.0128835
Mtrf1l	318.122	0.0752763	0.0241851	3.11251	0.00185501	0.0130152
Tnnt2	246170	-0.0366704	0.0117943	-3.10918	0.0018761	0.013155
Nabp2	887.014	-0.120092	0.0386385	-3.10809	0.00188302	0.0131952
Gm5165	292	-0.102778	0.0330879	-3.1062	0.00189512	0.0132717
Vezf1	2659.01	0.023392	0.00753764	3.10335	0.00191342	0.0133916
Dhx30	1698.92	-0.0605299	0.0195317	-3.09905	0.00194141	0.013579
Scrib	987.459	-0.0391492	0.012641	-3.09699	0.00195497	0.0136653
Cox5a	14182.8	0.265467	0.0857395	3.0962	0.00196016	0.0136931
Tpgs2	321.622	0.0827729	0.0267379	3.09571	0.00196341	0.0137072
Zfp882	127.946	-0.143213	0.0462717	-3.09506	0.00196774	0.0137289
Rasgef1c	10.4189	-0.552398	0.178522	-3.09428	0.00197288	0.0137409
Wdsub1	318.446	-0.0679786	0.0219706	-3.09406	0.00197435	0.0137409
Exosc3	297.595	-0.08969	0.0289846	-3.09441	0.00197208	0.0137409
Rnf7	1452.91	0.0747617	0.0241628	3.09408	0.00197423	0.0137409
Nudt12	710.162	0.0487559	0.0157739	3.09092	0.0019954	0.0138788
Pafah1b2	1138.77	-0.0499186	0.0161549	-3.08999	0.00200164	0.0139136
Camk2n1	499.865	0.0606357	0.0196257	3.0896	0.00200425	0.0139231
Ints8	633.622	0.0507757	0.0164373	3.08905	0.00200796	0.0139402
Ddx28	153.446	-0.624234	0.202302	-3.08565	0.00203105	0.0140918
Zfp637	474.068	-0.0559975	0.01816	-3.08356	0.00204538	0.0141825
Tcea1	1298.65	-0.0339744	0.0110319	-3.07964	0.00207249	0.0143616
Rsad1	384.608	0.147733	0.048	3.07777	0.00208556	0.0144433
Usp48	1353.7	0.0395353	0.012847	3.0774	0.00208813	0.0144521
Psmc3	5732.64	-0.0425611	0.0138319	-3.07701	0.00209086	0.0144536
Nme3	369.581	-0.0977901	0.0317809	-3.07701	0.00209091	0.0144536
Bsdc1	2142.99	-0.0450986	0.0146695	-3.07432	0.00210983	0.0145753
Gpat3	844.081	-0.135133	0.0439581	-3.07413	0.00211118	0.0145757
Dhrs13	105.419	-0.212362	0.0691206	-3.07234	0.00212386	0.0146543
Fan1	163.811	-0.388911	0.126703	-3.06946	0.00214444	0.0147872
Ttc17	608.095	0.0808977	0.0263573	3.06928	0.00214579	0.0147874
Surf6	328.743	0.0751385	0.0245779	3.05716	0.00223448	0.0153891
Cfap20	464.649	-0.0795306	0.026021	-3.0564	0.00224013	0.0154186
Rbms2	1083.23	-0.0366696	0.0120044	-3.05469	0.00225294	0.0154972
Zwint	1588.18	0.0759269	0.0248641	3.05367	0.00226059	0.0155404
Rnf146	1136.86	-0.0943404	0.0309108	-3.05202	0.00227305	0.0156164
Gm15626	152.459	-0.270236	0.08857	-3.0511	0.00228002	0.0156547
Rit1	1570.89	0.0339774	0.0111444	3.04883	0.00229733	0.0157622
Lipt2	96.2027	-0.367156	0.120431	-3.04868	0.00229848	0.0157622
Cpne4	10.5676	-0.600671	0.197055	-3.04825	0.00230182	0.0157755
Atp11b	1016.2	0.0647651	0.0212592	3.04645	0.00231562	0.0158604
Bop1	700.568	0.0479999	0.0157576	3.04614	0.00231802	0.0158671
C330013E15Rik	23.3378	-0.257167	0.0845162	-3.04281	0.00234379	0.0160337
Ces3b	5.25676	-0.683013	0.224558	-3.04159	0.00235332	0.0160891
Zfp866	759.514	-0.073534	0.0241811	-3.04097	0.00235819	0.0161126
Ntng1	10.473	-0.55074	0.181219	-3.03909	0.00237292	0.0162034
Arl2bp	2274.39	-0.0460886	0.0151701	-3.03812	0.00238062	0.0162461
Tfam	1400.03	0.0440682	0.0145189	3.03524	0.00240345	0.0163919
Desi2	950.189	0.0427346	0.0140969	3.03148	0.00243357	0.0165873
Slc16a1	11734	-0.0841975	0.0277849	-3.03034	0.00244282	0.0166402
Zfyve1	383.27	-0.120761	0.0398636	-3.02935	0.00245084	0.0166848
Tbc1d17	770.176	-0.12281	0.040595	-3.02526	0.00248418	0.0169014
Gm30934	57.027	-0.175544	0.0580579	-3.0236	0.00249788	0.0169844
Pabpc4	6652.34	0.0385213	0.0127471	3.02196	0.00251143	0.0170559
Zfp672	1180.55	-0.0382154	0.0126457	-3.02201	0.00251103	0.0170559
Tmem265	28.3784	-0.399874	0.132362	-3.02107	0.00251886	0.017096
Grik2	48.5	-0.228532	0.0756642	-3.02034	0.00252489	0.0171265
Miip	222.959	-0.0819603	0.0271427	-3.01961	0.00253101	0.0171577
Ccpg1	3267.35	-0.0268049	0.00889982	-3.01184	0.00259666	0.0175921
Ncapd3	461.946	0.118793	0.0394498	3.01125	0.00260174	0.0176152
Gm49702	27.8784	-0.259634	0.0862264	-3.01108	0.00260321	0.0176152
Brap	1166.91	0.0599636	0.019922	3.00992	0.0026132	0.0176721
Arhgef3	979.432	-0.0667874	0.0222006	-3.00836	0.00262661	0.0177522
Raph1	5474.07	0.0445203	0.0148048	3.00715	0.00263706	0.017812
Fbxo34	194.068	-0.40084	0.133338	-3.0062	0.00264531	0.0178571
Cox7c	16895.7	-0.112709	0.0375543	-3.00122	0.00268902	0.0181412
Myot	2754.86	-0.263434	0.0878508	-2.99866	0.00271174	0.0182835
Phf7	162.784	-0.0971594	0.0324037	-2.99841	0.00271393	0.0182873
Ccdc9b	1402.09	-0.0722792	0.0241199	-2.99666	0.00272951	0.0183812
Sppl2a	2180.84	0.0305785	0.0102091	2.99521	0.00274254	0.0184579
Nupl2	134.608	-0.104828	0.0350042	-2.99472	0.00274694	0.0184764
Eif3d	1601.72	0.179262	0.0598662	2.99437	0.00275012	0.0184867
Ddx46	1109.84	-0.13533	0.0452232	-2.99249	0.0027671	0.0185787
Pirt	391.905	-0.0622665	0.0208068	-2.99261	0.00276604	0.0185787
Rbbp7	3093.35	0.059738	0.019996	2.98749	0.00281279	0.0188628
Otud6b	2686.03	-0.0492744	0.0164927	-2.98765	0.00281133	0.0188628
Mapkap1	1507.51	-0.0686531	0.0230104	-2.98357	0.00284908	0.0190948
Patl1	551.581	0.335338	0.112407	2.98325	0.00285209	0.0191036
Mapkapk2	4265.08	0.0966996	0.0324383	2.98103	0.00287282	0.0192309
Usp54	1405.49	-0.142893	0.0479391	-2.98071	0.00287578	0.0192393
Creg1	2713.73	0.39052	0.131065	2.97958	0.00288641	0.0192989
Gtf2a1	1317.88	0.0493167	0.0165564	2.9787	0.00289471	0.0193429
Mmadhc	2002.97	0.07336	0.0246443	2.97675	0.00291317	0.0194546
Gm45051	41.5676	-0.269441	0.0905383	-2.97599	0.00292047	0.0194918
Pgam2	10109.1	-0.0679299	0.0228343	-2.9749	0.00293081	0.0195492
Patz1	754.324	-0.0513651	0.0172795	-2.97261	0.00295278	0.019684
Rab11fip3	1601.54	0.0308611	0.0103846	2.97182	0.00296039	0.019723
Eif3l	2140.74	0.0652509	0.0219587	2.97153	0.00296321	0.0197301
Tbl3	604.838	-0.0943762	0.0317685	-2.97075	0.00297073	0.0197685
Ptprd	689.932	0.0452159	0.0152252	2.96981	0.00297982	0.0198172
Dcp1b	472.5	-0.217679	0.0734291	-2.96448	0.00303191	0.0201517
Brms1l	316.527	-0.372479	0.12573	-2.96252	0.0030513	0.0202686
Ncbp1	852.797	0.0452767	0.0153061	2.95808	0.00309562	0.0205508
Fam222b	730.689	-0.0461982	0.0156226	-2.95714	0.00310505	0.0206013
Gigyf1	736.797	0.053504	0.0181175	2.95317	0.00314529	0.0208559
Gm3604	43.4459	0.219579	0.0743949	2.95154	0.00316196	0.0209541
Gm50431	108.149	-0.164784	0.0558589	-2.95001	0.00317765	0.0210456
Gm48226	218.392	-0.0783299	0.0265589	-2.94929	0.003185	0.0210819
Cenpa	656.622	0.106418	0.0360953	2.94824	0.00319586	0.0211412
Slc35f5	3909.38	-0.0441877	0.0149936	-2.9471	0.0032077	0.0212071
Atp5md	9998.88	-0.0460542	0.0156282	-2.94686	0.00321018	0.021211
Uhrf1bp1	871.676	-0.0390955	0.0132683	-2.94654	0.00321351	0.0212205
Mfsd5	383.676	0.0609019	0.0206708	2.94628	0.00321623	0.0212238
Spryd4	617	-0.0466558	0.0158363	-2.94613	0.00321779	0.0212238
Gm5112	48.3514	-0.195032	0.0662073	-2.94578	0.00322138	0.021235
Gucd1	1151.82	0.0929632	0.0315656	2.94508	0.00322873	0.0212709
Commd3	1204.22	-0.0353585	0.0120115	-2.94373	0.00324283	0.0213513
Ube2w	526.946	0.0681421	0.0232045	2.93659	0.00331847	0.0218366
G0s2	1326.58	-0.277221	0.0945486	-2.93205	0.00336732	0.022132
A930004D18Rik	186.081	-0.0849616	0.0289758	-2.93215	0.00336621	0.022132
Cbx8	96.5	-0.117911	0.0402251	-2.93128	0.00337565	0.0221738
Atp13a1	750.419	0.0423237	0.0144523	2.9285	0.00340601	0.0223602
Nab1	1193.91	0.0811314	0.0277431	2.92438	0.00345139	0.0226448
Spout1	214.459	0.0980274	0.0336298	2.91489	0.00355808	0.0233312
Zup1	461.743	0.0661146	0.0226846	2.91452	0.00356241	0.0233459
Ap1g2	126.716	0.258986	0.0889769	2.91071	0.00360608	0.0236183
Cdc37l1	3911.2	-0.0631957	0.0217207	-2.90948	0.00362036	0.0236977
Myoz2	31039.3	0.00951615	0.00327094	2.9093	0.00362242	0.0236977
Cnot8	1034.32	-0.0725566	0.0249446	-2.90871	0.00362925	0.0237286
Ifrd1	1350.08	0.0354991	0.0122141	2.9064	0.00365619	0.0238908
Mat2a	4761.77	0.145116	0.0499729	2.9039	0.0036854	0.0240677
Rpl8	6393.07	0.102971	0.0354941	2.90109	0.00371869	0.024271
Ktn1	14536.3	-0.0155769	0.00537433	-2.89839	0.00375082	0.0244601
Nenf	1848.81	-0.0529286	0.018262	-2.89829	0.00375203	0.0244601
Sertad1	316.405	0.125162	0.043195	2.89761	0.00376021	0.0244992
Mrpl35	613.73	-0.0588701	0.0203231	-2.89671	0.00377098	0.0245547
Pcnp	1639.04	0.0379504	0.013102	2.89653	0.0037731	0.0245547
Actr10	1391.08	-0.0373557	0.0128985	-2.89611	0.00377815	0.0245733
Slc25a28	760.473	-0.0540382	0.0186879	-2.89161	0.00383268	0.0249135
Rcor1	835.676	0.0646673	0.02238	2.88952	0.00385831	0.0250656
Angpt1	2165.65	-0.176317	0.0610308	-2.88898	0.00386493	0.0250941
Rrp8	352.595	0.133271	0.0461394	2.88844	0.00387153	0.0251224
A230072C01Rik	68.5	-0.16446	0.0569419	-2.8882	0.00387455	0.0251275
Ap1g1	1176.12	0.0405692	0.014058	2.88584	0.00390367	0.0253017
Dph7	87.0811	-0.126577	0.0438978	-2.88346	0.00393335	0.0254794
Vps13d	7576.35	-0.11632	0.0403716	-2.88123	0.00396128	0.0256455
Gm42547	186.5	-0.117029	0.040644	-2.87938	0.00398459	0.0257816
Sub1	1420.35	0.0874439	0.030402	2.87626	0.00402423	0.0260231
Proser3	123.041	-0.22768	0.0792409	-2.87327	0.00406251	0.0262554
Gm20498	312.243	-0.0755449	0.0262976	-2.87269	0.00406991	0.0262881
Gm50240	125.946	0.258513	0.0901961	2.86612	0.00415536	0.0268246
Tmem231	101.081	-0.137337	0.0479768	-2.86258	0.00420209	0.0271107
Endog	857.743	-0.0693454	0.0242565	-2.85883	0.00425201	0.0274013
Gpatch2l	678.838	0.0782763	0.0273803	2.85886	0.0042517	0.0274013
Bag6	4743.08	0.0164274	0.00574839	2.85773	0.00426678	0.027465
Ube3c	1645.72	-0.0356896	0.0124885	-2.8578	0.00426595	0.027465
Gsta4	1363.14	-0.0426947	0.0149484	-2.85613	0.00428838	0.0275882
Zfp276	313.162	-0.106284	0.0372554	-2.85285	0.00433288	0.0278585
Txnl4b	117.405	-0.127907	0.0448455	-2.85218	0.00434208	0.0278857
B230312C02Rik	27.7297	-0.253112	0.0887414	-2.85224	0.00434125	0.0278857
Taf6l	81.4865	-0.416959	0.146315	-2.84974	0.00437545	0.0280839
Jtb	919.932	-0.100006	0.0351009	-2.8491	0.00438424	0.0281138
A130010J15Rik	257.595	-0.0858236	0.0301237	-2.84904	0.00438512	0.0281138
Zfp62	685.392	0.131626	0.0462063	2.84865	0.00439048	0.0281322
Rev1	701.378	-0.0465438	0.0163405	-2.84838	0.00439425	0.0281402
Rnd2	94.9865	-0.123199	0.0432996	-2.84527	0.00443739	0.0284003
Gm49526	209.311	0.0763405	0.0268653	2.8416	0.00448881	0.028713
Dusp8	1665.15	-0.149617	0.0526582	-2.84129	0.00449313	0.0287243
Fbxo47	22.5405	-0.295865	0.104142	-2.84096	0.00449778	0.0287377
Polr3a	365.108	-0.0884782	0.0311793	-2.83772	0.00454372	0.0290147
Gmpr2	135.662	0.400228	0.141185	2.83478	0.00458577	0.0292665
Tgds	216.297	0.0766268	0.0270408	2.83374	0.00460061	0.0293446
Gm47438	20.7027	-0.305147	0.107766	-2.83156	0.00463212	0.0295288
Pmvk	286.514	-0.0672324	0.0237513	-2.83068	0.00464491	0.0295935
Slc4a3	5300.97	-0.028302	0.00999985	-2.83024	0.00465129	0.0296174
Zc3h12a	167.716	0.13677	0.0483386	2.82942	0.00466327	0.02966
Cox16	905.135	-0.0576031	0.0203576	-2.82956	0.00466123	0.02966
Them4	326.784	0.0902392	0.0318992	2.82889	0.00467103	0.0296925
Gm7964	254.527	0.070832	0.025048	2.82785	0.00468616	0.0297718
Ubr4	9480.34	0.0456836	0.0161671	2.82571	0.00471758	0.0299545
Zfp951	80.0541	0.202348	0.0716241	2.82514	0.00472601	0.0299911
Nsd1	5052.42	0.0401822	0.0142271	2.82433	0.00473791	0.0300496
Lyar	860.23	-0.134998	0.0478357	-2.82211	0.00477083	0.0302413
Gatc	948.73	-0.0851472	0.0301883	-2.82054	0.00479429	0.0303596
Gm10053	9541.34	0.243697	0.0864022	2.8205	0.0047949	0.0303596
Gm9768	17	-0.301827	0.107046	-2.8196	0.00480831	0.0304274
Ctdnep1	1421.61	0.516252	0.183274	2.81683	0.00485	0.0306739
Gm47140	41.4054	-0.261943	0.0930035	-2.81649	0.00485522	0.0306896
Gm10603	96.0811	-0.181437	0.0644488	-2.8152	0.00487462	0.0307949
Lekr1	112.581	-0.120819	0.0429509	-2.81296	0.00490877	0.0309932
Ankrd13c	1036.09	0.039851	0.0141784	2.81069	0.00494357	0.0311953
Rnf181	1272.04	0.0349683	0.0124479	2.80917	0.00496689	0.0313249
Plaat1	541.473	-0.047089	0.0167718	-2.80762	0.00499085	0.0314407
Tsc22d4	3353.99	0.0290246	0.0103376	2.80768	0.00499	0.0314407
Smpd2	629.635	0.0512023	0.0182381	2.80744	0.00499366	0.0314408
Cdk16	3452.03	0.035667	0.0127105	2.8061	0.00501454	0.0315545
Hsdl2	5493.54	-0.0491906	0.0175325	-2.80568	0.00502106	0.0315602
Gm37488	156.973	0.103854	0.0370152	2.80571	0.00502059	0.0315602
Rai1	1268.47	-0.110668	0.0394542	-2.80498	0.00503193	0.0316107
Entpd4b	1250.11	-0.0803352	0.0286564	-2.80339	0.00505683	0.0317494
Setd1b	1318.57	-0.146575	0.0523533	-2.79972	0.00511462	0.0320943
Gm14890	79.7703	-0.264716	0.0946842	-2.79578	0.00517747	0.0324705
Dut	432.959	0.0911213	0.0326088	2.79437	0.00520005	0.032594
D11Wsu47e	112.932	-0.174146	0.062353	-2.79291	0.00522358	0.0327232
Bcam	5631.31	-0.0412993	0.0147958	-2.79128	0.00525	0.032852
Hars2	503.959	0.0526618	0.0188655	2.79144	0.00524747	0.032852
Med30	336.365	-0.0892256	0.0319875	-2.78939	0.00528078	0.0330262
Msl2	1598.22	-0.0332078	0.0119131	-2.7875	0.00531161	0.0332005
Hmgcs1	1405.19	-0.0387234	0.0138961	-2.78665	0.00532565	0.0332698
Rnf10	5642.5	0.0493693	0.0177184	2.78634	0.00533075	0.0332831
Thnsl2	168.149	-0.0844337	0.0303139	-2.78531	0.00534765	0.03337
Ergic1	1136.73	0.0329728	0.011874	2.77688	0.00548838	0.0342292
Commd4	407	0.0544709	0.0196207	2.7762	0.00549991	0.0342821
Khdrbs1	1352.91	0.0730136	0.0263072	2.77542	0.00551306	0.0343267
Agk	386.446	-0.0556608	0.020055	-2.77541	0.00551319	0.0343267
Tcp11l2	2281.69	-0.0227992	0.008223	-2.77261	0.00556086	0.0346043
AA474408	126.824	-0.137747	0.0497007	-2.77154	0.00557921	0.0346993
Zfp773	38.1216	-0.209404	0.0756157	-2.76932	0.0056173	0.0349169
Dbi	2897.55	-0.0677835	0.0244829	-2.7686	0.00562976	0.0349749
Pole4	630.405	-0.0658561	0.0237915	-2.76805	0.00563932	0.035015
Slc25a26	398.959	-0.0538476	0.0194553	-2.76776	0.00564437	0.0350269
Fh1	7500.3	-0.0339003	0.0122518	-2.76697	0.00565791	0.0350916
Csnk1a1	7027.5	0.0474843	0.0171667	2.76607	0.00567364	0.0351697
Nrd1	7984.09	-0.0122164	0.00441853	-2.76481	0.00569561	0.0352864
Gna11	1186.5	0.0338238	0.0122346	2.7646	0.00569922	0.0352893
Amigo2	225.716	-0.155855	0.0563791	-2.76441	0.00570259	0.0352907
Rnf128	1198.23	0.0428877	0.0155201	2.76336	0.00572094	0.0353847
H2aj	393.419	0.0542256	0.0196327	2.762	0.00574481	0.0355128
Pin1	1373.54	-0.0332223	0.0120337	-2.76078	0.00576634	0.0356263
Igsf1	794.054	-0.0554432	0.0200872	-2.76012	0.00577796	0.0356784
Mta1	1451.64	-0.0316924	0.0114855	-2.75933	0.00579195	0.0357452
Ruvbl1	450.203	0.0957432	0.0347034	2.7589	0.00579968	0.0357732
Tfcp2	490.73	-0.0970733	0.0352497	-2.75388	0.00588939	0.0363066
Snhg4	165.541	0.277261	0.100692	2.75357	0.0058949	0.0363206
Gm12096	66	-0.191644	0.0697913	-2.74596	0.00603349	0.0371541
Fbxl3	2437.03	-0.0465172	0.0169436	-2.74542	0.00604338	0.0371946
Jmjd7	126.905	0.201182	0.0733662	2.74216	0.00610361	0.0375447
Gm14327	675.622	-0.196591	0.0717064	-2.74161	0.00611386	0.0375872
R3hcc1l	752.108	0.075263	0.0274552	2.7413	0.00611959	0.0376018
Cenpx	511.284	-0.108915	0.0397743	-2.73833	0.00617514	0.0379224
Tfb1m	139.311	-0.0904217	0.0330633	-2.7348	0.00624173	0.0383103
Ccdc97	1387.72	-0.0406179	0.0148583	-2.73368	0.0062631	0.0384205
Usp39	541.459	0.0952656	0.0349316	2.72721	0.00638729	0.039161
Sf3b4	321.689	0.101504	0.0372457	2.72524	0.00642541	0.0393732
Cyp46a1	20.5405	-0.249359	0.0915596	-2.72347	0.00646009	0.0395641
Atp6v0e2	312.243	-0.060176	0.0221044	-2.72236	0.00648177	0.0396752
Zfp251	695.986	-0.0758032	0.0278666	-2.72022	0.00652385	0.0398893
Alkbh6	529.784	-0.0614885	0.0226028	-2.7204	0.00652035	0.0398893
Ccdc144b	12.6486	-0.358294	0.131727	-2.71997	0.00652887	0.0398983
Clint1	2179.65	0.0545389	0.0200547	2.7195	0.00653799	0.0399322
Rars2	650.986	-0.0658881	0.0242402	-2.71814	0.00656508	0.0400759
Ubr2	3360.51	-0.0965408	0.0355546	-2.71528	0.00662197	0.0404012
Ubox5	211.649	0.0736907	0.0271412	2.71508	0.00662593	0.0404034
Nudcd3	1718.99	0.0260293	0.00959582	2.71256	0.00667651	0.0406897
Hspe1	3118.22	-0.0636896	0.0235218	-2.70769	0.00677538	0.0412699
Apmap	632.676	0.0635029	0.0234722	2.70545	0.00682124	0.0415267
Neat1	24652.2	0.192888	0.0713168	2.70467	0.0068373	0.0416019
Rabggta	504.905	-0.0503486	0.0186242	-2.7034	0.00686341	0.0417381
Znrf3	412.622	-0.100096	0.0370307	-2.70306	0.00687037	0.0417579
Tefm	429.743	0.12673	0.0468987	2.70222	0.00688791	0.041832
Gm37724	42.6081	-0.199158	0.0737045	-2.70211	0.00689002	0.041832
Frs3	119.162	-0.0975582	0.0361073	-2.7019	0.00689447	0.0418364
Cyb561d2	81.6351	0.11628	0.0430395	2.7017	0.00689858	0.0418387
Skiv2l	937.297	0.0525742	0.0194677	2.70059	0.00692167	0.0419561
Hspa4l	2296.95	-0.0961911	0.0356358	-2.69929	0.00694883	0.042098
Pdcd5	1573.15	-0.0467374	0.0173166	-2.699	0.00695482	0.0421116
Hivep1	2037.81	0.0372596	0.0138202	2.69602	0.00701743	0.0424677
Timm9	494.311	-0.0671478	0.024925	-2.69399	0.00706016	0.0427033
Uqcrc2	17948.1	-0.0102968	0.00382284	-2.6935	0.00707066	0.0427438
Bik	146.703	-0.13263	0.0492738	-2.6917	0.00710896	0.0429522
Nt5c1a	386.054	-0.18938	0.0704864	-2.68676	0.00721483	0.043545
G730003C15Rik	23.4459	-0.22617	0.0841791	-2.68677	0.00721464	0.043545
Taf9	173.811	-0.218121	0.0813422	-2.68153	0.00732869	0.0442084
Eef1b2	3381.41	-0.0183049	0.0068297	-2.68019	0.00735805	0.0443617
BC037704	43.5811	-0.228558	0.0853095	-2.67916	0.00738062	0.0444739
Atp5g2	2623.12	-0.164572	0.0614954	-2.67617	0.00744689	0.0448491
Ankrd17	7242.27	-0.0469754	0.0175646	-2.67444	0.00748548	0.0450574
Arhgap20os	26.6216	-0.270922	0.101412	-2.67151	0.00755113	0.0454282
Mrpl32	878.027	-0.0381897	0.0143	-2.67061	0.00757146	0.0455261
Rccd1	181.946	-0.0778142	0.0291497	-2.66947	0.00759711	0.0456559
Myl2	168141	0.0407911	0.0152878	2.66822	0.00762551	0.045802
Dvl2	126.608	-0.141518	0.053045	-2.66788	0.0076332	0.0458237
Psme4	17108.7	-0.042199	0.0158197	-2.6675	0.00764175	0.0458505
Zfp787	881.595	-0.0437538	0.0164037	-2.66731	0.00764612	0.0458522
Gm50340	19.6486	-0.241433	0.0905331	-2.66679	0.00765801	0.045899
Macroh2a1	894.351	0.054431	0.0204335	2.66381	0.0077261	0.0462824
Pm20d2	774.919	-0.0581044	0.0218203	-2.66287	0.00774784	0.0463879
Tigd5	160.486	-0.115103	0.0432315	-2.66247	0.00775696	0.0464177
Eral1	558.27	-0.0489293	0.0183829	-2.66167	0.00777529	0.0465026
Rabgap1l	2637.76	-0.0764446	0.0287282	-2.66097	0.0077917	0.046576
Aspscr1	623.176	0.210611	0.0791568	2.66068	0.00779819	0.0465899
Emg1	1285.69	-0.0713063	0.0268169	-2.65901	0.00783704	0.0467971
Cep95	218.878	-0.0701808	0.0264032	-2.65804	0.00785965	0.0468863
Gm47739	13.8649	-0.463629	0.174427	-2.65801	0.00786032	0.0468863
Ndufb9	13193.6	-0.0226442	0.00852499	-2.65621	0.00790239	0.0470872
Ccrl2	524.108	-0.166813	0.0627971	-2.65639	0.00789832	0.0470872
Ccdc73	100.622	-0.118483	0.0446106	-2.65594	0.00790885	0.0471007
Mdm1	168.986	-0.0907706	0.0342045	-2.65376	0.00796009	0.0473807
Kpna2	1364.54	-0.157765	0.0594748	-2.65263	0.00798674	0.0475001
Hs3st1	167.351	-0.167265	0.0630582	-2.65255	0.00798862	0.0475001
Nfx1	1360.19	0.0449742	0.0169907	2.64699	0.00812113	0.0482625
Klhl38	691.405	0.152581	0.0576565	2.64638	0.00813591	0.0483247
Dusp7	1435.76	0.14618	0.0552594	2.64534	0.00816085	0.0484472
Gtf2h3	560.149	-0.0538859	0.0203785	-2.64425	0.00818713	0.0485775
Rnf144b	1153.92	-0.167568	0.063481	-2.63965	0.00829908	0.0492158
Med19	250.838	-0.0651106	0.0247044	-2.63559	0.00839909	0.0497563
Mlf2	3023.93	0.0254514	0.00965629	2.63574	0.00839545	0.0497563
Trip6	395.459	0.113868	0.0432328	2.63383	0.00844282	0.049989

## Sheet: MI_FB
	baseMean	log2FoldChange	lfcSE	stat	pvalue	padj
Vwa5a	6823.45	-0.18238	0.00730691	-24.96	1.66502e-137	2.10559e-133
Mast4	11233.6	-0.200207	0.0106816	-18.7431	2.20215e-78	1.39242e-74
Cisd2	806	-1.93418	0.111379	-17.3657	1.50045e-67	6.32489e-64
Tulp4	19866.2	-0.188135	0.0115499	-16.2888	1.18455e-59	3.74496e-56
Eml1	2138.86	-1.65686	0.105037	-15.7741	4.6926e-56	1.18685e-52
Nupr1	916.176	0.897699	0.0588254	15.2604	1.40404e-52	2.95926e-49
Mib1	9476.36	-0.224784	0.0147977	-15.1905	4.08544e-52	7.38063e-49
Kdm5b	3509.46	-0.200879	0.0139755	-14.3737	7.56478e-47	1.1958e-43
Mtmr12	2103.84	-0.256584	0.0178694	-14.3588	9.37709e-47	1.31759e-43
Akap13	28945.1	-0.198904	0.0141433	-14.0635	6.36341e-45	8.04717e-42
Nsmf	2004.03	-0.147055	0.0105435	-13.9475	3.258e-44	3.74551e-41
Lonp2	1466.26	-0.67962	0.0490189	-13.8644	1.04054e-43	1.09656e-40
Prkd3	1820.42	0.781615	0.0568858	13.7401	5.84217e-43	5.68308e-40
Cdkn2b	99.5676	0.610322	0.0444505	13.7304	6.6802e-43	6.03413e-40
Bod1	1168.36	-1.26733	0.0944646	-13.4159	4.87772e-41	4.11224e-38
Serpinb6a	11272.7	-0.113135	0.00849154	-13.3233	1.69434e-40	1.33916e-37
Map6	1205.65	0.406895	0.0308745	13.179	1.1589e-39	8.62082e-37
Dock10	1296.5	0.889227	0.067792	13.117	2.63162e-39	1.84886e-36
Tmod3	2724.84	0.382977	0.0294378	13.0097	1.07779e-38	7.17353e-36
Pcmt1	1284.47	-0.524848	0.0404224	-12.9841	1.50631e-38	9.52441e-36
Rab3gap2	4610.3	-0.220667	0.0172488	-12.7932	1.78946e-37	1.07759e-34
Tmem45a	805.73	1.07903	0.084546	12.7626	2.65201e-37	1.52443e-34
Creb3	2552.65	-0.208547	0.0163637	-12.7445	3.34586e-37	1.83964e-34
Camkk2	2091.47	-0.179616	0.0143188	-12.5441	4.28447e-36	2.16725e-33
Fgfr1	4256.11	0.23611	0.0188188	12.5464	4.15767e-36	2.16725e-33
Csgalnact2	1707.74	0.261007	0.0208394	12.5247	5.47022e-36	2.66063e-33
Cmtm3	634.203	0.699811	0.0561628	12.4604	1.22732e-35	5.74838e-33
Nedd9	2971.11	0.70836	0.0569365	12.4412	1.56074e-35	7.04898e-33
Dpysl3	11062.4	0.525742	0.0427147	12.3082	8.1801e-35	3.56709e-32
Map1a	5454.12	1.54808	0.125986	12.2877	1.05516e-34	4.44783e-32
Tmed3	1268.66	0.153216	0.0125489	12.2095	2.76473e-34	1.12783e-31
Lrp1	55081	0.406119	0.0334214	12.1514	5.63592e-34	2.22725e-31
Cbl	2568.24	0.988327	0.0818139	12.0802	1.34431e-33	5.15156e-31
Sulf1	6179.12	0.294425	0.0244645	12.0348	2.33243e-33	8.67527e-31
Iqgap1	8167.92	0.428532	0.0356923	12.0063	3.29239e-33	1.18959e-30
Gng10	378.027	0.250112	0.0208777	11.9799	4.53108e-33	1.59167e-30
Tgfbr2	10062.6	-0.140265	0.0117225	-11.9654	5.39399e-33	1.84358e-30
Mmp2	12600	0.335392	0.0281522	11.9135	1.0066e-32	3.34986e-30
Ccdc80	20248.4	0.2928	0.0246276	11.8891	1.34856e-32	4.37278e-30
Cttnbp2nl	2632.95	0.739673	0.0628519	11.7685	5.67178e-32	1.79313e-29
Ripk1	614.905	0.715386	0.0608012	11.766	5.84357e-32	1.80239e-29
Tspan3	2182.19	-1.80305	0.153505	-11.7459	7.41667e-32	2.23312e-29
Plekhg3	1203.35	0.196704	0.0167789	11.7233	9.68023e-32	2.84689e-29
Dse	1571.66	0.306721	0.026185	11.7136	1.08569e-31	3.12037e-29
Fndc3b	7629.86	0.254896	0.0218218	11.6808	1.59764e-31	4.48972e-29
Cfh	41700.2	0.354563	0.0305243	11.6158	3.42661e-31	9.42021e-29
Uchl1	1474.12	1.03438	0.0893533	11.5762	5.43731e-31	1.46298e-28
Hhipl1	799.811	0.304706	0.0263407	11.5679	5.99485e-31	1.57939e-28
Serpinf1	6377.31	0.629075	0.0544213	11.5593	6.62132e-31	1.70884e-28
Praf2	264.932	0.346187	0.0299567	11.5562	6.86434e-31	1.73613e-28
Ltbp3	7356.57	0.239172	0.0207656	11.5177	1.07403e-30	2.61197e-28
Emp1	14887.5	0.711498	0.0617718	11.5182	1.06868e-30	2.61197e-28
Prelp	12151.6	0.285869	0.0249311	11.4664	1.94668e-30	4.64485e-28
Hif1a	5140.61	0.490745	0.0428418	11.4548	2.22433e-30	5.20904e-28
Myo9b	7751.68	-0.0908151	0.0079568	-11.4135	3.57934e-30	8.22987e-28
Mgp	27775.1	0.50352	0.0441272	11.4107	3.69928e-30	8.35377e-28
Cmip	910.311	0.662881	0.0581787	11.3939	4.48541e-30	9.95131e-28
Ifngr1	6972.72	-0.130756	0.0114939	-11.3761	5.50276e-30	1.19979e-27
Rnf2	648.568	1.07627	0.0946841	11.367	6.10695e-30	1.30896e-27
Adam9	3908.68	0.459661	0.0404578	11.3615	6.50175e-30	1.37035e-27
Pamr1	1327.51	0.816535	0.0723804	11.2812	1.62594e-29	3.37075e-27
Pdlim2	980.216	0.198979	0.0176458	11.2762	1.71934e-29	3.5069e-27
Cpne8	751.541	0.323797	0.0287225	11.2733	1.77847e-29	3.56993e-27
Fam180a	131.959	1.26556	0.113227	11.1772	5.27333e-29	1.04198e-26
Pafah1b2	1458.61	0.461929	0.0413356	11.1751	5.39924e-29	1.04258e-26
Gga2	1210.09	-1.35699	0.121437	-11.1744	5.44126e-29	1.04258e-26
Atp8b2	3534.12	-0.110177	0.0098809	-11.1505	7.11891e-29	1.34367e-26
Trappc5	401.162	-0.920045	0.0827442	-11.1191	1.01235e-28	1.88267e-26
Myof	2476.81	0.776779	0.0700195	11.0938	1.34508e-28	2.46521e-26
Sipa1l1	3571.14	-0.183917	0.0165948	-11.0828	1.51965e-28	2.74536e-26
Mff	2249.73	-0.281522	0.02543	-11.0705	1.74471e-28	3.10754e-26
Arhgap22	383.541	0.875063	0.0791173	11.0603	1.95407e-28	3.43211e-26
Slc1a4	618.459	0.316505	0.0286421	11.0503	2.18434e-28	3.784e-26
Pde1a	837.973	0.697999	0.0631912	11.0458	2.29666e-28	3.92481e-26
Tmem176a	851.162	0.599444	0.0547679	10.9452	7.00911e-28	1.18183e-25
C1qtnf5	677.041	0.427769	0.039119	10.935	7.83657e-28	1.30396e-25
Pla2g4a	994.243	0.295205	0.02705	10.9133	9.95721e-28	1.63531e-25
Fmnl2	864.838	0.296709	0.0273308	10.8562	1.86313e-27	3.02067e-25
Mob1a	2283.59	0.823269	0.0758533	10.8534	1.92079e-27	3.07473e-25
Oaf	900.784	0.547548	0.0504948	10.8437	2.13764e-27	3.37908e-25
Rassf3	3338.7	-1.0273	0.0952099	-10.7898	3.84518e-27	6.00323e-25
Ywhaq	2608.84	0.723105	0.0670601	10.7829	4.14412e-27	6.39104e-25
Meox1	3323.2	0.583527	0.0543482	10.7368	6.83568e-27	1.04149e-24
Panx1	539.973	0.894901	0.0842118	10.6268	2.23704e-26	3.36781e-24
Exoc5	1583.84	0.722448	0.0682279	10.5887	3.36054e-26	4.9997e-24
Tmem119	1124.91	0.577366	0.0545479	10.5846	3.51398e-26	5.16719e-24
Matn2	3592.55	0.14653	0.0138541	10.5767	3.82327e-26	5.55736e-24
Tgfb3	4723.18	0.510517	0.0484771	10.5311	6.21038e-26	8.9246e-24
Fmnl3	4430.78	-0.130319	0.0124079	-10.5029	8.37595e-26	1.19014e-23
Apaf1	772.946	0.622024	0.0594256	10.4673	1.22103e-25	1.71568e-23
Flt4	1278.45	0.246276	0.0235667	10.4502	1.46283e-25	2.03286e-23
Tanc2	1869.57	0.489877	0.046953	10.4333	1.74623e-25	2.40031e-23
Gpr156	18.2297	0.976563	0.0939864	10.3905	2.73971e-25	3.72542e-23
Ccn2	29957	0.909099	0.0876421	10.3729	3.29508e-25	4.43294e-23
Mmp23	1271.42	0.295137	0.0284694	10.3668	3.50986e-25	4.67218e-23
Syt11	1086.61	0.154524	0.0149098	10.3639	3.61949e-25	4.76792e-23
Klhl29	280.243	0.764194	0.0739184	10.3383	4.72661e-25	6.16214e-23
Dcun1d3	1942.23	-0.146842	0.0142455	-10.3079	6.4889e-25	8.37333e-23
Sh3pxd2b	2687.42	0.428462	0.0416249	10.2934	7.54629e-25	9.63943e-23
Tm6sf1	532.959	0.708968	0.069129	10.2557	1.11531e-24	1.41042e-22
Sema3d	974.068	0.358331	0.0350185	10.2326	1.41638e-24	1.77342e-22
Mfsd14b	1020.95	0.773282	0.0756938	10.2159	1.68269e-24	2.08621e-22
Slc12a7	4658.46	-1.31176	0.128602	-10.2001	1.98054e-24	2.43164e-22
Trf	5819.07	0.162079	0.0158967	10.1958	2.07044e-24	2.51758e-22
Frzb	2036.22	0.858786	0.0844294	10.1716	2.65382e-24	3.19621e-22
Dennd4a	3092.64	0.20551	0.0202311	10.1582	3.04751e-24	3.63573e-22
Olfml1	550.905	0.223107	0.0219702	10.155	3.14803e-24	3.72056e-22
Fibin	3182.62	0.686779	0.0678779	10.1179	4.60382e-24	5.39073e-22
Ptgis	2528.32	0.258237	0.0255432	10.1098	4.99777e-24	5.79833e-22
Vcam1	1561.32	0.767156	0.0759227	10.1044	5.27944e-24	6.06944e-22
Entpd1	1595.74	0.563978	0.0558281	10.1021	5.40991e-24	6.1634e-22
Anxa3	1548.92	0.950545	0.0941945	10.0913	6.03681e-24	6.81621e-22
Wwtr1	13733	-0.245648	0.0243762	-10.0774	6.95478e-24	7.7832e-22
Aff4	8025.15	0.354391	0.0352184	10.0627	8.07739e-24	8.96024e-22
Nuak2	221.689	0.475745	0.0473061	10.0568	8.57832e-24	9.43317e-22
Dbn1	1894.2	0.55698	0.0554114	10.0517	9.02622e-24	9.84013e-22
Snx18	1972.97	0.566038	0.0563411	10.0466	9.50634e-24	1.0275e-21
P3h3	2275.64	0.311892	0.0310636	10.0404	1.01222e-23	1.08479e-21
Lxn	240.743	0.451676	0.0450086	10.0353	1.0661e-23	1.13293e-21
Nomo1	2145	-0.600045	0.0598075	-10.0329	1.09206e-23	1.15084e-21
Gpr39	163.757	0.54697	0.0545239	10.0318	1.10539e-23	1.15526e-21
Peak1	5363.91	0.87957	0.0877152	10.0276	1.15316e-23	1.19532e-21
Tenm3	1942.54	0.320265	0.0320026	10.0075	1.41283e-23	1.45257e-21
Sri	1355.05	0.985136	0.0985817	9.99309	1.63404e-23	1.66646e-21
Rassf2	742.108	0.760223	0.0762486	9.97032	2.05567e-23	2.07968e-21
Atxn1l	3742.53	-0.187474	0.0188216	-9.9606	2.26681e-23	2.27508e-21
Nipsnap3b	203.932	0.506872	0.0509273	9.95286	2.45034e-23	2.43992e-21
Hdgfl3	1024.24	0.487002	0.0491324	9.91204	3.69041e-23	3.62001e-21
Vat1	4321.38	0.119358	0.0120418	9.91198	3.69272e-23	3.62001e-21
Ap3s1	610.757	0.844045	0.0852016	9.90645	3.90278e-23	3.7965e-21
Loxl4	331.068	0.594836	0.0601668	9.88645	4.76609e-23	4.60091e-21
Tmem176b	1506.58	0.953794	0.0965258	9.88124	5.02102e-23	4.81029e-21
Ociad1	2560.46	-0.594312	0.0602309	-9.86723	5.77352e-23	5.48962e-21
Mdp1	1022.7	-0.817342	0.0830056	-9.84683	7.07396e-23	6.67592e-21
Snx6	1291.78	0.630105	0.0642392	9.80874	1.03246e-22	9.67145e-21
Nnmt	144.905	0.37278	0.0380222	9.80428	1.07909e-22	1.00339e-20
Ahnak2	7833.65	1.42719	0.145641	9.79935	1.13317e-22	1.04599e-20
Gask1b	11391.1	0.343021	0.0350512	9.7863	1.28931e-22	1.18149e-20
Cd99l2	1472.08	-2.86066	0.292569	-9.77772	1.4033e-22	1.2767e-20
Usp6nl	1615.35	-0.212772	0.0218151	-9.75343	1.78334e-22	1.61087e-20
Dock11	746.473	1.49712	0.153733	9.73847	2.06646e-22	1.85336e-20
Edem3	1558	0.445971	0.0458215	9.73279	2.18518e-22	1.94604e-20
Trim46	164.108	0.401927	0.0413042	9.7309	2.22621e-22	1.96872e-20
Arl4c	696.311	0.306188	0.0314756	9.72778	2.29555e-22	2.01594e-20
Spred1	2829.49	0.0938791	0.00965159	9.7268	2.31768e-22	2.02134e-20
Mfap5	6362.62	0.9783	0.100606	9.72403	2.38171e-22	2.06295e-20
Ptpra	2113.38	0.104194	0.0107183	9.72111	2.45105e-22	2.10857e-20
Plekha4	492.027	0.215007	0.0221557	9.70435	2.8891e-22	2.46862e-20
Ptprf	854.541	0.360514	0.0373741	9.64608	5.10709e-22	4.33451e-20
Fgfr1op	444.541	-0.569566	0.0592705	-9.6096	7.28295e-22	6.14001e-20
Gng8	116.23	0.631911	0.0657677	9.60823	7.38088e-22	6.18136e-20
Rab31	3884.74	0.171878	0.0178979	9.60327	7.74499e-22	6.44363e-20
Col4a2	61505.4	0.273397	0.0284778	9.60037	7.96582e-22	6.58403e-20
Mtpn	3031.5	0.823563	0.0861979	9.55433	1.24388e-21	1.02144e-19
Rai14	1784.68	0.322211	0.0337334	9.55171	1.27576e-21	1.04086e-19
Atp10a	700.149	0.271424	0.0284553	9.53862	1.44747e-21	1.17338e-19
Calhm5	577.851	0.205189	0.021521	9.53436	1.50818e-21	1.2148e-19
Spidr	200.635	0.96254	0.101074	9.52314	1.68021e-21	1.34481e-19
Prr5l	68.6622	0.582411	0.0612193	9.51352	1.84317e-21	1.46596e-19
Adcy2	74.7297	0.540737	0.0569298	9.49832	2.13309e-21	1.68594e-19
Ctsk	1080.07	0.384339	0.0404958	9.49085	2.29156e-21	1.79994e-19
Prss23	1310.68	0.953728	0.100658	9.47494	2.66916e-21	2.0836e-19
Maml2	2663.19	-0.120297	0.0127313	-9.44891	3.42383e-21	2.65631e-19
Phlda3	1448.82	0.33017	0.0350116	9.43029	4.08951e-21	3.15341e-19
Srr	786.284	-0.518071	0.054953	-9.42754	4.19805e-21	3.21749e-19
Tns3	6211.69	0.293396	0.0311418	9.42132	4.45457e-21	3.39353e-19
Reep3	2424.54	0.708622	0.075223	9.42028	4.49883e-21	3.40672e-19
Farp1	1113.45	0.369432	0.0393316	9.39274	5.84605e-21	4.3745e-19
Adipor1	3250.34	-0.416909	0.0443848	-9.39306	5.82807e-21	4.3745e-19
Pgm5	2416.76	-5.09965	0.543241	-9.38744	6.14748e-21	4.573e-19
Naa35	924.365	-1.24332	0.132539	-9.38077	6.54957e-21	4.84362e-19
Ppfia4	435.257	0.387434	0.0413076	9.37923	6.64552e-21	4.886e-19
Tspan7	2043.27	-4.06148	0.433391	-9.3714	7.15781e-21	5.23224e-19
Rasa4	641.27	0.583148	0.0622458	9.36847	7.35927e-21	5.34858e-19
Col6a1	18889.7	0.268625	0.0286928	9.36208	7.81787e-21	5.61731e-19
Adgra2	1426.72	0.237914	0.0254113	9.36251	7.78666e-21	5.61731e-19
Sgms2	518.216	0.374089	0.039967	9.35994	7.97808e-21	5.70005e-19
Fxr2	2232.81	-0.783732	0.0838173	-9.35047	8.72573e-21	6.19919e-19
Ctsz	2003.78	0.567376	0.0607042	9.34657	9.05397e-21	6.39645e-19
Tubb2b	208.473	0.533976	0.0571373	9.34549	9.14616e-21	6.42569e-19
Prcp	742.486	1.35566	0.1453	9.33012	1.05749e-20	7.3884e-19
Dstn	4042.78	1.37212	0.147093	9.32824	1.07648e-20	7.47973e-19
Enc1	591.23	0.581077	0.0623817	9.31486	1.22116e-20	8.43867e-19
Prkci	2299.43	-0.192689	0.0206951	-9.31088	1.26774e-20	8.71294e-19
Arhgef2	2471.5	0.275845	0.0297153	9.28294	1.64869e-20	1.12699e-18
Gphn	714.568	-0.450476	0.048571	-9.27459	1.78301e-20	1.21225e-18
Tln1	32492.7	-0.0765515	0.00826587	-9.26116	2.02217e-20	1.3675e-18
Plxna4	2106.35	0.222348	0.0240249	9.25489	2.14447e-20	1.4425e-18
Man2a1	2911.59	0.588179	0.0635807	9.2509	2.22614e-20	1.48951e-18
Stx5a	1402.85	0.6272	0.0678282	9.24689	2.31129e-20	1.53834e-18
Lpar1	2074.68	0.155749	0.0168837	9.22482	2.84043e-20	1.88063e-18
Fndc3a	2085.62	0.520358	0.0564508	9.21789	3.02992e-20	1.99565e-18
Ass1	821.405	0.290039	0.0314845	9.21213	3.19718e-20	2.0949e-18
Enpp4	778.081	-0.367869	0.0399615	-9.20558	3.39819e-20	2.21513e-18
Olfml3	3517.24	0.219474	0.0238535	9.2009	3.54972e-20	2.30204e-18
Chd9	11847.4	-0.0906871	0.00986025	-9.19724	3.67254e-20	2.36954e-18
Rbp1	2165.35	0.414352	0.0451409	9.17908	4.3479e-20	2.79104e-18
Pros1	1659.34	0.604619	0.0658981	9.17505	4.51363e-20	2.8828e-18
Gabra3	509.946	0.381356	0.0415818	9.17122	4.67695e-20	2.97209e-18
Fat1	18053.8	0.400214	0.0436561	9.16741	4.84513e-20	3.06358e-18
Myo9a	2970.57	0.27717	0.0302413	9.16526	4.9426e-20	3.10966e-18
Ssc5d	2267.86	0.404972	0.0441976	9.16276	5.05874e-20	3.16697e-18
Tpbg	160.297	0.730951	0.0799071	9.14751	5.82597e-20	3.62932e-18
Kitl	1519.03	-1.44692	0.158474	-9.1303	6.83101e-20	4.23456e-18
Aktip	800.486	-0.980663	0.107487	-9.12357	7.2689e-20	4.48403e-18
Trim47	2897.69	0.315047	0.0345704	9.11319	7.99975e-20	4.91091e-18
Arpc2	5003.34	0.0855853	0.00940432	9.10064	8.98026e-20	5.4862e-18
2021-09-11	3002.72	1.08994	0.119979	9.08439	1.04286e-19	6.3404e-18
Adamtsl2	4311.41	0.741768	0.0820956	9.03543	1.63366e-19	9.88482e-18
Tut7	2579.01	0.0737165	0.0081631	9.03045	1.70975e-19	1.0296e-17
Rrm2b	994.473	-1.12634	0.12474	-9.02953	1.72412e-19	1.03333e-17
Lrrfip2	1962.49	-0.836083	0.0927462	-9.01474	1.97338e-19	1.17714e-17
Pcdh9	997.514	0.383508	0.0425801	9.00676	2.12243e-19	1.2601e-17
Zfp185	336.541	1.2728	0.141366	9.00354	2.1856e-19	1.29154e-17
Dlg2	732.149	0.434007	0.0482338	8.99799	2.29886e-19	1.35216e-17
Map3k9	19.9324	1.02731	0.114336	8.98505	2.58624e-19	1.51415e-17
Fzd2	737.095	0.455551	0.0507419	8.9778	2.76224e-19	1.60973e-17
Nkd2	1067.62	0.539464	0.0600986	8.97631	2.8e-19	1.62426e-17
Itsn2	3258.62	0.190612	0.0212623	8.96479	3.10864e-19	1.79506e-17
Adcy7	4079.53	0.344898	0.0385343	8.95041	3.5418e-19	2.03589e-17
Sdc1	1269.73	0.700303	0.0783098	8.94272	3.79711e-19	2.17277e-17
Fam91a1	1321.46	0.294175	0.0329008	8.94127	3.84712e-19	2.19147e-17
Msn	12460.8	0.171653	0.0192086	8.93627	4.02526e-19	2.27248e-17
Foxn2	774.595	0.794973	0.0889572	8.93658	4.01408e-19	2.27248e-17
Med9	371.77	-1.48565	0.166319	-8.93249	4.16526e-19	2.34106e-17
Fosl2	1932.95	0.920607	0.103134	8.92635	4.40309e-19	2.46378e-17
Nlgn2	960.014	0.158161	0.0177494	8.9108	5.06638e-19	2.82244e-17
Mfap1a	1291.88	-0.607793	0.0682599	-8.90411	5.3818e-19	2.98501e-17
Ripor1	1358.77	-0.608007	0.068421	-8.88626	6.31985e-19	3.48999e-17
Tmcc2	743.838	-0.629884	0.0708913	-8.88521	6.38006e-19	3.50792e-17
Gpr153	2774.18	0.138532	0.0156855	8.83187	1.02944e-18	5.63561e-17
Tbc1d23	965.568	0.159395	0.0180528	8.8294	1.05239e-18	5.73642e-17
Akt3	1875	0.132617	0.0150288	8.8242	1.10245e-18	5.98354e-17
Piezo2	806.095	1.24788	0.141682	8.80758	1.27879e-18	6.91093e-17
Clec11a	440	0.644023	0.0731664	8.80217	1.34194e-18	7.22134e-17
Ciao1	754.73	-0.407986	0.0463629	-8.79985	1.37e-18	7.31014e-17
Tmem43	3827.66	-0.0659604	0.00749524	-8.8003	1.36452e-18	7.31014e-17
Anxa1	3408.11	0.0938726	0.0106708	8.79711	1.40379e-18	7.45896e-17
Suco	1028.59	0.579155	0.0658975	8.78873	1.51265e-18	8.00375e-17
Rab15	197.851	0.636616	0.0726494	8.76285	1.90381e-18	1.00315e-16
Col6a2	19034.9	0.366491	0.0419613	8.73401	2.45796e-18	1.28977e-16
Antxr1	4122.5	0.584529	0.0669697	8.72826	2.5863e-18	1.3515e-16
Itih5	4049.11	0.447872	0.0513316	8.72508	2.65993e-18	1.38426e-16
Arfip2	710.743	0.9818	0.112585	8.72051	2.7695e-18	1.43537e-16
Dcaf10	1097.24	0.400344	0.0459278	8.71681	2.86154e-18	1.47702e-16
Adamts2	8549.54	0.636917	0.0730734	8.71612	2.87897e-18	1.47998e-16
Pdlim3	3148.58	0.479063	0.0550613	8.70055	3.30291e-18	1.69104e-16
Orai2	399.527	0.442786	0.0509068	8.69798	3.37841e-18	1.72272e-16
Agpat4	240.622	0.43785	0.0504451	8.67974	3.9667e-18	2.01457e-16
Rtn4	28138.8	0.670859	0.0773502	8.67302	4.20818e-18	2.12867e-16
Kdelr3	1015.68	0.334538	0.0385743	8.67256	4.22512e-18	2.12872e-16
Irf8	360.378	0.834656	0.0962827	8.66881	4.36674e-18	2.19134e-16
Slc1a3	604.5	0.809108	0.093419	8.66106	4.67391e-18	2.3358e-16
Esm1	102.986	0.687729	0.0794086	8.66063	4.69155e-18	2.3358e-16
Dpy19l1	715.703	0.321606	0.0371525	8.65637	4.87016e-18	2.41522e-16
Fstl3	1240.74	0.657368	0.076025	8.64673	5.29983e-18	2.61803e-16
Ddr2	3283.7	0.618319	0.0715255	8.64473	5.39315e-18	2.65376e-16
Tspyl1	1665.54	-0.58282	0.0674708	-8.6381	5.71555e-18	2.8015e-16
Pfn2	823.486	-0.387344	0.044905	-8.62587	6.36096e-18	3.10582e-16
Synpo	9075.89	0.399736	0.0463656	8.62139	6.61487e-18	3.21737e-16
Foxc2	261.703	0.261088	0.0303241	8.60992	7.31128e-18	3.54247e-16
Sdf4	3236.28	0.174867	0.0203171	8.60687	7.50813e-18	3.62396e-16
Pip4k2a	793.878	0.502445	0.0583914	8.60477	7.64713e-18	3.67702e-16
Ppp1r12a	4911.12	0.407015	0.0473128	8.60264	7.79041e-18	3.73172e-16
Ece2	188.041	0.685102	0.079752	8.59039	8.66709e-18	4.136e-16
Ptk2b	1531.66	0.301906	0.0352723	8.55929	1.13562e-17	5.39887e-16
Fbxw17	209.703	0.236691	0.0277094	8.54189	1.32041e-17	6.25392e-16
Ptprj	1167.7	0.0983124	0.0115249	8.53043	1.45807e-17	6.88011e-16
Trpm6	96.0541	0.490636	0.0576234	8.51452	1.67275e-17	7.86378e-16
Polg	1363.45	-0.322881	0.0380212	-8.49215	2.02856e-17	9.50117e-16
Fut11	807.811	0.525488	0.0619452	8.48311	2.19245e-17	1.02309e-15
Tgfb2	3382.78	0.450666	0.0532151	8.46877	2.48008e-17	1.15306e-15
Medag	3519.15	0.156817	0.0185236	8.46581	2.54373e-17	1.17832e-15
Sun1	1182.64	-0.29766	0.0351651	-8.46464	2.5695e-17	1.18591e-15
Rnf6	660.851	-0.415745	0.049127	-8.46265	2.61378e-17	1.20196e-15
Tmem173	248.689	0.386344	0.0456787	8.45786	2.72332e-17	1.24779e-15
Pdzrn3	1833.11	0.367568	0.0435181	8.44632	3.00626e-17	1.37246e-15
Actn4	4638.42	0.43993	0.0521549	8.43506	3.31035e-17	1.50585e-15
Nicn1	276.622	-0.643346	0.0762804	-8.43396	3.34166e-17	1.51465e-15
Nfxl1	347.959	0.617522	0.0732367	8.43187	3.40187e-17	1.53643e-15
Aldh1a1	3419.86	0.196763	0.0233476	8.42752	3.53054e-17	1.58887e-15
Lrsam1	393.135	-0.406826	0.048276	-8.42709	3.54355e-17	1.58907e-15
Tgfbr1	5051.74	0.207759	0.0246557	8.42643	3.56368e-17	1.59245e-15
Fgd3	95.1622	0.842446	0.100146	8.41216	4.02513e-17	1.79107e-15
Rhou	1254.76	0.235651	0.0280142	8.41183	4.0365e-17	1.79107e-15
Gli3	347.716	0.699432	0.0831626	8.41041	4.08578e-17	1.8066e-15
Mprip	8180.38	0.185307	0.0220668	8.39757	4.55811e-17	2.00843e-15
Wscd2	82.9865	1.50825	0.17965	8.39548	4.63979e-17	2.03732e-15
Lonp1	2814.72	-0.178676	0.0213457	-8.37059	5.73294e-17	2.50861e-15
Rcn3	3770.04	0.189782	0.0226931	8.36298	6.11547e-17	2.66677e-15
Pls3	8939.93	0.201185	0.0240832	8.35375	6.61295e-17	2.87379e-15
Hook3	15427.3	-0.0488836	0.00585293	-8.352	6.71193e-17	2.90682e-15
Slc41a2	558.716	0.469934	0.0562755	8.3506	6.79155e-17	2.93126e-15
Dnajc3	2831.74	0.647057	0.0774908	8.35011	6.81979e-17	2.93344e-15
Cltc	13108.6	0.585567	0.0702135	8.33981	7.44078e-17	3.1897e-15
Igfbp7	29949.8	0.393955	0.0472501	8.33765	7.57809e-17	3.23758e-15
Axl	14566.4	0.0863803	0.0103682	8.33129	7.99646e-17	3.3934e-15
Nhsl2	1944.22	-0.142698	0.0171275	-8.33151	7.98162e-17	3.3934e-15
Capn7	1727.46	-0.348834	0.0419032	-8.32475	8.45036e-17	3.57402e-15
Suds3	1376.38	-0.380958	0.0457701	-8.32328	8.55624e-17	3.60674e-15
Sh3rf3	414.284	0.455336	0.0547251	8.32043	8.76417e-17	3.68212e-15
Sntg2	37.7838	0.769107	0.092499	8.31475	9.19438e-17	3.85007e-15
Chd1	1117.76	0.264421	0.0318063	8.31348	9.29376e-17	3.87884e-15
Hs1bp3	347.297	-1.77964	0.214463	-8.29815	1.05747e-16	4.39895e-15
Stab1	3166.81	0.327765	0.0395539	8.28655	1.1658e-16	4.83366e-15
P2rx7	727.5	0.385009	0.0464656	8.28588	1.17238e-16	4.84506e-15
Timp2	17042.6	0.126965	0.0153413	8.27604	1.27343e-16	5.23966e-15
Colec12	3799.09	0.0800951	0.00967825	8.27578	1.27615e-16	5.23966e-15
Ift80	1060.86	-0.144138	0.0174179	-8.27528	1.28153e-16	5.24474e-15
Serhl	471.054	-1.05096	0.127058	-8.27149	1.323e-16	5.39699e-15
Ddx50	1507.76	0.539001	0.065203	8.26651	1.3794e-16	5.60899e-15
Exd2	521.608	-0.98637	0.119344	-8.26495	1.39754e-16	5.66451e-15
Pag1	422.581	0.162028	0.0196052	8.26452	1.40258e-16	5.66677e-15
Rbms1	2475.3	0.728955	0.0883184	8.25371	1.53548e-16	6.18397e-15
Slc35d1	251.838	-0.635157	0.076959	-8.2532	1.54215e-16	6.19111e-15
Metap2	1337.05	-0.407676	0.0494141	-8.25019	1.58139e-16	6.32856e-15
Jmjd1c	6001.07	0.43047	0.0521806	8.24962	1.58905e-16	6.33915e-15
Foxp2	1225.68	0.363121	0.044033	8.24658	1.62992e-16	6.48175e-15
Tm7sf3	2594.16	-0.12062	0.0146317	-8.24376	1.66884e-16	6.6157e-15
Clcn4	1780.84	-0.368278	0.0446925	-8.24028	1.71815e-16	6.78991e-15
Slc30a7	1044.64	0.794508	0.0964644	8.23628	1.77644e-16	6.99839e-15
Itih2	175.203	0.606762	0.0736754	8.23562	1.78635e-16	7.0156e-15
Gm9913	37.3378	0.843192	0.102467	8.22892	1.88908e-16	7.39607e-15
Cx3cl1	1427.38	0.180249	0.0219055	8.22847	1.89614e-16	7.40079e-15
Ccdc50	3208.96	0.48932	0.0595556	8.21619	2.10066e-16	8.17385e-15
Rspry1	896.514	0.950156	0.115682	8.21349	2.14852e-16	8.30892e-15
Cpsf3	961.108	-0.466346	0.056778	-8.2135	2.1484e-16	8.30892e-15
Ecm1	4720.72	0.275122	0.0335171	8.20841	2.24138e-16	8.64162e-15
Asl	223.743	0.822976	0.100293	8.20571	2.29241e-16	8.8115e-15
Masp1	2273.5	0.336735	0.0410891	8.19523	2.50114e-16	9.58469e-15
Osbpl5	2362.95	-0.094635	0.0115507	-8.19299	2.54826e-16	9.73572e-15
Slc44a1	5997.74	-0.175381	0.0214156	-8.18939	2.62546e-16	1.00005e-14
Ngef	176.797	1.69854	0.207568	8.18304	2.76769e-16	1.05106e-14
Pdk3	376.027	0.175196	0.0214877	8.15329	3.54154e-16	1.34091e-14
Srpx	709.405	0.214056	0.0262759	8.14646	3.7472e-16	1.41454e-14
Nsmce2	409.054	-0.539837	0.0663645	-8.13443	4.13893e-16	1.55777e-14
Anxa5	5489.23	0.741531	0.0911944	8.13132	4.24654e-16	1.59352e-14
Cd44	3661.99	0.598839	0.0736898	8.12649	4.41904e-16	1.65335e-14
Loxl1	8333.09	0.34651	0.0426454	8.12539	4.4593e-16	1.6586e-14
Kalrn	3991.43	-0.0821534	0.0101105	-8.12559	4.45179e-16	1.6586e-14
Ext1	3026.04	0.271356	0.0334215	8.1192	4.69285e-16	1.74035e-14
Clcn5	376.865	0.580067	0.0714548	8.11795	4.74134e-16	1.75319e-14
Olfm2	37.2432	0.606449	0.074727	8.11553	4.83673e-16	1.78325e-14
Mylk2	45.9595	0.827312	0.10211	8.10212	5.40083e-16	1.98543e-14
Ssh3	1127.34	-0.110163	0.0136292	-8.08289	6.32475e-16	2.31834e-14
Nin	5959.45	-0.0849886	0.0105197	-8.07897	6.53159e-16	2.38724e-14
Cxcl16	974.716	0.565912	0.0700602	8.07751	6.61043e-16	2.40909e-14
Myoz2	16008.9	-1.08689	0.134572	-8.07664	6.65732e-16	2.41921e-14
Gan	2138.2	-0.130777	0.0161961	-8.07462	6.76892e-16	2.45271e-14
Soat1	582.541	0.142985	0.0177101	8.07366	6.82233e-16	2.46501e-14
Slc39a6	1276.69	0.291835	0.0361931	8.0633	7.4265e-16	2.67565e-14
Dok1	547.243	0.375394	0.0465761	8.0598	7.64221e-16	2.74555e-14
Itm2c	7050.23	-0.195111	0.0242417	-8.04859	8.37563e-16	3.00052e-14
Mrc2	6002.5	0.292302	0.0363539	8.04045	8.95067e-16	3.19746e-14
Tbrg1	1199.23	0.693973	0.086332	8.03842	9.10034e-16	3.24177e-14
Prex1	572.986	0.157769	0.0196309	8.03679	9.22227e-16	3.27598e-14
Nid1	19543.7	0.222673	0.0277104	8.03571	9.30375e-16	3.29566e-14
Srgap3	652.149	0.620011	0.0771985	8.03138	9.63814e-16	3.40458e-14
Washc4	1580.59	1.01842	0.126881	8.02657	1.00233e-15	3.53077e-14
Lgals1	4132.76	1.16725	0.145498	8.0224	1.03697e-15	3.64263e-14
Snx9	1747.57	0.61665	0.0768963	8.01923	1.06407e-15	3.7275e-14
Col4a1	86546	0.261157	0.0325906	8.01327	1.11702e-15	3.90216e-14
Plekha5	939.338	-0.327321	0.0408952	-8.0039	1.20539e-15	4.19927e-14
Pdgfrl	955.311	0.966547	0.120799	8.00131	1.23099e-15	4.27666e-14
Ncam1	1702.18	0.727247	0.0909214	7.99863	1.25808e-15	4.35882e-14
Rnf103	1537.47	0.287669	0.035974	7.99658	1.27923e-15	4.41998e-14
Slc39a10	1078.45	0.458088	0.0573638	7.98565	1.39779e-15	4.81647e-14
Stim2	2626.49	-0.204381	0.0256137	-7.97936	1.47097e-15	5.04688e-14
Cercam	803.811	0.620045	0.0777075	7.97922	1.47264e-15	5.04688e-14
Ttc9	488.608	0.744353	0.0935298	7.95846	1.74194e-15	5.95368e-14
Cetn2	320.405	-0.352293	0.0442997	-7.95251	1.82776e-15	6.21342e-14
Nppa	162661	0.660667	0.0830742	7.95274	1.82437e-15	6.21342e-14
Txndc15	722.446	-0.215199	0.027065	-7.95119	1.84732e-15	6.26307e-14
Prpf18	1086.5	-0.375116	0.0472405	-7.94056	2.01272e-15	6.78743e-14
Rtl6	197.595	-1.13107	0.142438	-7.94077	2.00928e-15	6.78743e-14
St3gal6	695.041	-0.531439	0.0670704	-7.9236	2.30724e-15	7.75994e-14
Nudcd3	1385.47	-0.295147	0.0373063	-7.91146	2.54388e-15	8.53314e-14
Zdhhc20	1256.38	0.321708	0.0407209	7.90032	2.78195e-15	9.30701e-14
Prkcd	1038.22	0.800688	0.10139	7.89714	2.85374e-15	9.52202e-14
Phf24	186.203	-1.10928	0.140659	-7.8863	3.11288e-15	1.03594e-13
Fcrls	578.203	0.299899	0.0380332	7.88519	3.14047e-15	1.04237e-13
Ace	12440.6	0.209427	0.0265853	7.87755	3.33865e-15	1.10525e-13
Pcolce	8456.53	0.145922	0.0185885	7.85011	4.15663e-15	1.37245e-13
Ncoa7	403.419	0.433471	0.0552529	7.84521	4.32225e-15	1.42341e-13
Slc43a2	911.703	0.32108	0.0410333	7.82486	5.08215e-15	1.66932e-13
Rlim	1948.04	0.113949	0.0145639	7.8241	5.1131e-15	1.67514e-13
Ccdc68	515.216	0.224539	0.0287333	7.81457	5.51525e-15	1.80222e-13
Rnf19a	1458.34	0.562883	0.0720584	7.81148	5.65205e-15	1.84216e-13
Fmr1	1047.86	0.788467	0.101022	7.80491	5.95461e-15	1.93578e-13
Fgl2	9858.93	0.464301	0.0595167	7.80119	6.13278e-15	1.98859e-13
Src	693.622	0.313242	0.0401553	7.80075	6.1539e-15	1.99034e-13
Loxl2	8434.92	0.426384	0.0546639	7.8001	6.18572e-15	1.99552e-13
Pak2	1647.04	0.373576	0.0479174	7.79626	6.37672e-15	2.05191e-13
Pabpc4	6234.12	-0.64243	0.0824361	-7.79307	6.53997e-15	2.0991e-13
Igfbp4	10014.8	0.138183	0.0177717	7.77546	7.51758e-15	2.40677e-13
Efemp2	622.014	0.151708	0.0195415	7.76337	8.27013e-15	2.63436e-13
Spata6	504.243	0.195827	0.0252236	7.76364	8.25238e-15	2.63436e-13
2021-09-05	767.162	0.213608	0.0275238	7.76084	8.43687e-15	2.68072e-13
Lyst	4479.27	0.288738	0.0372207	7.75746	8.66505e-15	2.74632e-13
Camsap2	1895.59	0.225118	0.0290248	7.75605	8.76129e-15	2.76988e-13
Tcirg1	676.419	0.28104	0.0362695	7.74866	9.28642e-15	2.92858e-13
Cyp4v3	413.176	0.524947	0.0678098	7.74147	9.82729e-15	3.09144e-13
Tom1l1	372.973	-1.53047	0.197851	-7.73548	1.03014e-14	3.23253e-13
Cd302	838.743	0.376622	0.048767	7.7229	1.13714e-14	3.55947e-13
Bdh2	80.1351	0.425914	0.0551805	7.71855	1.17658e-14	3.67382e-13
Cep192	806.514	0.489606	0.0634697	7.71402	1.21917e-14	3.79744e-13
Il1r1	733.378	0.16175	0.0209699	7.71341	1.22501e-14	3.80626e-13
Zdhhc1	260.149	-0.469585	0.0609004	-7.71071	1.25122e-14	3.87817e-13
Ddb1	8719.91	0.0985106	0.012786	7.70458	1.31279e-14	4.05905e-13
Ptprm	3911.07	-0.54525	0.0708655	-7.69416	1.42431e-14	4.39313e-13
Vsir	1020.46	-0.274484	0.0356824	-7.69242	1.44374e-14	4.44222e-13
Il6st	15781.3	0.10963	0.0142616	7.68709	1.50524e-14	4.6202e-13
Eid1	5201.72	-0.156259	0.0203286	-7.68666	1.5102e-14	4.62421e-13
Uhrf2	1303.14	0.448157	0.0583727	7.67752	1.62199e-14	4.95452e-13
Fam129b	4858.04	0.20843	0.0271829	7.66771	1.75089e-14	5.33537e-13
Ric8a	979.824	0.163637	0.0213806	7.65352	1.95554e-14	5.94465e-13
Cask	1089.38	0.131555	0.0172016	7.6478	2.04442e-14	6.19995e-13
Kctd12	2023.19	0.334157	0.0437281	7.64171	2.1435e-14	6.48485e-13
Mxra8	5569	0.40755	0.0534125	7.63023	2.3434e-14	7.07271e-13
Col6a3	13845.3	0.552436	0.0724819	7.62171	2.50345e-14	7.53778e-13
Itch	2072.36	0.820673	0.107714	7.619	2.55656e-14	7.6794e-13
Ifit3	1783.85	0.283017	0.0371514	7.61793	2.57784e-14	7.72497e-13
Pmp22	7198.55	0.150421	0.0197509	7.61594	2.61779e-14	7.82614e-13
AI597479	689.986	-0.286176	0.0375827	-7.61458	2.64559e-14	7.89061e-13
2021-09-07	7146.11	0.913325	0.120111	7.604	2.87106e-14	8.54293e-13
Ttc7b	2122.3	-0.251001	0.0330161	-7.60239	2.90715e-14	8.63001e-13
Plekhm3	952.365	0.297047	0.0390929	7.59849	2.99609e-14	8.87319e-13
Nlrp10	1118.12	-0.886472	0.116769	-7.59168	3.15778e-14	9.33021e-13
Faxc	166.554	0.289883	0.0381874	7.59108	3.17254e-14	9.35196e-13
Zswim9	291.716	-0.429603	0.0566218	-7.58724	3.26793e-14	9.61076e-13
Slc7a2	1557.34	0.694909	0.0916251	7.58427	3.34374e-14	9.81089e-13
Sptan1	21669.3	0.624815	0.082388	7.58381	3.35548e-14	9.82256e-13
Cfb	364.554	0.307273	0.0405191	7.58342	3.36572e-14	9.82975e-13
Luzp1	4094.5	0.472573	0.0623362	7.58104	3.42793e-14	9.98839e-13
Fbxo22	650.662	-0.313231	0.0413647	-7.57243	3.663e-14	1.06488e-12
Cysltr1	261.392	0.248908	0.0328833	7.56944	3.74846e-14	1.08723e-12
Etv4	118.432	0.658387	0.0870073	7.56703	3.81843e-14	1.10246e-12
Picalm	11500	0.452404	0.0597846	7.56723	3.81268e-14	1.10246e-12
Cul4a	2672.54	-0.0729213	0.00964045	-7.5641	3.90561e-14	1.12506e-12
Capza1	1682.66	0.54455	0.0720536	7.55757	4.10659e-14	1.18027e-12
Etl4	1856.34	-0.646856	0.0856213	-7.55485	4.19335e-14	1.20247e-12
Svep1	7835.23	0.643273	0.0853573	7.53624	4.837e-14	1.38391e-12
Cdadc1	699.662	-0.415066	0.0551145	-7.53098	5.03597e-14	1.43758e-12
Atp6v1e1	2020.39	-0.194567	0.0258576	-7.52455	5.29019e-14	1.50675e-12
Cst3	29192	0.285918	0.0380159	7.52101	5.43547e-14	1.54465e-12
Atp7a	971.041	0.600318	0.0798264	7.5203	5.4651e-14	1.54959e-12
Vim	24236	0.755802	0.100633	7.51045	5.89252e-14	1.66704e-12
Col15a1	22039.4	0.234012	0.0311803	7.50514	6.13632e-14	1.73199e-12
Ccdc88a	2183.73	0.610301	0.0813208	7.50486	6.14948e-14	1.73199e-12
Cebpd	1783.18	0.323582	0.0431256	7.50324	6.22585e-14	1.7496e-12
Sgpl1	1271.81	0.169623	0.022612	7.50146	6.31118e-14	1.76965e-12
Tubb2a	4502.99	0.282323	0.0376456	7.4995	6.40598e-14	1.79226e-12
Usp5	1510.49	-0.0967498	0.0129197	-7.48852	6.96549e-14	1.94245e-12
Obscn	40996	-1.41628	0.189131	-7.48837	6.97353e-14	1.94245e-12
Fhad1	79.3784	0.658329	0.0879182	7.48798	6.99426e-14	1.94394e-12
Twist1	200.014	0.233636	0.0312223	7.48298	7.26546e-14	2.01489e-12
Pkd1	17381.3	0.167142	0.0223597	7.47516	7.71089e-14	2.13374e-12
Pikfyve	1317.32	0.237841	0.0318556	7.46622	8.25344e-14	2.27889e-12
Lrp8	493.905	1.00936	0.135195	7.46593	8.27153e-14	2.27891e-12
Cnn2	1892.26	0.498829	0.0668237	7.46485	8.33972e-14	2.28772e-12
Tcaf1	2341.46	-0.0797245	0.0106798	-7.46498	8.33139e-14	2.28772e-12
Actn1	2020.99	0.079616	0.0107038	7.43812	1.02132e-13	2.79559e-12
Gm17501	230.865	0.352796	0.0474474	7.43552	1.04159e-13	2.8449e-12
Tcf4	24445.9	-0.124646	0.0167697	-7.43282	1.06304e-13	2.89724e-12
Mbtps1	2586.43	0.148509	0.0199831	7.43174	1.07176e-13	2.91473e-12
Egr2	417.905	0.801008	0.107795	7.43088	1.07881e-13	2.92762e-12
Ikbip	1247.5	0.193774	0.026084	7.42881	1.09576e-13	2.96724e-12
Hspa13	915.905	0.120289	0.0161963	7.42693	1.11151e-13	3.00344e-12
Col18a1	2678.93	0.310334	0.0418227	7.42023	1.16914e-13	3.15243e-12
Cped1	6880.03	-0.111404	0.0150186	-7.41778	1.19102e-13	3.20461e-12
E130311K13Rik	130.5	-0.734897	0.0995964	-7.37876	1.59775e-13	4.28985e-12
Galr2	41.1892	0.672895	0.091326	7.36806	1.73128e-13	4.63851e-12
Gm2a	969.514	0.816492	0.110867	7.36462	1.77646e-13	4.7495e-12
Myo1d	3533.81	0.114902	0.0156182	7.35692	1.88207e-13	5.02124e-12
Pfas	356.649	-0.552026	0.075048	-7.35564	1.9001e-13	5.05867e-12
Phtf1	1536.45	-0.128387	0.0174792	-7.34512	2.05572e-13	5.46149e-12
Ppm1a	3050.99	-0.367504	0.0501192	-7.33259	2.25739e-13	5.97217e-12
Gpm6b	3842.69	0.196465	0.0267925	7.33284	2.25331e-13	5.97217e-12
Foxs1	320.122	0.321512	0.0438507	7.33196	2.26813e-13	5.98804e-12
Ascc3	1520.41	1.02953	0.14043	7.33127	2.27983e-13	5.99391e-12
Smim15	495.892	1.10884	0.151247	7.33135	2.27851e-13	5.99391e-12
Clmp	1475.72	0.313072	0.0427124	7.32977	2.30544e-13	6.04868e-12
Il10ra	208.297	0.816028	0.111363	7.32761	2.34297e-13	6.13441e-12
Lonrf3	67.8108	0.656316	0.0895851	7.32618	2.36807e-13	6.18731e-12
Tmbim4	938.23	-0.537835	0.0734883	-7.31865	2.50484e-13	6.52762e-12
Slco2a1	773.149	0.216359	0.0295635	7.31844	2.50864e-13	6.52762e-12
Kif5b	33886.2	0.0147533	0.00201674	7.31542	2.5658e-13	6.66266e-12
Elac1	276.297	-0.315796	0.0431856	-7.31253	2.62168e-13	6.79379e-12
Eps15	4318.32	0.465709	0.0637157	7.30916	2.68808e-13	6.93745e-12
Gm13054	555.595	0.977114	0.133682	7.30923	2.6868e-13	6.93745e-12
Vgll3	1317.32	0.676756	0.0926126	7.30738	2.72398e-13	7.01578e-12
Megf10	327.784	0.458805	0.0628023	7.30554	2.76161e-13	7.09822e-12
Iffo2	570.135	0.744796	0.102197	7.28784	3.14966e-13	8.07923e-12
2021-03-03	309.757	0.909582	0.124941	7.28007	3.33656e-13	8.54132e-12
Shisa4	687.797	0.624416	0.085782	7.27911	3.36036e-13	8.58488e-12
Scx	615.743	0.350064	0.0481049	7.2771	3.41072e-13	8.69596e-12
Thbs3	1262.61	0.114909	0.0157991	7.2731	3.5133e-13	8.93948e-12
Cdk5rap2	2093.96	-0.178146	0.0245203	-7.26525	3.72361e-13	9.45557e-12
Slc35b4	546.919	0.363797	0.050078	7.26461	3.74106e-13	9.48086e-12
Ppip5k1	2084.85	-0.590649	0.0813473	-7.26084	3.84704e-13	9.72994e-12
Sox13	399.162	-0.66031	0.0909706	-7.2585	3.91404e-13	9.87963e-12
Eif3e	2380.01	0.366531	0.0505062	7.25715	3.9532e-13	9.95859e-12
Aldh1a3	282.73	0.369604	0.0509508	7.25412	4.04268e-13	1.01638e-11
Ano6	1862.28	0.101992	0.0140872	7.24003	4.48573e-13	1.12553e-11
Eif2ak3	816.757	0.156599	0.0216441	7.2352	4.64835e-13	1.16402e-11
Spire2	16.0811	0.831034	0.114933	7.23057	4.80978e-13	1.20206e-11
Gxylt2	2702.2	0.877919	0.121626	7.21821	5.26756e-13	1.31388e-11
Ism1	273.473	1.02285	0.141716	7.21758	5.29226e-13	1.31744e-11
Fbxl2	187.338	0.227445	0.0315173	7.21651	5.33373e-13	1.32515e-11
B3gnt9	750.77	0.126529	0.0175749	7.19941	6.04733e-13	1.4995e-11
Dock1	8750.82	-0.16744	0.0232874	-7.19015	6.47184e-13	1.60162e-11
Rnf145	2155.81	-0.0950286	0.0132239	-7.18615	6.66439e-13	1.64605e-11
Rab8a	715.676	0.496937	0.0691881	7.1824	6.84964e-13	1.68851e-11
Ccdc136	317	0.656412	0.0914358	7.17893	7.0258e-13	1.72857e-11
Bend6	168.662	0.349452	0.0486851	7.1778	7.08443e-13	1.7396e-11
Sympk	1691.65	-0.384287	0.0535527	-7.17587	7.18497e-13	1.76087e-11
Rhbdf1	3545.32	-0.100662	0.0140515	-7.16376	7.8495e-13	1.92001e-11
Prrx2	62.1892	0.520853	0.0727357	7.1609	8.01489e-13	1.95668e-11
Hlcs	312.649	-0.673847	0.0941571	-7.15662	8.26895e-13	2.01482e-11
Scpep1	2399.11	0.331505	0.0463241	7.15622	8.29315e-13	2.01683e-11
Dnal4	250.824	-0.526596	0.0736076	-7.1541	8.4222e-13	2.03646e-11
Fcsk	147.878	-0.889619	0.124348	-7.1543	8.41015e-13	2.03646e-11
Trim30d	99.1892	0.717806	0.100328	7.15462	8.39075e-13	2.03646e-11
Actr2	3599.59	0.285245	0.0399309	7.14347	9.10011e-13	2.19618e-11
Arrb1	2804.16	0.162425	0.0227475	7.14035	9.30964e-13	2.24247e-11
Casp12	1527.2	0.239027	0.0334904	7.13718	9.52678e-13	2.28626e-11
Azin2	219	0.202086	0.0283146	7.13716	9.52758e-13	2.28626e-11
F2r	6618.69	0.16968	0.0238243	7.12213	1.0627e-12	2.54525e-11
Magi1	1221.47	0.169722	0.0238355	7.12056	1.07489e-12	2.56958e-11
Far1	1627.09	0.438949	0.0616786	7.1167	1.10538e-12	2.63749e-11
Vkorc1	648.689	0.294563	0.0414208	7.11146	1.14818e-12	2.73444e-11
Cuedc1	1079.73	-2.77714	0.39077	-7.10684	1.18731e-12	2.82232e-11
Mospd2	520.838	0.411866	0.0580661	7.09304	1.31195e-12	3.11275e-11
Foxj2	1355.77	-0.706137	0.0995607	-7.09253	1.31685e-12	3.11852e-11
Nbl1	1829.55	0.31156	0.0439535	7.08839	1.35683e-12	3.20719e-11
Cela1	59.6081	0.518345	0.073142	7.08683	1.3722e-12	3.23746e-11
Stx17	810.284	-0.249905	0.0352825	-7.08296	1.41103e-12	3.32288e-11
Atp2b1	3487.73	0.410043	0.0579353	7.07761	1.46667e-12	3.44749e-11
Rasal3	54.7162	0.617799	0.0873199	7.07513	1.49314e-12	3.5032e-11
Cd55	2194.47	0.198216	0.0280215	7.07371	1.50842e-12	3.53249e-11
Mxra7	2372.92	0.108011	0.0152766	7.07038	1.54508e-12	3.61166e-11
Angpt4	52.4189	0.622985	0.0881254	7.0693	1.55715e-12	3.63316e-11
Rap2b	386.743	0.390683	0.0552772	7.06771	1.57506e-12	3.66819e-11
Peli1	508.446	0.329444	0.046621	7.06644	1.58961e-12	3.69526e-11
Ist1	1634.88	0.104666	0.0148224	7.06129	1.64963e-12	3.82774e-11
Zbtb9	120.797	0.646559	0.0915698	7.06083	1.65508e-12	3.83337e-11
Tspan14	448.865	0.178236	0.0252781	7.051	1.77634e-12	4.1067e-11
Gm4759	94.2432	0.500462	0.0710098	7.04778	1.8179e-12	4.1951e-11
Ndfip2	513.946	0.187491	0.0266047	7.04728	1.82455e-12	4.20277e-11
Golm1	409.622	0.607971	0.0863884	7.03765	1.95514e-12	4.4954e-11
Acbd3	1320.57	0.519803	0.0739066	7.03324	2.01798e-12	4.63147e-11
Fam81a	389.162	-3.56323	0.506992	-7.02818	2.09245e-12	4.79368e-11
Tceal9	555.122	0.584441	0.083186	7.02571	2.12982e-12	4.87047e-11
Aebp1	5844.72	0.334872	0.0477173	7.01785	2.25314e-12	5.14318e-11
Cyp1b1	2418.51	0.77388	0.110338	7.01373	2.3205e-12	5.2874e-11
Tifa	175.284	0.93917	0.134037	7.0068	2.43828e-12	5.54578e-11
Tll1	130.27	0.511111	0.0729639	7.00499	2.47002e-12	5.60788e-11
Aff3	958.162	0.133963	0.0191284	7.00337	2.49875e-12	5.66294e-11
Pakap	30453.4	0.312698	0.0446793	6.99872	2.58307e-12	5.84356e-11
Cald1	5905.04	0.210143	0.0300815	6.98578	2.83275e-12	6.39697e-11
Ckap4	5789	0.157954	0.0226145	6.98464	2.85595e-12	6.43786e-11
B4galnt3	41.8919	0.944157	0.135197	6.98357	2.87764e-12	6.47519e-11
Cflar	2307.2	0.287036	0.0411043	6.98311	2.88725e-12	6.48528e-11
Rgs11	87.2973	0.5185	0.0742939	6.97904	2.972e-12	6.66381e-11
Crtap	966.311	0.324816	0.0465562	6.97686	3.01848e-12	6.75605e-11
Csrp2	2091.5	0.575398	0.0825495	6.97035	3.16164e-12	7.06397e-11
Pmepa1	7415.11	0.613804	0.088106	6.96666	3.24561e-12	7.22775e-11
Stat4	12.6486	1.47752	0.212086	6.96662	3.24637e-12	7.22775e-11
Mapre1	3314.97	0.537671	0.0772618	6.95908	3.42509e-12	7.61225e-11
Irf2bp2	2138.57	0.265102	0.0381323	6.95217	3.59709e-12	7.98048e-11
Fgf14	446.473	0.460785	0.0662842	6.95166	3.61002e-12	7.99516e-11
Smarca1	166.73	0.635069	0.0913583	6.95141	3.61665e-12	7.99584e-11
Ttc33	597.5	-0.528933	0.0761088	-6.94969	3.66088e-12	8.07949e-11
Araf	1331.03	-0.324075	0.0466556	-6.94611	3.75509e-12	8.27297e-11
Mdk	399.257	0.457359	0.0658585	6.94457	3.79605e-12	8.34868e-11
Zbtb38	10372.6	-0.142919	0.0205814	-6.94407	3.80961e-12	8.36394e-11
Grb10	5624.91	0.698367	0.100634	6.93969	3.92958e-12	8.61238e-11
Slc6a6	8989.15	0.16635	0.0239717	6.93942	3.93719e-12	8.61414e-11
Serping1	17866.7	0.18406	0.0265606	6.92981	4.21401e-12	9.20385e-11
Lrig3	391.703	0.150514	0.0217215	6.92927	4.23021e-12	9.22332e-11
Dexi	395.014	-0.875749	0.126501	-6.92287	4.42571e-12	9.63297e-11
Rbm7	775.122	0.115641	0.0167105	6.92029	4.50723e-12	9.79355e-11
Pbdc1	214.486	0.60755	0.0879335	6.9092	4.87387e-12	1.05539e-10
Smc4	1498.66	0.500084	0.0723791	6.90924	4.87257e-12	1.05539e-10
Tgif1	828.568	0.634493	0.0918746	6.90608	4.98226e-12	1.07702e-10
Alkbh5	2822.49	-0.457056	0.0661876	-6.90545	5.0043e-12	1.07994e-10
Snhg18	867.608	0.129236	0.0187318	6.89932	5.22538e-12	1.12573e-10
Slc13a4	84.4459	0.721144	0.104605	6.89399	5.42498e-12	1.16674e-10
Csnk1d	2213.54	0.276067	0.0400612	6.89114	5.53456e-12	1.18829e-10
Slit2	945.716	0.732562	0.106333	6.8893	5.60667e-12	1.20173e-10
Extl2	412.338	-0.235837	0.0342646	-6.88283	5.86768e-12	1.25554e-10
Ube2g1	1986	-0.378881	0.0550539	-6.88202	5.90118e-12	1.26058e-10
Gas6	16364.8	-0.108283	0.0157399	-6.87949	6.00652e-12	1.28092e-10
Nlrc3	752.811	0.955208	0.138881	6.87787	6.07552e-12	1.29345e-10
Irf7	882.527	0.560418	0.0814995	6.87634	6.14079e-12	1.30515e-10
Ppp1r9b	7382.39	-0.099015	0.0144095	-6.87149	6.35359e-12	1.34811e-10
Tm9sf3	4585.49	0.0773008	0.0112646	6.86229	6.77636e-12	1.43541e-10
Gask1a	281.716	0.263681	0.0384605	6.85589	7.08689e-12	1.49868e-10
Camk1d	375.73	0.604944	0.0882696	6.85336	7.21335e-12	1.52287e-10
Ubtd2	236.824	0.484045	0.0707912	6.83765	8.05055e-12	1.69679e-10
Dock7	1809.38	0.548616	0.0802639	6.83515	8.19167e-12	1.72366e-10
Trim59	120.054	0.550975	0.0806468	6.83196	8.37651e-12	1.75962e-10
Fnta	1152.78	-0.244178	0.0357529	-6.8296	8.51506e-12	1.78576e-10
Igsf10	2191.69	0.537951	0.0787809	6.82844	8.58433e-12	1.79731e-10
Dnajc27	344.419	-0.909773	0.133254	-6.82736	8.64919e-12	1.80789e-10
Mfsd10	205.892	0.504311	0.0739104	6.82328	8.89851e-12	1.85694e-10
Gfpt2	745.162	0.226023	0.0331362	6.82103	9.0387e-12	1.88309e-10
Rab5b	1898.04	-0.125808	0.0184551	-6.81694	9.29973e-12	1.93428e-10
Rad18	138.365	0.278794	0.0409007	6.81636	9.33767e-12	1.93898e-10
C4b	5611.35	0.334957	0.0492385	6.80274	1.02647e-11	2.12798e-10
Itga5	10969.4	0.294764	0.0433357	6.80186	1.03274e-11	2.13749e-10
Zfp37	502.284	0.204542	0.0300909	6.79745	1.0649e-11	2.20045e-10
Bok	418.243	0.159091	0.0234845	6.77429	1.25015e-11	2.57902e-10
Plcxd2	252.405	0.682985	0.100832	6.77349	1.25715e-11	2.58925e-10
Ostf1	1081.55	0.161516	0.0238609	6.76907	1.29613e-11	2.66517e-10
Neurl3	1007.76	0.378399	0.0559696	6.7608	1.37232e-11	2.81727e-10
Plvap	1566.55	0.327157	0.0483968	6.75989	1.38094e-11	2.82579e-10
Ildr2	772.608	0.628719	0.0930056	6.76001	1.37978e-11	2.82579e-10
Unc5b	5016.76	0.101385	0.0150148	6.75232	1.45503e-11	2.97259e-10
Trio	4319.04	0.177247	0.0263339	6.73074	1.68798e-11	3.44293e-10
Swap70	1086.97	0.4005	0.059507	6.73031	1.69305e-11	3.44772e-10
Cul9	741.527	-0.487926	0.072516	-6.72853	1.7138e-11	3.48437e-10
Anp32a	1302.23	-0.769523	0.114422	-6.72534	1.75185e-11	3.5503e-10
Ccdc6	1891.32	0.639256	0.0950493	6.72552	1.74967e-11	3.5503e-10
Oxr1	2034.65	-0.0736383	0.0109561	-6.72124	1.80183e-11	3.64574e-10
Ddhd1	2467.78	-0.0785728	0.0116926	-6.71988	1.81877e-11	3.67416e-10
Fam114a1	2757.76	0.202535	0.0301472	6.7182	1.83987e-11	3.70493e-10
Scml4	468.338	0.391013	0.0582004	6.7184	1.83729e-11	3.70493e-10
Adamtsl3	2147.8	0.77651	0.115741	6.70904	1.95913e-11	3.93882e-10
Obsl1	1418.43	-0.602133	0.0897671	-6.70773	1.9768e-11	3.96802e-10
Heca	984.473	-0.216984	0.0323617	-6.70497	2.01448e-11	4.03725e-10
Ppp2r5d	713.284	-0.26951	0.0402221	-6.70055	2.07633e-11	4.15463e-10
Mdfic	1079.93	0.523721	0.078167	6.70004	2.08369e-11	4.16276e-10
Camkk1	271.892	0.26084	0.0389499	6.69681	2.13023e-11	4.24904e-10
Gm11756	82.3784	-3.21185	0.479633	-6.69646	2.13527e-11	4.25238e-10
Cand1	1691.84	0.0765431	0.011435	6.69378	2.17478e-11	4.32427e-10
Myh10	9506.86	0.145387	0.0217221	6.69305	2.18571e-11	4.33918e-10
Igsf3	2802.49	-0.0756934	0.0113185	-6.68758	2.26893e-11	4.49732e-10
Kirrel	2732.34	0.242077	0.0362499	6.67801	2.42206e-11	4.79332e-10
Slc35b3	229.568	0.768947	0.115167	6.6768	2.44209e-11	4.82542e-10
Kif13a	2867.38	-3.5041	0.525209	-6.67182	2.52648e-11	4.98212e-10
Ankrd1	313171	0.558665	0.0837399	6.67143	2.53321e-11	4.98212e-10
Avl9	694.459	0.175903	0.0263662	6.67153	2.53143e-11	4.98212e-10
Xpo7	1370.5	-0.174625	0.0262005	-6.66494	2.64777e-11	5.19934e-10
Akna	378.405	0.648382	0.0973002	6.66373	2.66965e-11	5.23417e-10
Anxa8	165.081	0.982867	0.147538	6.66181	2.70478e-11	5.29485e-10
Ccdc127	1064.28	-0.135265	0.0203329	-6.65253	2.88102e-11	5.63112e-10
Tlr2	832.905	0.497842	0.0748441	6.65172	2.89686e-11	5.65336e-10
Wdr33	1032	-0.227378	0.0341858	-6.65124	2.90635e-11	5.66313e-10
Zfp697	2595.99	0.232511	0.034994	6.64431	3.04641e-11	5.92221e-10
Dchs2	383.568	0.559685	0.0842367	6.6442	3.04868e-11	5.92221e-10
Josd1	422.514	-0.263545	0.0397035	-6.63783	3.18336e-11	6.17435e-10
Usp14	1643.5	-0.326618	0.0492545	-6.63123	3.32894e-11	6.44683e-10
Gm6277	296.081	0.165202	0.0249197	6.62939	3.37068e-11	6.51769e-10
Smug1	250.595	-0.24853	0.0375129	-6.62518	3.46827e-11	6.69614e-10
Ankib1	1689.42	0.377654	0.0570312	6.62189	3.5464e-11	6.83228e-10
Tspo	3048.01	0.184132	0.0278071	6.62176	3.54959e-11	6.83228e-10
Inpp5f	634.541	0.166543	0.025177	6.61489	3.7182e-11	7.14595e-10
Rev3l	1794.23	0.429004	0.0648635	6.61395	3.74202e-11	7.18082e-10
Dtx4	639.716	0.860379	0.130216	6.6073	3.91395e-11	7.49936e-10
Fkbp5	1543.85	0.346235	0.052434	6.60326	4.02211e-11	7.68858e-10
Nrbp1	1371.97	-0.177458	0.026875	-6.60307	4.0272e-11	7.68858e-10
Atg14	303.486	-0.403395	0.0610933	-6.60294	4.03094e-11	7.68858e-10
Golga7	1873.89	0.202274	0.0306475	6.60002	4.11098e-11	7.82944e-10
Gpx7	307.878	0.239237	0.0362501	6.59963	4.12196e-11	7.83855e-10
Kdm1a	1231.35	0.246	0.0372815	6.59846	4.15448e-11	7.88853e-10
Map3k14	962.892	-0.0849423	0.0128873	-6.59117	4.36381e-11	8.27358e-10
Tbc1d2b	1544.74	0.36996	0.0561412	6.58982	4.40352e-11	8.32449e-10
AW551984	85.4324	0.450837	0.0684142	6.58981	4.40383e-11	8.32449e-10
Dhx33	611.338	0.555802	0.084369	6.58776	4.46523e-11	8.42796e-10
Robo1	822.851	0.388592	0.0590021	6.58608	4.51599e-11	8.51106e-10
Tdrd7	667.176	0.202118	0.0307151	6.58042	4.69121e-11	8.82813e-10
Gli2	469.378	0.177479	0.0269781	6.57861	4.74851e-11	8.92268e-10
Id2	528.581	0.671505	0.102285	6.56501	5.20278e-11	9.76178e-10
Uaca	1793.61	-0.613868	0.0935476	-6.5621	5.30566e-11	9.94006e-10
Scube2	868.23	-2.37714	0.362377	-6.55985	5.3861e-11	1.00758e-09
Tspan6	409.649	0.94973	0.144844	6.55693	5.49258e-11	1.02598e-09
Prdx4	499.405	0.324052	0.0494473	6.55348	5.62109e-11	1.04844e-09
Def6	101.135	0.542013	0.0827454	6.55037	5.73939e-11	1.06893e-09
Pcmtd1	2763.42	-0.374972	0.0572799	-6.5463	5.89809e-11	1.09687e-09
Igf1	2199.12	1.44624	0.220984	6.54457	5.96687e-11	1.10803e-09
Tgm2	35038.4	0.191912	0.0293305	6.54309	6.02597e-11	1.11737e-09
Itpripl2	7991.65	-0.0273175	0.00417865	-6.53741	6.25952e-11	1.15897e-09
Rcan1	15679.2	0.546989	0.0837092	6.53439	6.38677e-11	1.1808e-09
Spred3	126.189	1.2404	0.189881	6.53252	6.46741e-11	1.19397e-09
Nckap1	4193.11	0.436086	0.0667616	6.532	6.4898e-11	1.19636e-09
Ifit3b	630.432	0.329801	0.0505032	6.53029	6.56421e-11	1.20831e-09
Tiam2	1095.53	0.338085	0.051776	6.52976	6.58772e-11	1.21088e-09
Wdr37	1097.82	-0.463557	0.07106	-6.52345	6.87084e-11	1.26108e-09
Ccdc112	62.7027	0.33047	0.0506832	6.5203	7.01685e-11	1.28602e-09
Fam171b	432.189	0.552207	0.0847742	6.51386	7.32451e-11	1.34046e-09
Ehmt2	1934.39	0.0809341	0.0124338	6.50922	7.55413e-11	1.38048e-09
Fbln2	21904.1	0.277981	0.0427474	6.50288	7.87991e-11	1.43794e-09
Des	213030	0.250398	0.0385225	6.50004	8.02991e-11	1.4632e-09
Satb1	641.635	-1.37295	0.211403	-6.49448	8.33228e-11	1.51611e-09
Rnf19b	1053.62	0.176247	0.0271474	6.49224	8.45672e-11	1.53655e-09
Setd2	3062.11	0.122603	0.0188932	6.48926	8.62569e-11	1.565e-09
Nes	10657.4	0.588998	0.0907989	6.48684	8.76547e-11	1.58808e-09
Frem1	347.662	1.26415	0.194914	6.48565	8.83478e-11	1.59835e-09
Coa3	836.23	-0.377205	0.0582712	-6.47325	9.59142e-11	1.73029e-09
Rnh1	2442.65	0.476967	0.0736816	6.47335	9.5851e-11	1.73029e-09
Pstpip1	95.0541	0.257668	0.0399009	6.4577	1.06308e-10	1.91506e-09
Utp15	259.5	0.22148	0.034312	6.45487	1.08309e-10	1.94832e-09
Endod1	2085.31	0.0775107	0.0120139	6.45176	1.10561e-10	1.98601e-09
Cdc14b	476.527	-0.744115	0.115489	-6.44317	1.17005e-10	2.09878e-09
Tmem252	1361.15	-2.96139	0.459813	-6.44042	1.19144e-10	2.13414e-09
Edem2	346.203	0.154885	0.0240514	6.43974	1.19676e-10	2.14063e-09
Cops7b	195.5	-0.190783	0.0296343	-6.43791	1.21131e-10	2.16358e-09
Cep19	191.108	-0.395357	0.0614237	-6.43655	1.22217e-10	2.17992e-09
Clcc1	602.689	-0.11459	0.017805	-6.43585	1.22788e-10	2.18701e-09
Fxr1	4377.39	-0.405163	0.0629679	-6.43444	1.23928e-10	2.20421e-09
Ube2j1	1383.59	0.385496	0.0599189	6.43363	1.24593e-10	2.21293e-09
Pi16	8889.04	0.323921	0.0503958	6.42754	1.29682e-10	2.30009e-09
Erp29	1334.3	0.680814	0.106018	6.42165	1.34804e-10	2.38757e-09
Gem	546.932	0.240867	0.0375222	6.41931	1.36892e-10	2.42117e-09
Ccz1	560.338	0.378346	0.0590003	6.41261	1.4305e-10	2.52656e-09
Fbn2	816.014	0.742672	0.115825	6.41202	1.43607e-10	2.53286e-09
Myo7a	2050.81	0.344079	0.053686	6.40911	1.46371e-10	2.57801e-09
Poldip3	1030.92	0.0796985	0.012437	6.40815	1.47296e-10	2.59069e-09
Dlg1	2727.23	-0.250532	0.0391267	-6.4031	1.52256e-10	2.6742e-09
Lancl1	680.892	-0.703585	0.109977	-6.39755	1.57886e-10	2.76925e-09
Uvrag	1092.88	0.135323	0.0211584	6.39571	1.59802e-10	2.79897e-09
Itih3	41.0135	0.722857	0.113076	6.39266	1.63023e-10	2.85143e-09
Abhd15	270.203	0.265214	0.0414888	6.39242	1.63279e-10	2.85197e-09
Clip3	474.851	0.547231	0.0856219	6.39125	1.64536e-10	2.86997e-09
Zfhx3	2721.07	0.181567	0.0284206	6.38855	1.6747e-10	2.91712e-09
Cmtr1	1543.27	-0.272121	0.0426146	-6.38563	1.7069e-10	2.96716e-09
Col27a1	1373.42	0.341625	0.0534999	6.38552	1.70812e-10	2.96716e-09
Man1a	1923.41	1.41732	0.222036	6.3833	1.73316e-10	3.00653e-09
Gosr2	1263.04	0.140123	0.0219579	6.38144	1.75428e-10	3.03671e-09
Arl13b	1151.68	-0.129322	0.0202656	-6.38135	1.75536e-10	3.03671e-09
Nlrc4	40.7027	0.961836	0.150774	6.37931	1.77882e-10	3.07309e-09
E2f3	1472.22	-0.0879919	0.0138038	-6.37448	1.83583e-10	3.16724e-09
Pnp	679.23	0.773543	0.121488	6.36726	1.92433e-10	3.3154e-09
Stk17b	2356.04	0.590189	0.0929006	6.35291	2.11285e-10	3.63526e-09
Golgb1	8002.69	0.176652	0.0278529	6.34231	2.26353e-10	3.8892e-09
Capn5	363.392	0.135039	0.0213018	6.33931	2.3079e-10	3.96006e-09
Agtrap	917.905	-0.533367	0.0841946	-6.33492	2.37459e-10	4.06898e-09
Gna11	1164.95	-0.331626	0.0523725	-6.33207	2.4189e-10	4.13929e-09
Gak	1182.07	0.190314	0.0300674	6.32959	2.45818e-10	4.20083e-09
Pi4k2b	464.716	0.430489	0.0680263	6.32828	2.47914e-10	4.23094e-09
Bche	1122.45	-1.79899	0.284305	-6.32765	2.48921e-10	4.2424e-09
Gnb4	1473.14	0.35448	0.0560242	6.32727	2.49532e-10	4.24707e-09
Slc10a3	296.473	0.231946	0.0366707	6.3251	2.53072e-10	4.30154e-09
Xylt1	930.392	0.550929	0.0871459	6.32192	2.58341e-10	4.38521e-09
Habp4	959.351	-0.449274	0.0710791	-6.32076	2.60275e-10	4.41211e-09
Itga6	4377.28	0.210132	0.033251	6.31957	2.62293e-10	4.44037e-09
Apol9a	75.6757	0.444783	0.070402	6.31775	2.65399e-10	4.48694e-09
Lpcat4	82.2027	0.560945	0.0888493	6.31344	2.72897e-10	4.60755e-09
Ankrd44	690.527	0.390149	0.0618324	6.30979	2.79412e-10	4.71126e-09
Ranbp2	5174.35	0.391504	0.0620788	6.30656	2.85305e-10	4.80422e-09
Slc22a21	125.149	0.303941	0.0482238	6.30271	2.92495e-10	4.91873e-09
Dpf1	30.2432	0.537104	0.0852353	6.30144	2.94902e-10	4.95263e-09
Man1a2	2674.47	0.370096	0.0587592	6.29852	3.0051e-10	5.03888e-09
Arpc5l	1698.55	-0.675297	0.107218	-6.29835	3.00835e-10	5.03888e-09
Ackr2	275.311	0.246721	0.039176	6.29776	3.01983e-10	5.05143e-09
Cblb	820.162	0.123203	0.0195676	6.29629	3.0485e-10	5.09265e-09
Sh2d2a	49.5676	0.480749	0.0764149	6.2913	3.14813e-10	5.25215e-09
Tapbp	3256.62	0.262152	0.0416749	6.2904	3.16641e-10	5.27568e-09
Smarcal1	731.284	-0.582965	0.0927214	-6.28728	3.23082e-10	5.37591e-09
Bcl2	2557.95	0.167522	0.02665	6.28599	3.25772e-10	5.41355e-09
Cacnb3	623.973	0.155928	0.0248425	6.27667	3.45893e-10	5.74037e-09
Asah1	2289.39	0.596398	0.0951855	6.26564	3.71304e-10	6.154e-09
Rapgef4	671.284	-2.87889	0.459753	-6.26182	3.80499e-10	6.29816e-09
Ikbkg	1271.38	-0.265064	0.0423518	-6.25862	3.884e-10	6.41215e-09
Sox5	556.297	0.320911	0.0512736	6.25881	3.87929e-10	6.41215e-09
Arid5a	1865.77	0.296523	0.0474147	6.25382	4.00543e-10	6.604e-09
Pi15	1360.35	0.739501	0.118325	6.24975	4.11105e-10	6.76932e-09
Ggn	20.8514	0.862029	0.137997	6.24674	4.19114e-10	6.89221e-09
Fxyd6	4028.58	0.460942	0.0737943	6.24631	4.20271e-10	6.90226e-09
Galk2	1085.84	-0.108643	0.0173981	-6.24455	4.25031e-10	6.97138e-09
Pcdhb21	210.027	0.295454	0.0473273	6.24278	4.29861e-10	7.04147e-09
Lrrc8a	2127.39	0.143193	0.0229477	6.23997	4.37646e-10	7.15974e-09
Copg1	2153.46	0.431179	0.0691068	6.23931	4.39494e-10	7.18068e-09
Mst1r	329.608	0.14314	0.0229589	6.23463	4.52852e-10	7.38938e-09
Tent5a	4006.38	0.0715923	0.0114875	6.23221	4.59914e-10	7.49493e-09
Ggh	475.351	0.560713	0.0900051	6.22979	4.67059e-10	7.60158e-09
Snx8	393.5	0.522737	0.0839234	6.22874	4.70202e-10	7.64291e-09
Ski	6606.86	0.224316	0.0360184	6.22783	4.72946e-10	7.67764e-09
Ccn1	9321.99	0.337341	0.0541847	6.22575	4.79254e-10	7.77005e-09
Vav3	473.149	0.498069	0.0800436	6.22247	4.89389e-10	7.92421e-09
Cpt1c	281.378	0.170304	0.0273795	6.22013	4.96738e-10	8.03293e-09
Phldb1	2628.11	-0.726681	0.116843	-6.21931	4.99361e-10	8.06503e-09
Vezf1	1679.82	-0.127601	0.0205432	-6.21137	5.25263e-10	8.47254e-09
Susd2	237.568	0.426982	0.0687499	6.21066	5.27629e-10	8.49987e-09
Serinc2	53.4189	0.558986	0.0901156	6.20299	5.5402e-10	8.91367e-09
Map1s	400.811	0.288798	0.0465691	6.20149	5.59308e-10	8.98731e-09
Srpx2	1833.3	0.717081	0.115659	6.19995	5.64819e-10	9.06434e-09
Bptf	4409.43	0.0586984	0.00947144	6.19741	5.7399e-10	9.19985e-09
Birc3	421.189	0.254568	0.0410823	6.19653	5.77213e-10	9.2398e-09
Utrn	28919.5	-0.0728421	0.0117582	-6.19498	5.82937e-10	9.31963e-09
Zfp664	1283.39	-0.287426	0.046399	-6.19467	5.84084e-10	9.32617e-09
Nrip3	121.149	0.390775	0.0630909	6.19384	5.87161e-10	9.36347e-09
Cda	104.27	0.364953	0.0589578	6.19007	6.01378e-10	9.57812e-09
Serinc3	20714.8	0.394942	0.0638068	6.18966	6.0293e-10	9.59076e-09
Ipcef1	36.2432	0.877797	0.141858	6.18785	6.09904e-10	9.68044e-09
Gm30873	121.797	0.497407	0.0803851	6.1878	6.10099e-10	9.68044e-09
Vps4b	1009.05	0.496111	0.0802091	6.18521	6.2018e-10	9.82807e-09
Asb1	472.635	-0.468943	0.0758535	-6.18221	6.32091e-10	1.00043e-08
Usp34	5290.26	0.28992	0.0469484	6.17529	6.60411e-10	1.04394e-08
Ash2l	728.365	-0.332174	0.0538019	-6.17402	6.65771e-10	1.0511e-08
Sema3f	1935.45	0.237973	0.0385702	6.16986	6.83496e-10	1.07774e-08
Sec16b	723.378	0.363489	0.05899	6.16188	7.18867e-10	1.1321e-08
Morc3	883.919	0.654857	0.106308	6.15998	7.27528e-10	1.14432e-08
Actr3	3158.23	0.828669	0.134563	6.15822	7.35664e-10	1.15568e-08
Lpp	7999.64	0.115776	0.0188066	6.15613	7.45457e-10	1.16961e-08
Grhpr	533.095	-0.33937	0.055138	-6.15492	7.51174e-10	1.17712e-08
Mindy3	537.568	0.169592	0.0275625	6.15299	7.60375e-10	1.19006e-08
Aftph	844.5	0.33155	0.0539106	6.14998	7.74908e-10	1.21131e-08
Dip2a	657.203	0.338806	0.0551483	6.14353	8.07061e-10	1.26001e-08
Oxsr1	1660.97	-0.531646	0.0865819	-6.14038	8.23242e-10	1.28369e-08
Mafk	4768.88	0.252721	0.0411652	6.13919	8.29422e-10	1.29173e-08
Mecp2	1905.7	-0.217318	0.0354116	-6.13693	8.41291e-10	1.30861e-08
Aven	235.689	-0.74923	0.12209	-6.1367	8.42522e-10	1.30891e-08
Nsd3	2628.5	0.236812	0.0385944	6.13591	8.46706e-10	1.3138e-08
Cd5	33.5	0.666226	0.108584	6.1356	8.48407e-10	1.31482e-08
Islr	4420.08	0.332929	0.0542781	6.13376	8.58237e-10	1.32843e-08
Stx12	1397.19	0.0676984	0.0110394	6.13242	8.65549e-10	1.33811e-08
Arpc3	1670.54	0.378994	0.0618061	6.13199	8.67878e-10	1.34007e-08
Atp8b1	1001.77	0.0784472	0.0127975	6.1299	8.79341e-10	1.35612e-08
Dsel	1491	0.100536	0.0164049	6.12841	8.876e-10	1.36718e-08
Ankrd28	7137.04	-0.0508407	0.00829733	-6.12735	8.93547e-10	1.37467e-08
Slc45a3	130.541	0.222526	0.0363457	6.12249	9.21227e-10	1.41553e-08
Rab27b	402.554	0.466059	0.0761527	6.12006	9.35419e-10	1.4356e-08
Igfbp6	1903.76	0.400092	0.0653855	6.11897	9.41801e-10	1.44364e-08
Hmgcr	355.811	0.85089	0.139067	6.11855	9.44319e-10	1.44575e-08
Itgb1	29390.9	0.246449	0.0403068	6.11433	9.6964e-10	1.48272e-08
Nup205	676.986	0.096703	0.015821	6.11232	9.81949e-10	1.49973e-08
Rab39b	45.3919	0.610308	0.0998644	6.11137	9.87804e-10	1.50685e-08
Ube2ql1	241.919	-0.545165	0.0892156	-6.11064	9.9232e-10	1.51191e-08
Tmem117	412.311	-1.7056	0.279217	-6.10851	1.00565e-09	1.53038e-08
Tbx20	22525.5	-0.0784822	0.0128564	-6.10452	1.03112e-09	1.56726e-08
Zc3h7b	1836.16	-0.306267	0.0502091	-6.09984	1.06175e-09	1.61187e-08
Dbf4	103.189	0.879149	0.144142	6.09918	1.06611e-09	1.61655e-08
Tcea1	1121.03	0.392366	0.0643523	6.09715	1.07976e-09	1.63528e-08
Gja4	379.189	0.146114	0.0239738	6.09472	1.09632e-09	1.65838e-08
Ctdspl	1508.35	-0.0629431	0.0103294	-6.09359	1.10408e-09	1.66813e-08
Gmfb	2212.8	0.160766	0.0263935	6.09112	1.12125e-09	1.69204e-08
Zfp260	4868.85	-0.077321	0.0127039	-6.08638	1.1549e-09	1.74075e-08
Mllt11	1499.78	0.230305	0.0378763	6.08046	1.19842e-09	1.80419e-08
Mtmr2	738.581	0.602958	0.0992659	6.07417	1.24632e-09	1.87407e-08
Tsc1	1133.32	-0.111824	0.0184133	-6.07301	1.25533e-09	1.88539e-08
Itga2	334.257	0.62282	0.102604	6.0701	1.27827e-09	1.91756e-08
Dynll1	1912.34	0.453907	0.074781	6.06982	1.28056e-09	1.91871e-08
Pld2	501.581	0.660032	0.108966	6.0572	1.38508e-09	2.07287e-08
Fam149a	301.716	0.505887	0.0835255	6.05668	1.3896e-09	2.07717e-08
Pcdhb3	57.9189	0.354245	0.0584976	6.05572	1.39795e-09	2.08719e-08
Stxbp3	819.5	0.144467	0.0238595	6.05491	1.40495e-09	2.09516e-08
Stag2	2756.78	0.194786	0.0321749	6.05396	1.41325e-09	2.10506e-08
Pgghg	724.716	-0.0916769	0.0151644	-6.04555	1.48898e-09	2.21526e-08
Nrcam	34.0135	0.48029	0.0794557	6.04475	1.49644e-09	2.22373e-08
Lrrc32	635.041	0.408179	0.0675756	6.04033	1.53802e-09	2.28283e-08
Dap	2798.53	0.138161	0.0228839	6.03747	1.56548e-09	2.32087e-08
Abi3bp	4154.49	0.853599	0.141457	6.03434	1.59617e-09	2.3636e-08
Oser1	585.419	0.215296	0.0356823	6.03369	1.60258e-09	2.37032e-08
Trps1	3535.2	0.453445	0.0752297	6.02747	1.6655e-09	2.4605e-08
Tmem39a	387.378	0.257584	0.0427417	6.02652	1.67525e-09	2.46914e-08
Trappc12	786.514	-0.282267	0.0468372	-6.02656	1.67487e-09	2.46914e-08
Prpf40a	1438.74	0.494452	0.0820601	6.02549	1.686e-09	2.48208e-08
Fzd6	795.73	-0.325101	0.0539733	-6.02336	1.7083e-09	2.512e-08
Fbln1	11759.9	0.392217	0.065122	6.0228	1.71427e-09	2.51785e-08
Mapk1	1499.69	-0.342476	0.0568775	-6.02128	1.73041e-09	2.53861e-08
Itgb8	727.959	0.53649	0.0891279	6.01933	1.75141e-09	2.56643e-08
Snx10	904.676	0.208555	0.0346544	6.01813	1.76446e-09	2.58257e-08
Ell2	3343.74	0.194161	0.0323205	6.00736	1.8857e-09	2.75683e-08
P3h2	998.77	0.557691	0.0928577	6.00587	1.90313e-09	2.7791e-08
Sp3	1809.72	0.755774	0.12589	6.00344	1.93179e-09	2.8177e-08
Nfkb1	2978.42	0.0434277	0.00724098	5.9975	2.00381e-09	2.91938e-08
Sh3bgrl	2624.66	0.197881	0.0330166	5.99339	2.05512e-09	2.99069e-08
Trp53inp1	2652.91	0.16407	0.0273828	5.9917	2.07653e-09	3.01774e-08
Rimklb	9.97297	0.886296	0.147924	5.99155	2.07848e-09	3.01774e-08
Oas1a	180.311	0.219336	0.0366255	5.98861	2.11647e-09	3.06936e-08
Ghdc	160.216	-0.548694	0.091674	-5.98527	2.16028e-09	3.12932e-08
Vps72	450.73	-0.286626	0.0478992	-5.98395	2.17797e-09	3.15133e-08
Nrg1	737.973	0.862215	0.14412	5.98262	2.1958e-09	3.17349e-08
Rep15	82.2568	0.306709	0.0513316	5.97505	2.30017e-09	3.32055e-08
Resf1	9784.22	0.234507	0.039262	5.97288	2.33102e-09	3.36125e-08
Cd109	1012.68	0.836528	0.1401	5.97094	2.35891e-09	3.39759e-08
Scn2a	154.905	0.47612	0.0797479	5.97032	2.36792e-09	3.40668e-08
St6galnac4	2732.27	-0.0550003	0.00921642	-5.96764	2.40703e-09	3.45901e-08
Zc2hc1a	713.919	0.0927361	0.0155554	5.96168	2.49662e-09	3.58368e-08
Map3k7	2377.47	-0.768889	0.129202	-5.95106	2.66418e-09	3.81987e-08
Begain	23.6081	0.647324	0.1088	5.94968	2.68667e-09	3.84775e-08
Daglb	1902.88	-0.0783264	0.0131678	-5.94832	2.70904e-09	3.8754e-08
Rab14	1759.49	-0.39361	0.0661925	-5.94644	2.74035e-09	3.91576e-08
Synpo2l	27218.4	0.433243	0.0728826	5.9444	2.77471e-09	3.96038e-08
Skil	5775.24	0.136199	0.0229207	5.94218	2.81256e-09	4.00988e-08
Cnksr2	123.824	-0.947192	0.159434	-5.94097	2.83345e-09	4.03112e-08
Dcaf1	842.595	-0.468675	0.0788889	-5.94095	2.83383e-09	4.03112e-08
Bap1	920.838	-0.139589	0.0234974	-5.9406	2.83979e-09	4.03505e-08
Plekho1	6146.09	0.175837	0.0296055	5.93934	2.86169e-09	4.06162e-08
Ltbr	921.338	0.539998	0.0909641	5.93639	2.91368e-09	4.13076e-08
Rfc1	1250.91	-0.262251	0.0442293	-5.92936	3.0411e-09	4.30657e-08
Mrgbp	275.676	-1.05882	0.178679	-5.92581	3.10766e-09	4.39591e-08
Plekha1	2286.2	0.179541	0.0303096	5.92357	3.15033e-09	4.4513e-08
Pdlim1	2308.42	0.790816	0.133549	5.92154	3.18938e-09	4.50144e-08
Vegfd	330.716	0.403607	0.0682216	5.91612	3.29619e-09	4.64701e-08
Flrt2	1668.7	0.14069	0.0237943	5.91276	3.36427e-09	4.73771e-08
Ppp1r7	663.838	-0.15291	0.0258627	-5.91239	3.37189e-09	4.74315e-08
Abl2	1284.92	0.276567	0.0467836	5.91163	3.38744e-09	4.75973e-08
Snai1	66.9865	0.509922	0.0862723	5.91061	3.40844e-09	4.78393e-08
Plekhd1	24.7027	0.515521	0.0872289	5.90997	3.42162e-09	4.79709e-08
Slc43a1	72.7973	0.654223	0.110707	5.90949	3.43171e-09	4.80591e-08
Taok3	830.892	0.0985662	0.0166894	5.9059	3.50718e-09	4.90617e-08
Csnk1g3	1029.95	0.629247	0.106588	5.90355	3.55773e-09	4.97138e-08
Ensa	3367.89	-0.432828	0.0733191	-5.90334	3.56212e-09	4.97203e-08
Cdc42bpa	4583.08	0.0821158	0.0139122	5.90242	3.58213e-09	4.99444e-08
Mmp14	4623.05	0.709556	0.12027	5.89969	3.64176e-09	5.07199e-08
Rnf10	4003.43	-1.15434	0.195674	-5.89927	3.65103e-09	5.0793e-08
2021-09-09	1046.46	0.155775	0.0264338	5.89304	3.79147e-09	5.26889e-08
Tmem150b	37.1622	0.615959	0.104731	5.88136	4.06913e-09	5.64854e-08
Slc1a5	2792.53	0.0992839	0.0168837	5.88047	4.09111e-09	5.67283e-08
Plpp2	142.419	0.597396	0.101599	5.87992	4.10461e-09	5.68532e-08
Trappc10	1176.99	-0.208328	0.0354544	-5.87594	4.20444e-09	5.81721e-08
Stx11	422.676	0.256619	0.0436783	5.87519	4.22357e-09	5.8373e-08
Ifnar2	761.054	0.432114	0.0735673	5.87372	4.2612e-09	5.87646e-08
Gm30042	38.1622	0.532862	0.090719	5.87376	4.26011e-09	5.87646e-08
F2rl1	156.811	0.54025	0.0919811	5.87349	4.26726e-09	5.8784e-08
Fra10ac1	253.122	-0.150702	0.0256779	-5.86893	4.38618e-09	6.03566e-08
Bcl10	546.027	0.180631	0.0307824	5.86799	4.4112e-09	6.0569e-08
Gnao1	4507.65	0.299903	0.0511069	5.86814	4.40703e-09	6.0569e-08
Csf1r	1911.68	0.890644	0.151937	5.86193	4.5752e-09	6.27527e-08
Yipf5	820.162	0.427218	0.0729463	5.8566	4.72429e-09	6.47274e-08
Fam167a	102.108	0.550778	0.0941206	5.85184	4.86169e-09	6.65378e-08
Baiap2	963.932	0.158265	0.0270531	5.85016	4.91115e-09	6.71421e-08
Napb	196.392	-1.19114	0.203634	-5.84939	4.93376e-09	6.73783e-08
Mcam	2080.41	0.711682	0.121693	5.84818	4.96977e-09	6.77968e-08
Kdsr	1199.68	-0.0976459	0.0166989	-5.84744	4.99196e-09	6.7979e-08
B4galt5	814.473	0.230532	0.0394248	5.84738	4.99387e-09	6.7979e-08
Inpp5a	4675.08	-0.391046	0.0669148	-5.84394	5.0981e-09	6.93232e-08
Gm15867	27.9459	0.57627	0.098746	5.83588	5.35088e-09	7.26823e-08
Adgre1	969.676	0.311317	0.0533767	5.83246	5.46155e-09	7.4106e-08
Bmt2	676.162	0.214271	0.0367805	5.82567	5.68845e-09	7.71019e-08
Zmym3	524.635	-0.117336	0.0201483	-5.82365	5.75749e-09	7.79542e-08
Egfr	2521.47	0.510659	0.0877173	5.82164	5.82731e-09	7.88151e-08
Cavin3	1272.61	0.116718	0.02006	5.81843	5.94036e-09	8.02583e-08
Smpd4	564.297	-0.472063	0.081152	-5.81702	5.99049e-09	8.08492e-08
Layn	260.378	0.762735	0.131142	5.81611	6.02314e-09	8.12032e-08
Ednrb	2816.27	0.133847	0.0230281	5.81233	6.16078e-09	8.29704e-08
Arhgap44	1166.01	-1.39909	0.240744	-5.81152	6.19082e-09	8.32863e-08
Sgce	1181.59	0.103817	0.017865	5.81121	6.20216e-09	8.33502e-08
Evc2	1233.58	-0.110576	0.0190298	-5.81068	6.22191e-09	8.35268e-08
Sod3	2681.41	0.948973	0.163385	5.80821	6.31434e-09	8.46778e-08
Hipk1	5890.61	0.0904834	0.0155808	5.80736	6.34671e-09	8.50218e-08
Cdk14	2140.26	0.47776	0.0823245	5.80337	6.49932e-09	8.6974e-08
Fbln5	5377.91	0.79367	0.1368	5.80167	6.56582e-09	8.77711e-08
Ppp6r1	1967.15	-0.0814656	0.0140429	-5.80118	6.58494e-09	8.79336e-08
Fam184a	34.0541	-1.35989	0.234485	-5.79947	6.65265e-09	8.87441e-08
Cspg4	5121.57	0.251695	0.043408	5.79835	6.69724e-09	8.92448e-08
Eif5a2	488.689	0.199596	0.0344377	5.79587	6.79694e-09	9.0478e-08
Ptpn12	1359.77	0.421989	0.0728282	5.79431	6.86046e-09	9.12275e-08
Ddx41	403.568	0.5724	0.0988387	5.79126	6.9861e-09	9.28006e-08
Bmp1	6274.19	0.0964661	0.0166643	5.7888	7.08894e-09	9.40679e-08
Dnajc7	1189.09	-0.246759	0.042676	-5.78216	7.37472e-09	9.77575e-08
Upf1	1259.73	-0.198386	0.0343283	-5.77908	7.51084e-09	9.94577e-08
Brd7	1093.58	-0.32531	0.0562944	-5.77873	7.52683e-09	9.95651e-08
Zbtb7c	387.932	0.1463	0.0253249	5.77694	7.60715e-09	1.00523e-07
Pip5k1c	4860.45	-0.102708	0.0177818	-5.77602	7.64901e-09	1.0097e-07
Cdk4	712.081	0.42867	0.0742454	5.7737	7.75495e-09	1.02262e-07
Tmem158	131.081	0.403788	0.0700398	5.76513	8.1597e-09	1.07487e-07
Adal	316.108	-0.21405	0.0371401	-5.76332	8.24732e-09	1.08528e-07
Atp13a1	782.568	0.235389	0.0408561	5.76141	8.34128e-09	1.09537e-07
Prpf38a	368.297	0.401412	0.069672	5.76145	8.33959e-09	1.09537e-07
Spsb2	251.473	0.167917	0.0291662	5.75724	8.55e-09	1.12161e-07
Flna	15223.4	0.0579448	0.0100651	5.75699	8.56282e-09	1.12213e-07
Kctd15	326.743	0.126059	0.0219042	5.75502	8.66332e-09	1.13412e-07
Stx6	771.284	0.158606	0.0275659	5.75371	8.73059e-09	1.14169e-07
Nrd1	4344.38	-2.84364	0.494241	-5.75354	8.73914e-09	1.14169e-07
Peg3	3472.04	0.222487	0.038726	5.74517	9.18279e-09	1.19841e-07
Las1l	1127.82	-0.277594	0.0483377	-5.7428	9.31222e-09	1.21404e-07
Inppl1	5521.26	-0.998064	0.173804	-5.74247	9.3303e-09	1.21515e-07
Rbbp8	414.622	0.112404	0.0195867	5.73881	9.53446e-09	1.24046e-07
Ctcf	1155.14	-0.273767	0.0477088	-5.73828	9.56432e-09	1.24307e-07
Ifit2	2580.03	0.140362	0.024485	5.73259	9.89062e-09	1.28416e-07
Tbc1d8b	540.662	0.290526	0.0506921	5.73119	9.97276e-09	1.29349e-07
Rab4b	396.608	0.402779	0.0703014	5.72931	1.00838e-08	1.30655e-07
Ogn	20342.7	0.386699	0.0675572	5.72403	1.04027e-08	1.34649e-07
Tafa5	242.905	-0.801743	0.14013	-5.72142	1.05639e-08	1.36596e-07
Nipa1	197.108	-0.444049	0.0776253	-5.72042	1.06262e-08	1.37261e-07
Cdr2	1588.16	0.152213	0.0266222	5.71752	1.08087e-08	1.39476e-07
Mvb12b	713.689	-0.148719	0.026013	-5.71712	1.08344e-08	1.39665e-07
Ccnl1	1292.77	0.109007	0.019075	5.71467	1.09915e-08	1.41547e-07
Stambpl1	108.878	0.233928	0.0409591	5.71126	1.12144e-08	1.4427e-07
Nfe2l1	15468.6	-0.619963	0.108567	-5.71043	1.12688e-08	1.44823e-07
Cops4	1236.45	-0.127152	0.0222694	-5.70972	1.13161e-08	1.45283e-07
Aqp2	31.973	0.490261	0.0858983	5.70746	1.14672e-08	1.47073e-07
Dop1b	910	0.0803117	0.014072	5.70721	1.14845e-08	1.47146e-07
Gas2l3	896.459	0.599867	0.105322	5.69555	1.22973e-08	1.57401e-07
Chn2	341.446	0.16609	0.0291623	5.69538	1.23098e-08	1.57401e-07
Xiap	1968.47	0.32473	0.0570395	5.69307	1.24777e-08	1.59328e-07
Gm38394	5547.14	0.333541	0.0585884	5.69296	1.24857e-08	1.59328e-07
Ctbp2	562.284	0.125293	0.0220108	5.69234	1.25309e-08	1.5971e-07
Ctps2	568.203	0.744233	0.13075	5.69203	1.25535e-08	1.5971e-07
Kcne4	647.081	0.993186	0.174483	5.69216	1.25444e-08	1.5971e-07
Anapc16	888.176	-0.184784	0.0324682	-5.69123	1.26125e-08	1.60299e-07
Mapk8ip3	2060.58	-0.219877	0.0386486	-5.68913	1.27692e-08	1.62128e-07
Zfp367	2531.91	-0.2972	0.0522431	-5.68879	1.27942e-08	1.62283e-07
Meis1	677.622	-0.290003	0.0510234	-5.68372	1.31799e-08	1.67008e-07
Abcb4	1136.53	-1.76006	0.309683	-5.68344	1.32015e-08	1.67114e-07
Copb1	2346.08	0.331488	0.0583296	5.68301	1.32347e-08	1.67366e-07
Nav1	11150.9	0.150804	0.0265414	5.68184	1.33251e-08	1.6834e-07
Ifit1	554.243	0.467825	0.0823399	5.68163	1.33418e-08	1.68384e-07
Rasl11b	4062.14	0.293686	0.0517007	5.68051	1.34294e-08	1.6932e-07
Nup160	356.297	0.611871	0.10775	5.67862	1.35787e-08	1.71032e-07
Naalad2	2997.11	0.0841993	0.0148308	5.67733	1.36816e-08	1.72157e-07
Naaladl2	158.865	0.535716	0.0943709	5.6767	1.37315e-08	1.72613e-07
Krt18	210.649	0.745162	0.131291	5.67567	1.3815e-08	1.7349e-07
Adap1	389.162	0.383732	0.0676226	5.67462	1.39e-08	1.74385e-07
Gnaq	1537.27	0.178904	0.0315343	5.6733	1.40069e-08	1.75551e-07
Gsdmd	363.419	0.244993	0.0432192	5.66863	1.43948e-08	1.80234e-07
Usp19	2334.54	-0.359851	0.06349	-5.66783	1.44619e-08	1.80896e-07
Nfatc1	1155.68	0.229615	0.0405136	5.6676	1.44812e-08	1.80957e-07
Bmp2	77.0946	0.276397	0.0487731	5.667	1.45317e-08	1.81409e-07
Prune1	861.986	-0.531843	0.0939462	-5.66114	1.50372e-08	1.87534e-07
Cdc42	5907.31	0.287021	0.0507037	5.66075	1.5071e-08	1.87772e-07
Pold4	267.054	0.168893	0.0298385	5.66023	1.51167e-08	1.88156e-07
Plxnb2	20301.1	-0.0976445	0.0172611	-5.6569	1.54135e-08	1.91661e-07
Rhoc	6572.46	0.216101	0.0382063	5.65617	1.54788e-08	1.92284e-07
Cdc23	673.595	-0.206532	0.0365287	-5.65396	1.56793e-08	1.94583e-07
Rock2	13335.6	0.0596414	0.0105535	5.65136	1.59184e-08	1.97357e-07
Zfp365	220.095	0.398138	0.0704633	5.65029	1.60177e-08	1.98393e-07
Ubiad1	472.311	-0.369375	0.0653915	-5.64867	1.61696e-08	2.00079e-07
Tnfrsf12a	6951.42	0.491061	0.0869605	5.64695	1.63323e-08	2.01895e-07
Brcc3	607.068	-0.127685	0.0226161	-5.64575	1.6446e-08	2.03102e-07
Dync1h1	72346.2	-0.117209	0.0207638	-5.64487	1.65311e-08	2.03887e-07
Sall2	313.811	0.182198	0.0322775	5.64475	1.65418e-08	2.03887e-07
Tgfbi	1087.78	-0.188348	0.0333762	-5.64319	1.66929e-08	2.05549e-07
Fam135a	1216.01	-0.482876	0.0855896	-5.64176	1.68321e-08	2.07061e-07
Ubr3	6086.66	-0.133937	0.0237532	-5.6387	1.71342e-08	2.10573e-07
Apcdd1	641.297	0.106429	0.0188826	5.63638	1.73664e-08	2.13218e-07
Elk4	3065.61	0.258106	0.0457944	5.63618	1.73866e-08	2.13259e-07
Eml4	620.054	0.217843	0.0386857	5.63109	1.7907e-08	2.1943e-07
Ptbp3	3202.07	0.893148	0.15863	5.63037	1.79823e-08	2.2014e-07
Asph	7986.53	-0.243439	0.0432441	-5.6294	1.80836e-08	2.21165e-07
Tmx4	2280	-0.753199	0.133802	-5.62922	1.81027e-08	2.21185e-07
Rab13	156.784	0.186724	0.0332027	5.62376	1.8684e-08	2.27848e-07
Dact3	1536.32	0.143935	0.025594	5.62378	1.86823e-08	2.27848e-07
Mtss2	1125.36	-0.295018	0.0524786	-5.62169	1.89103e-08	2.30386e-07
Nsa2	1692.01	0.176057	0.031338	5.61803	1.93152e-08	2.35092e-07
AA414768	95.1486	0.28925	0.0515037	5.6161	1.95311e-08	2.37491e-07
Serpine2	4590.42	0.491227	0.0876014	5.60752	2.05243e-08	2.49328e-07
Mest	637.432	0.525508	0.093731	5.60655	2.06396e-08	2.50488e-07
Tmem87a	699.635	0.157932	0.0281743	5.60553	2.07621e-08	2.51733e-07
Tjp1	4474.18	-0.15785	0.028165	-5.60447	2.08899e-08	2.5304e-07
Tmem184c	2381.2	-0.109254	0.0195109	-5.59963	2.14807e-08	2.59948e-07
Paip2	4112.77	-0.277209	0.0495277	-5.59705	2.18032e-08	2.63598e-07
Add2	77.5405	1.33057	0.237761	5.59627	2.19016e-08	2.64534e-07
Bak1	408.824	0.654555	0.116978	5.59554	2.19933e-08	2.65388e-07
Etv6	1471.46	0.405051	0.0723918	5.59526	2.20288e-08	2.65564e-07
Nalcn	269.392	0.344062	0.0615234	5.59238	2.23976e-08	2.69752e-07
Pgam1	2330.3	0.146183	0.0261923	5.58115	2.3893e-08	2.8749e-07
Slc5a3	2161.7	0.519532	0.0931396	5.57799	2.4331e-08	2.9248e-07
Smarcad1	657.149	0.330839	0.0593275	5.57648	2.45435e-08	2.94755e-07
Slc30a5	688.365	0.126309	0.0226526	5.57593	2.46213e-08	2.95409e-07
Eno1	4016.12	0.332646	0.059665	5.57522	2.47214e-08	2.96329e-07
C130026I21Rik	25.3784	0.545122	0.0977856	5.57467	2.48007e-08	2.96997e-07
Ppp1r12b	9030.7	-1.8781	0.336947	-5.57388	2.49127e-08	2.98057e-07
Ipo7	7655.99	0.0897561	0.0161093	5.57169	2.52282e-08	3.01547e-07
Fam20c	1812.16	0.105158	0.018878	5.57042	2.54131e-08	3.0347e-07
Glis3	418.365	0.64959	0.116661	5.56816	2.57437e-08	3.07127e-07
Lama5	3648.19	-0.438585	0.0788306	-5.56364	2.64211e-08	3.14742e-07
Lum	15803.1	0.590639	0.106162	5.56357	2.64318e-08	3.14742e-07
Lrch3	1781.39	0.148483	0.0266999	5.56117	2.67971e-08	3.18792e-07
Lasp1	1602.89	0.368972	0.0664057	5.55633	2.755e-08	3.27441e-07
Lzts3	150.919	-0.440384	0.079277	-5.55501	2.77602e-08	3.29629e-07
Olfml2b	2435.47	0.37926	0.0682782	5.55464	2.78191e-08	3.30019e-07
Gm16144	48.2973	0.521901	0.0939686	5.55399	2.7922e-08	3.30929e-07
Cenpa	647.622	-0.295487	0.0532514	-5.54891	2.87459e-08	3.40375e-07
Elk1	263.081	-0.24541	0.0442359	-5.54776	2.89357e-08	3.42302e-07
Col16a1	3598.03	0.691656	0.124717	5.54579	2.92629e-08	3.45849e-07
Zfhx4	393.581	0.208331	0.0375695	5.54523	2.93567e-08	3.46634e-07
Prx	186.122	0.179497	0.0323802	5.54341	2.96644e-08	3.4994e-07
Zbed5	65.5946	0.969862	0.175022	5.54138	3.00105e-08	3.53693e-07
Slc39a11	174.149	0.177101	0.0319677	5.54002	3.02445e-08	3.5612e-07
Btg1	1358.85	0.0820234	0.014809	5.53877	3.04604e-08	3.58328e-07
Zfr	2893.3	0.280516	0.0506533	5.53797	3.06002e-08	3.59303e-07
Zdhhc15	189.892	0.236971	0.0427901	5.53798	3.05978e-08	3.59303e-07
Smim10l1	1705.27	-0.403345	0.0728432	-5.53716	3.0741e-08	3.60622e-07
Tusc3	513.838	0.0985098	0.0177954	5.5357	3.09993e-08	3.63315e-07
Kif1a	471.446	0.668341	0.12077	5.53401	3.12982e-08	3.66479e-07
Togaram1	1027.09	0.343454	0.0621583	5.52548	3.28587e-08	3.84395e-07
B4galt2	365.878	0.165986	0.0300529	5.52312	3.33031e-08	3.89233e-07
M1ap	18.1622	0.698565	0.126548	5.52016	3.38693e-08	3.95486e-07
Slc22a15	206.797	0.336451	0.0610013	5.51548	3.47826e-08	4.05776e-07
Myef2	505.446	0.329929	0.0598796	5.50988	3.59074e-08	4.18511e-07
Nudt5	335.986	0.582119	0.105729	5.50577	3.67553e-08	4.27999e-07
Pon2	5177.24	-0.11689	0.0212369	-5.5041	3.71051e-08	4.31279e-07
Fgfr1op2	1208.49	-0.198103	0.0359914	-5.50418	3.70887e-08	4.31279e-07
Zfp114	16.5	0.831927	0.151153	5.50388	3.71516e-08	4.31423e-07
Lpin3	695.514	0.199828	0.0363142	5.50275	3.73915e-08	4.33809e-07
Adnp2	716.176	0.245883	0.0446909	5.50185	3.75828e-08	4.3563e-07
Fap	777.986	0.339623	0.0617479	5.50016	3.79446e-08	4.39421e-07
Chrdl1	153.986	0.615292	0.111929	5.49717	3.8594e-08	4.46532e-07
Eda2r	679.176	0.189413	0.0345271	5.48593	4.11291e-08	4.75429e-07
Gm12840	753.054	0.796838	0.145304	5.48395	4.15939e-08	4.80362e-07
Mthfr	762.716	0.392668	0.0716144	5.48308	4.17981e-08	4.8228e-07
Rgs10	195.122	1.18139	0.215593	5.4797	4.26053e-08	4.91146e-07
Marcks	7110.36	0.389756	0.0711342	5.47916	4.27361e-08	4.92205e-07
Lpgat1	4359.47	-0.115263	0.0210385	-5.47869	4.28498e-08	4.93065e-07
Amotl1	6541.08	0.131177	0.0239633	5.47406	4.39828e-08	5.05642e-07
Krt80	436.986	0.335001	0.0612275	5.47141	4.46478e-08	5.12821e-07
Sumf1	993.149	0.402263	0.0736029	5.46532	4.62082e-08	5.29782e-07
Spryd3	583.824	0.173316	0.0317115	5.46539	4.61891e-08	5.29782e-07
BC029722	577.905	-0.221649	0.0406023	-5.45903	4.78741e-08	5.48384e-07
Kctd11	311.892	0.421315	0.0772682	5.45262	4.9632e-08	5.68006e-07
Rp2	486.703	0.267218	0.0490224	5.45093	5.01065e-08	5.72917e-07
Zdhhc2	579.77	0.436891	0.0801884	5.4483	5.08523e-08	5.80919e-07
Arhgef3	862.797	-0.114353	0.0209972	-5.4461	5.14856e-08	5.87194e-07
Stox2	4505.11	-0.125883	0.0231144	-5.44607	5.14944e-08	5.87194e-07
Me2	466.284	0.226252	0.0415742	5.44213	5.26485e-08	5.99814e-07
Shisa3	588.216	1.79171	0.32949	5.43785	5.39286e-08	6.13844e-07
Acvrl1	1418.77	0.851623	0.156618	5.43757	5.40119e-08	6.1424e-07
Rragc	1074.3	0.2215	0.0407534	5.43514	5.47546e-08	6.22126e-07
Setd7	14552.8	-0.0271034	0.00498912	-5.4325	5.557e-08	6.30825e-07
Ino80	1323.24	0.147497	0.0271833	5.426	5.76298e-08	6.5362e-07
Efhd2	5078.97	0.560505	0.103318	5.42504	5.794e-08	6.56549e-07
Sec31a	3729.7	0.12153	0.0224054	5.42413	5.82381e-08	6.59337e-07
Twf1	1183.09	0.558569	0.103007	5.42264	5.87248e-08	6.64252e-07
Tvp23a	173.905	0.175826	0.0324316	5.42142	5.91281e-08	6.68216e-07
Sync	475.649	-1.09602	0.202563	-5.41073	6.27673e-08	7.0871e-07
Celf4	97.9324	0.466566	0.0862586	5.40892	6.34051e-08	7.15273e-07
Hectd3	617.27	-0.162151	0.0299837	-5.40796	6.37471e-08	7.1849e-07
Zfp704	2468.97	0.11482	0.0212371	5.40655	6.42508e-08	7.23522e-07
Msantd4	1161.32	-0.461219	0.0853238	-5.40551	6.46245e-08	7.27083e-07
Ptchd1	41.0135	0.477392	0.0883702	5.40218	6.58367e-08	7.40063e-07
C77080	826.568	0.0852698	0.0157906	5.40004	6.66269e-08	7.48281e-07
Stap1	67.6081	0.507931	0.0941221	5.39651	6.79511e-08	7.62475e-07
Chd8	2535.62	0.135738	0.025155	5.39607	6.81169e-08	7.63659e-07
Cul4b	686.27	0.817856	0.151683	5.39186	6.97325e-08	7.81078e-07
Tom1l2	2257.05	-2.82803	0.524927	-5.38748	7.1452e-08	7.98923e-07
Ivns1abp	36088.7	-0.594452	0.110338	-5.38758	7.14129e-08	7.98923e-07
Dnajc1	1364.01	0.18278	0.0339371	5.38584	7.21068e-08	8.05532e-07
Emilin1	5610.49	0.13933	0.0258777	5.38419	7.2773e-08	8.12257e-07
Usp24	4038.57	0.0607544	0.0112857	5.38329	7.3138e-08	8.15611e-07
Prrc1	1398.12	0.319698	0.0593946	5.38261	7.3412e-08	8.17945e-07
Frmd8	344.824	0.624662	0.116111	5.37985	7.45468e-08	8.29858e-07
Rpl18a	7643.3	1.02417	0.190379	5.37964	7.46365e-08	8.30126e-07
Fkbp10	710.784	0.143983	0.0267696	5.3786	7.5067e-08	8.3418e-07
Tnpo1	4746.64	0.376322	0.0699809	5.3775	7.5528e-08	8.38566e-07
Sirt2	2087.89	-0.140926	0.0262295	-5.37279	7.75265e-08	8.6e-07
Tmem254b	86.0676	0.294634	0.0548445	5.37217	7.77962e-08	8.62236e-07
Rnf14	1843.61	-0.279964	0.0521161	-5.37192	7.79036e-08	8.6267e-07
Ssr1	3117.18	0.136979	0.0255014	5.37145	7.81077e-08	8.64173e-07
Tet3	1484.74	0.405559	0.0755288	5.3696	7.8911e-08	8.72297e-07
Itgae	29.5676	0.445995	0.08309	5.36762	7.97845e-08	8.81183e-07
Zfp521	3501.3	-0.104647	0.019501	-5.36626	8.0384e-08	8.8703e-07
Med10	495.959	0.328049	0.0611664	5.36323	8.17488e-08	9.01304e-07
Adamts20	139.081	1.02036	0.190263	5.36288	8.19069e-08	9.0226e-07
Reck	844.23	0.287916	0.0537091	5.36065	8.29234e-08	9.12662e-07
Pofut2	1394.23	0.120003	0.0223866	5.36046	8.30089e-08	9.12809e-07
Cpd	16692.8	-0.153557	0.0286539	-5.35904	8.36649e-08	9.19224e-07
Gm44168	21.8919	0.426834	0.0796637	5.35795	8.41696e-08	9.23966e-07
Sbno2	1154.69	0.0657738	0.012282	5.3553	8.54136e-08	9.36809e-07
Ppic	3960.7	0.456924	0.085337	5.35435	8.58642e-08	9.40935e-07
Mrtfb	2047.65	-0.264455	0.0493943	-5.35396	8.60487e-08	9.41511e-07
Swt1	659.635	0.291217	0.0543932	5.35393	8.60657e-08	9.41511e-07
Arhgef26	151.919	0.410426	0.0766776	5.35262	8.6689e-08	9.47509e-07
Nek9	4913.91	-0.275916	0.0516126	-5.3459	8.99666e-08	9.82485e-07
Uhrf1bp1l	1480.76	0.661556	0.123759	5.34552	9.01572e-08	9.83717e-07
Rpl22	2499.72	0.14307	0.0267661	5.34519	9.03205e-08	9.84649e-07
Plxdc2	6510.99	0.429371	0.0803509	5.34369	9.1072e-08	9.91986e-07
Itpr1	4468.28	0.169253	0.0316992	5.33934	9.32839e-08	1.0152e-06
Fam171a1	1060.15	0.285129	0.0534106	5.33843	9.37541e-08	1.01944e-06
Rps6ka3	2425.64	0.854064	0.160025	5.33708	9.44565e-08	1.0262e-06
Klc4	632.932	-0.495783	0.0929313	-5.33495	9.55727e-08	1.03681e-06
Cdh19	858.446	-0.546769	0.102489	-5.3349	9.55973e-08	1.03681e-06
Lrrc2	7362.36	-2.76216	0.518175	-5.33056	9.79104e-08	1.06099e-06
Cplane1	2513.84	-0.100376	0.0188443	-5.3266	1.0007e-07	1.08347e-06
Ugdh	773.554	0.18524	0.0347848	5.32532	1.00777e-07	1.09019e-06
Gabrb3	59.5135	0.516266	0.0969573	5.32467	1.01135e-07	1.09312e-06
Calml4	25.0946	0.65349	0.122765	5.32308	1.02027e-07	1.10182e-06
Tmem192	350.5	-0.366019	0.0688079	-5.31943	1.04091e-07	1.12315e-06
Sdccag8	348.743	0.186454	0.0350816	5.31487	1.06735e-07	1.1507e-06
Col9a2	104.446	0.526194	0.0990353	5.3132	1.07717e-07	1.1603e-06
Lamc2	1026.51	0.333067	0.0627011	5.31198	1.0844e-07	1.16709e-06
Pvt1	249.324	0.453333	0.0853521	5.31133	1.08829e-07	1.17029e-06
Park7	2334.62	-0.240266	0.0452506	-5.30967	1.09821e-07	1.17995e-06
Xrcc6	427.081	-0.111419	0.0209965	-5.30657	1.11707e-07	1.19919e-06
Gm32856	28.6622	0.729637	0.137512	5.30599	1.12064e-07	1.202e-06
Zfand5	3203.8	-0.124345	0.0234372	-5.30546	1.1239e-07	1.20447e-06
Jcad	6320.76	0.0762153	0.0143662	5.30519	1.12557e-07	1.20525e-06
Slc2a13	205.486	0.629624	0.118733	5.30286	1.14001e-07	1.21864e-06
Nebl	10431.9	-0.867369	0.163566	-5.30288	1.13993e-07	1.21864e-06
Grhl1	104.973	0.284879	0.053738	5.30125	1.15013e-07	1.22843e-06
Tspyl5	217.986	-0.477796	0.0902096	-5.29651	1.18037e-07	1.25966e-06
Thoc2	1730.45	0.226962	0.0428555	5.29597	1.18387e-07	1.26127e-06
A930005H10Rik	116.432	-0.24579	0.0464101	-5.29603	1.18347e-07	1.26127e-06
Emp3	322.838	0.460667	0.0871055	5.28861	1.23249e-07	1.31196e-06
Hvcn1	371.986	0.429496	0.0812321	5.28727	1.24157e-07	1.32051e-06
Sv2b	181.865	0.482735	0.0913241	5.28595	1.25055e-07	1.32895e-06
Lrrc8d	737.081	0.176494	0.0334028	5.2838	1.26532e-07	1.34351e-06
Faim2	43.0811	0.774736	0.146632	5.28354	1.26711e-07	1.34429e-06
Lrrc41	665.054	0.26327	0.0498453	5.28174	1.27962e-07	1.35642e-06
Stk26	194.865	0.395671	0.0749371	5.28005	1.29152e-07	1.36788e-06
Gna13	3062.93	0.356082	0.0674477	5.27939	1.29618e-07	1.37167e-06
Gpc6	3000.22	0.524144	0.0993222	5.27721	1.31165e-07	1.38688e-06
Zfp991	293.5	0.591654	0.112126	5.27671	1.31526e-07	1.38954e-06
Omd	251.027	0.406331	0.0770529	5.2734	1.33921e-07	1.41366e-06
Pskh1	357.73	-0.313438	0.0594818	-5.26947	1.36816e-07	1.44301e-06
Smg1	7385.47	0.0683365	0.0129714	5.26825	1.3773e-07	1.45145e-06
Golga3	4759.99	0.181177	0.034396	5.2674	1.38368e-07	1.45574e-06
Foxl1	15.9054	0.659124	0.125132	5.26745	1.38329e-07	1.45574e-06
Faah	43.4595	0.413642	0.0785727	5.26444	1.40615e-07	1.47816e-06
Chst12	260.77	0.394642	0.0749757	5.2636	1.41261e-07	1.48371e-06
Runx2	221.405	0.1357	0.0257936	5.26097	1.43296e-07	1.50384e-06
Adam5	36.0135	0.383253	0.072857	5.26034	1.43786e-07	1.50773e-06
Slc25a45	177.824	0.153345	0.0291645	5.25793	1.45685e-07	1.52638e-06
Stxbp5	3616.5	-0.0562417	0.0106989	-5.25676	1.46612e-07	1.53482e-06
Apol9b	70.5541	0.607032	0.115488	5.25623	1.47036e-07	1.53798e-06
Adamts8	327.392	0.614844	0.117071	5.2519	1.50541e-07	1.57334e-06
Twist2	51.5676	0.313429	0.0597518	5.24552	1.5584e-07	1.62637e-06
Rbms2	980.811	-0.481533	0.0917995	-5.24548	1.55872e-07	1.62637e-06
St3gal2	3704.39	-0.094578	0.018036	-5.24384	1.5727e-07	1.6396e-06
Mybl1	302.473	0.258624	0.0493352	5.24218	1.5869e-07	1.65304e-06
Hacd4	687.324	0.616853	0.117682	5.2417	1.59101e-07	1.65596e-06
Zfp512	699.365	-0.110145	0.0210229	-5.23931	1.61176e-07	1.67618e-06
Cnpy4	668.919	0.331798	0.0633479	5.23771	1.6258e-07	1.68939e-06
Qk	21488.7	-0.216581	0.0413622	-5.23622	1.63902e-07	1.70173e-06
Pds5a	2717.07	0.190739	0.0364492	5.233	1.66778e-07	1.73016e-06
Arpc5	1185.49	0.0949332	0.0181555	5.22889	1.70534e-07	1.76768e-06
Cers6	443.338	0.12281	0.0234903	5.22809	1.71269e-07	1.77384e-06
Rps14	3671.07	0.228105	0.0436432	5.22658	1.72673e-07	1.78693e-06
Nsd2	1035.76	0.458535	0.0877574	5.22502	1.74134e-07	1.80057e-06
Cgref1	230.932	0.6555	0.125483	5.22382	1.75265e-07	1.81078e-06
Dusp6	1003.18	0.433433	0.0830211	5.22076	1.7819e-07	1.83861e-06
Pdgfc	503.5	0.190443	0.0364785	5.2207	1.78249e-07	1.83861e-06
Rab11fip3	1461.89	-0.566937	0.108609	-5.21999	1.78935e-07	1.84418e-06
A730017L22Rik	138.73	-0.43328	0.0830088	-5.21969	1.79226e-07	1.84568e-06
Slc27a3	140.568	0.25919	0.0497158	5.21343	1.85377e-07	1.90747e-06
Uhrf1bp1	494.432	-0.234676	0.045019	-5.21282	1.85995e-07	1.91227e-06
Edf1	1834.34	-0.322346	0.0618492	-5.21181	1.8701e-07	1.92114e-06
Ifi27l2b	20.973	0.661759	0.12701	5.21029	1.88549e-07	1.93538e-06
Tmem202	50.8378	0.366556	0.0703672	5.20919	1.89668e-07	1.94528e-06
S1pr1	1510.15	0.125957	0.024184	5.20826	1.9062e-07	1.95346e-06
Usp32	1306.82	0.268751	0.0516177	5.20657	1.92358e-07	1.96969e-06
Hebp2	154.5	0.416628	0.0800476	5.20476	1.94252e-07	1.98747e-06
Ldlr	411.905	0.341917	0.065728	5.202	1.97151e-07	2.0155e-06
Gfpt1	1094.57	0.127314	0.0244894	5.19873	2.00655e-07	2.048e-06
Selenon	957.649	0.147387	0.02835	5.19884	2.0054e-07	2.048e-06
Dcbld2	1525.15	0.363337	0.0698979	5.19811	2.01324e-07	2.05318e-06
Tc2n	62.3784	0.343098	0.0660086	5.19777	2.01697e-07	2.05532e-06
Dag1	11930.2	-0.173535	0.0333898	-5.19724	2.02266e-07	2.05947e-06
Ppp3r1	1151.22	-0.421494	0.0811338	-5.19505	2.04663e-07	2.0822e-06
Cers5	721.919	0.077722	0.0149734	5.19068	2.09525e-07	2.12994e-06
Dkk3	4592.78	0.58673	0.113088	5.18825	2.12283e-07	2.15452e-06
Phf2	1088.24	-0.136098	0.0262315	-5.18836	2.12153e-07	2.15452e-06
Gng12	1633.54	0.379742	0.0732101	5.18702	2.13691e-07	2.16622e-06
Gm26512	26.8243	0.553884	0.106784	5.18694	2.13779e-07	2.16622e-06
Crispld1	538.365	0.712271	0.137448	5.18213	2.19362e-07	2.22102e-06
Ephb2	202.986	0.803517	0.155128	5.1797	2.22245e-07	2.2484e-06
Chst8	16.3108	0.76656	0.148018	5.17883	2.23279e-07	2.25706e-06
Eif5b	3969.36	-0.228563	0.0442067	-5.17033	2.33678e-07	2.3603e-06
Gpr173	117.595	0.565116	0.109318	5.16944	2.34791e-07	2.36965e-06
G2e3	354.081	0.723103	0.139914	5.16821	2.3635e-07	2.38347e-06
Virma	1046.82	0.147942	0.0286283	5.16767	2.37028e-07	2.38841e-06
Brip1os	959.419	0.284486	0.0551131	5.16186	2.44508e-07	2.46182e-06
Atrnl1	4894.11	-0.0861898	0.0166991	-5.16136	2.45166e-07	2.46648e-06
Dhx57	721.622	0.312564	0.060568	5.16054	2.46242e-07	2.47534e-06
Ube2e2	403.5	0.181661	0.0352231	5.15744	2.50354e-07	2.51467e-06
Rlf	850.203	0.742897	0.144202	5.15179	2.58006e-07	2.58948e-06
Plk4	129.27	0.958239	0.186097	5.14913	2.61702e-07	2.6245e-06
Cggbp1	1447.16	0.301723	0.0585987	5.14896	2.61931e-07	2.62471e-06
Micu2	2525.31	-0.595873	0.115758	-5.14756	2.639e-07	2.64234e-06
Gdap2	456.919	0.36132	0.0702219	5.1454	2.66952e-07	2.67078e-06
Pde3b	426.365	0.639344	0.124321	5.14269	2.70832e-07	2.70746e-06
Plcl1	965.257	-0.0737002	0.0143413	-5.13903	2.76161e-07	2.75856e-06
Psmd8	3114.24	0.183945	0.0358233	5.13479	2.82465e-07	2.8193e-06
Rps6ka1	199.216	0.339125	0.0660758	5.13236	2.86134e-07	2.85367e-06
Zfp26	903.095	0.106965	0.0208475	5.13083	2.88464e-07	2.87464e-06
Cd93	5330.12	0.503473	0.0981464	5.12981	2.90031e-07	2.88798e-06
Crispld2	9452.24	0.158639	0.0309266	5.12952	2.90476e-07	2.89014e-06
Glmp	1147.31	0.323479	0.0630978	5.12663	2.94977e-07	2.93261e-06
Fbxo32	6442.15	-0.486617	0.0949233	-5.12642	2.95296e-07	2.93348e-06
Nppb	35377	0.406064	0.0792202	5.12577	2.96327e-07	2.94141e-06
H2afy3	10.5811	0.656333	0.128056	5.12535	2.9698e-07	2.94557e-06
Ripor3	131.459	0.336493	0.0656822	5.12304	3.00641e-07	2.97955e-06
Rab5c	1376.39	0.546918	0.106788	5.12153	3.03072e-07	3.00129e-06
Tor1aip1	3968.55	-0.127745	0.0249509	-5.11985	3.05775e-07	3.02569e-06
Txndc12	564.162	0.271677	0.0530858	5.11769	3.09295e-07	3.05813e-06
Arfgef3	95.0541	0.733871	0.143504	5.11394	3.15509e-07	3.11447e-06
Otud5	1043.15	0.0998451	0.0195249	5.11373	3.15863e-07	3.11447e-06
Nt5e	2839.68	0.23295	0.0455545	5.11366	3.15979e-07	3.11447e-06
Mcm9	408.284	0.141771	0.0277229	5.11386	3.15636e-07	3.11447e-06
Gnl3l	1252.19	-0.390731	0.0764516	-5.11082	3.20766e-07	3.15919e-06
Dnajc10	3603.45	0.189132	0.0370131	5.10986	3.22398e-07	3.1728e-06
Prdm5	343.257	0.260306	0.0509729	5.10675	3.27741e-07	3.22287e-06
Gls	4501.72	0.634382	0.124334	5.10223	3.3568e-07	3.29837e-06
Pex3	361.946	-0.270697	0.0530758	-5.10019	3.3931e-07	3.33145e-06
Tert	28.2568	0.542054	0.10636	5.09643	3.46127e-07	3.39575e-06
Gadd45b	280.986	0.355851	0.0698565	5.09402	3.50546e-07	3.43596e-06
Ptbp2	1168.68	0.286881	0.0563186	5.0939	3.50769e-07	3.43596e-06
Ugt1a6a	88.0676	0.374941	0.0736512	5.09077	3.56617e-07	3.49054e-06
Syngr1	1135.81	-0.339434	0.066704	-5.08865	3.60612e-07	3.52692e-06
Tmem53	178.027	-1.86673	0.36687	-5.08828	3.61329e-07	3.53119e-06
Tpt1	25336.3	0.192243	0.0377953	5.08642	3.64886e-07	3.56321e-06
Slc30a4	1482.62	0.391559	0.0769864	5.08608	3.65533e-07	3.56677e-06
Mier1	2103.34	0.344839	0.0678261	5.08416	3.6925e-07	3.60026e-06
Fzd1	1873.04	0.28345	0.0557754	5.08199	3.73511e-07	3.639e-06
Dusp4	280.257	0.243188	0.0478658	5.08063	3.76181e-07	3.66219e-06
Ikbke	129.784	0.88123	0.173456	5.08041	3.76617e-07	3.66362e-06
Cyp2r1	28.8784	0.657751	0.129742	5.0697	3.98446e-07	3.87298e-06
Itm2a	993.095	0.670705	0.132305	5.06939	3.99093e-07	3.87629e-06
Adamts6	1180.35	0.22563	0.0446074	5.05813	4.23391e-07	4.10914e-06
Folr1	20.527	0.571727	0.113048	5.05736	4.25092e-07	4.12129e-06
Phgdh	67.7973	0.230339	0.0455462	5.05727	4.25295e-07	4.12129e-06
Errfi1	1360.31	0.541502	0.107139	5.05419	4.32218e-07	4.18517e-06
Gm39822	54.7703	0.603382	0.119441	5.05171	4.37883e-07	4.23678e-06
Rbms3	3806.42	0.393654	0.0779299	5.05139	4.38606e-07	4.24053e-06
Traf1	129.486	0.736323	0.145798	5.05028	4.41158e-07	4.26194e-06
Gucy1a1	4703.12	0.442776	0.0877058	5.04842	4.45471e-07	4.30011e-06
Gm45140	341.23	0.118566	0.0234865	5.04829	4.45789e-07	4.30011e-06
Ddx24	1696.54	-0.07696	0.0152663	-5.04117	4.62685e-07	4.45877e-06
Ier5l	91.7027	0.590695	0.117177	5.04107	4.62942e-07	4.45877e-06
Ppp1r18	937.108	0.0738829	0.0146589	5.04012	4.65231e-07	4.4774e-06
Rpl17	3769.64	0.0455603	0.00904106	5.03927	4.67317e-07	4.49406e-06
Hsf1	708.149	-0.166947	0.033135	-5.03839	4.69468e-07	4.50447e-06
Rpl6	6835.68	0.656629	0.130322	5.03851	4.69174e-07	4.50447e-06
Itga9	11527.8	0.147583	0.0292917	5.03839	4.69462e-07	4.50447e-06
Sytl5	17.0676	0.580943	0.115323	5.03751	4.71626e-07	4.52174e-06
Mycbp2	7792.16	0.198161	0.0393758	5.03254	4.84015e-07	4.63701e-06
St14	93.4189	0.646194	0.128455	5.0305	4.89204e-07	4.68317e-06
Ergic3	1286.07	0.0640238	0.0127325	5.02838	4.94647e-07	4.73169e-06
Clptm1	2050.08	-0.169536	0.0337284	-5.02651	4.99479e-07	4.77431e-06
Rap1gds1	1034.03	0.0807058	0.0160603	5.02519	5.0294e-07	4.80376e-06
Eps15l1	1013.05	-0.194707	0.038754	-5.02419	5.05563e-07	4.82153e-06
Atmin	892.581	-0.236545	0.0470809	-5.02422	5.05485e-07	4.82153e-06
Adss	575.257	0.758883	0.151084	5.02293	5.08888e-07	4.84958e-06
Zfp853	32.4595	0.435385	0.0867305	5.01997	5.16791e-07	4.92119e-06
Lbp	1025.15	0.114179	0.022751	5.01866	5.20335e-07	4.95121e-06
H3f3a	3899.62	0.289854	0.0577737	5.01706	5.24688e-07	4.98888e-06
Jak2	1054.26	0.40979	0.0817364	5.01355	5.34342e-07	5.07685e-06
Ttc5	462	0.0964124	0.0192352	5.0123	5.37824e-07	5.1061e-06
Pja2	4909.12	-0.211101	0.0421524	-5.00805	5.49855e-07	5.21641e-06
C1qtnf7	1309.34	0.0670165	0.0133875	5.00591	5.55993e-07	5.27068e-06
Tspan4	2732.24	0.272219	0.0543955	5.00443	5.60275e-07	5.3073e-06
Crlf3	330.635	1.01147	0.202183	5.00277	5.65131e-07	5.34929e-06
Tril	1404.69	0.119015	0.0237958	5.00152	5.68791e-07	5.3799e-06
Sec22b	1206.64	0.186618	0.037341	4.99768	5.80242e-07	5.48411e-06
Il12rb2	11.7162	0.675352	0.135178	4.99602	5.85253e-07	5.52734e-06
Tprgl	2530.11	-0.109733	0.0219672	-4.99533	5.8735e-07	5.54301e-06
Sec24d	2863.96	0.219363	0.0439274	4.99376	5.92143e-07	5.58408e-06
Cd63	3323.69	-0.0675709	0.0135336	-4.99284	5.94985e-07	5.6067e-06
Gm49336	1278.68	0.536807	0.107528	4.99224	5.96828e-07	5.61987e-06
Cdc27	1267.14	0.574824	0.115156	4.9917	5.98507e-07	5.63149e-06
Prr12	801.419	-0.273364	0.0547692	-4.99121	6.00015e-07	5.64148e-06
Serpinb1c	217.216	0.663858	0.133012	4.99098	6.00747e-07	5.64417e-06
Mdfi	161.635	0.337774	0.0677814	4.98328	6.25149e-07	5.86907e-06
Eif1ax	1477.39	-0.178354	0.0358139	-4.98003	6.35746e-07	5.96413e-06
Mnat1	453.095	0.131054	0.0263178	4.97968	6.36895e-07	5.97048e-06
Elk3	2075.15	0.460887	0.0925597	4.97935	6.37977e-07	5.97619e-06
Selenom	1036.12	0.237112	0.0476215	4.97909	6.38828e-07	5.97974e-06
Mtx3	602.419	-0.46828	0.0940984	-4.97649	6.47471e-07	6.05615e-06
Gm15684	57.6216	0.368468	0.0740632	4.97504	6.52337e-07	6.09716e-06
Map3k12	554.351	0.121808	0.0245134	4.96904	6.72839e-07	6.28414e-06
Abraxas2	808.514	0.261792	0.0526919	4.96834	6.75285e-07	6.30233e-06
Glb1l	456.068	0.14287	0.0287813	4.964	6.90574e-07	6.44026e-06
C9orf72	730.595	-0.235446	0.0474445	-4.96255	6.95723e-07	6.4835e-06
Mfng	236.419	0.353871	0.0713246	4.96143	6.99774e-07	6.51645e-06
Gm19972	195.838	0.419182	0.0845142	4.9599	7.0531e-07	6.56317e-06
Rsu1	1221.14	0.14559	0.0293572	4.95926	7.07628e-07	6.5799e-06
Calcrl	4781.86	-0.0468513	0.00944776	-4.95898	7.0863e-07	6.58437e-06
Crem	1092.64	0.166477	0.0335742	4.95847	7.10501e-07	6.59692e-06
Dipk2b	233.23	-0.586661	0.118324	-4.95809	7.11905e-07	6.6051e-06
Tuba1c	1104.86	0.064054	0.0129198	4.95783	7.12847e-07	6.60899e-06
Unc50	654.27	0.222433	0.0450198	4.94078	7.78088e-07	7.20858e-06
Rps16	1365.41	1.15924	0.234635	4.94063	7.78704e-07	7.209e-06
Rad50	671.351	0.0907383	0.0183685	4.93988	7.81711e-07	7.23154e-06
Ampd2	464.568	0.519338	0.105171	4.93804	7.89136e-07	7.29489e-06
Lgr4	1232.53	-0.315824	0.0639962	-4.93505	8.01293e-07	7.40186e-06
Epb41l2	4744.42	0.469906	0.0952514	4.93332	8.08421e-07	7.46225e-06
Trp53i11	3644.54	0.268744	0.0544821	4.93271	8.10961e-07	7.48024e-06
Dusp22	365.473	-0.287811	0.0583916	-4.92897	8.26625e-07	7.61917e-06
Pkn2	2178.85	0.0777771	0.0157839	4.92762	8.32383e-07	7.66665e-06
Rasa1	1380.61	0.234567	0.0476055	4.92731	8.33696e-07	7.67316e-06
Itgb5	15581.1	0.183357	0.0372149	4.92698	8.35083e-07	7.68033e-06
Pde4dip	65001.4	-3.02692	0.614401	-4.92662	8.36662e-07	7.68927e-06
AU040320	905.486	-0.0748096	0.0151887	-4.92535	8.42073e-07	7.73338e-06
Tpcn2	132.365	0.174072	0.0353446	4.92501	8.43579e-07	7.74158e-06
Slc35f6	1756.2	-0.307118	0.0624204	-4.92015	8.64775e-07	7.93034e-06
Ehd3	666.811	0.182691	0.0371663	4.91549	8.85614e-07	8.11556e-06
Glis2	964.068	0.178276	0.0362773	4.91425	8.9121e-07	8.16093e-06
Elf1	779.095	0.192089	0.0391083	4.91172	9.02806e-07	8.26114e-06
Fjx1	95.8243	0.494248	0.100635	4.91127	9.04885e-07	8.27417e-06
Bag6	2777.85	-0.080287	0.0163507	-4.91032	9.0926e-07	8.30817e-06
Gm43703	5.58108	0.848978	0.172929	4.90939	9.13589e-07	8.3417e-06
Kif13b	2023.08	0.0741574	0.0151069	4.90885	9.16138e-07	8.35893e-06
Rbm43	213.378	0.134467	0.027394	4.90865	9.17071e-07	8.36141e-06
Scrib	705.378	-0.21063	0.0429259	-4.90682	9.25655e-07	8.42752e-06
Mcm6	1356.55	0.125542	0.0255852	4.90682	9.2563e-07	8.42752e-06
Ndn	327.851	0.558184	0.113795	4.90518	9.33418e-07	8.49209e-06
Pard3	1106.12	-0.182014	0.0371233	-4.90296	9.44056e-07	8.58269e-06
Dnm3os	1698.32	0.748612	0.152754	4.90078	9.54588e-07	8.67222e-06
Trpc6	74.6486	0.508203	0.103739	4.89884	9.64061e-07	8.75198e-06
Palmd	1413.23	-0.401954	0.082091	-4.89645	9.75844e-07	8.8526e-06
Atp13a3	8967.47	-0.0482381	0.00985729	-4.89365	9.8984e-07	8.97313e-06
Eef2	31770.9	0.265833	0.0543519	4.89097	1.00341e-06	9.08959e-06
2021-09-02	6224.73	0.392772	0.0803103	4.89068	1.0049e-06	9.09664e-06
Dcaf5	1764.59	-0.164912	0.0337403	-4.88769	1.02025e-06	9.22894e-06
Arhgap27	873.514	0.104911	0.0214751	4.88525	1.03295e-06	9.33719e-06
Tbca	677.108	0.168214	0.03444	4.88427	1.03811e-06	9.37711e-06
Stam	563.932	0.238609	0.0488575	4.88377	1.04075e-06	9.3875e-06
Plscr1	1567.78	0.12776	0.0261597	4.88385	1.04034e-06	9.3875e-06
Stc1	235.514	0.432027	0.088495	4.88194	1.05046e-06	9.46832e-06
Nab2	444.392	0.20023	0.0410237	4.88084	1.05635e-06	9.51466e-06
Synj2bp	1795.81	-0.107292	0.0219992	-4.87709	1.07665e-06	9.69061e-06
Shc3	119.095	-0.505542	0.103745	-4.87292	1.09964e-06	9.89046e-06
Emc1	1501.65	-0.173122	0.0355337	-4.87205	1.10448e-06	9.92698e-06
Uqcc3	420.297	-0.45478	0.0933977	-4.86929	1.12e-06	1.00593e-05
Tor3a	1073.03	0.236159	0.0485186	4.86739	1.13082e-06	1.01493e-05
Snapc2	278.473	-0.206642	0.0424687	-4.86576	1.14021e-06	1.02263e-05
Tcf21	480.784	0.127202	0.0261526	4.86384	1.15129e-06	1.03184e-05
Zmynd8	1359.72	-0.112027	0.0230348	-4.86338	1.15397e-06	1.03351e-05
Numbl	1308.77	0.124351	0.0255772	4.86181	1.16317e-06	1.04101e-05
Ap5b1	95.973	0.363547	0.0747921	4.86076	1.16934e-06	1.04579e-05
Sox9	980.743	0.29907	0.0615361	4.86007	1.17344e-06	1.04871e-05
C1galt1c1	212.892	0.549289	0.11303	4.85969	1.1757e-06	1.04999e-05
Zfp239	38.5405	0.631996	0.130074	4.85875	1.1813e-06	1.05425e-05
Lyn	775.446	0.749572	0.154322	4.85718	1.19067e-06	1.06186e-05
Ints12	302.703	0.276455	0.056949	4.85443	1.20732e-06	1.07595e-05
Hdac2	770	-0.0947899	0.0195309	-4.85334	1.21402e-06	1.08116e-05
Htra4	448.662	0.30932	0.0637577	4.8515	1.22531e-06	1.09044e-05
Rab23	1386.89	0.152691	0.0314904	4.8488	1.2421e-06	1.10461e-05
Ythdf1	519.959	-0.427109	0.0880881	-4.84866	1.24297e-06	1.10461e-05
Ldlrad4	2115.77	0.122497	0.0252676	4.84798	1.24725e-06	1.10699e-05
Cd9	3910.39	0.134782	0.0278018	4.84796	1.2474e-06	1.10699e-05
Nfkb2	2933.65	-0.059773	0.0123337	-4.84633	1.25766e-06	1.11531e-05
Filip1	2923.73	-0.561702	0.115974	-4.84336	1.27662e-06	1.13134e-05
Adamts9	1600.77	0.865442	0.178726	4.84227	1.28362e-06	1.13674e-05
Tyw1	406.081	0.152096	0.0314143	4.84161	1.2879e-06	1.13973e-05
B3galt1	311.338	0.124316	0.0256805	4.84088	1.29268e-06	1.14236e-05
Myl12b	1122.16	0.488276	0.100863	4.84097	1.29207e-06	1.14236e-05
Frk	202.108	0.316316	0.065428	4.83456	1.33439e-06	1.1784e-05
Rbpj	1266	0.348266	0.0720626	4.83283	1.34609e-06	1.1879e-05
Foxp1	2057.77	0.672432	0.13915	4.83242	1.34885e-06	1.18868e-05
Adam17	1321.3	0.117789	0.0243742	4.83252	1.34817e-06	1.18868e-05
Rangap1	668.622	0.088354	0.0182925	4.83006	1.36495e-06	1.20203e-05
Arsj	48.7162	1.27236	0.263581	4.82722	1.38451e-06	1.21841e-05
Thoc1	528.23	0.285876	0.0592372	4.82595	1.39337e-06	1.22535e-05
B230354K17Rik	579.568	0.159466	0.0330449	4.82573	1.39495e-06	1.22589e-05
Sulf2	2859.74	0.2372	0.04918	4.8231	1.41346e-06	1.24129e-05
Gm37140	568.892	0.152748	0.0316758	4.82224	1.41953e-06	1.24576e-05
Irak3	359.446	0.31497	0.0653353	4.82082	1.42966e-06	1.25353e-05
P2rx4	853.919	0.424067	0.0879675	4.82073	1.43037e-06	1.25353e-05
Gm45222	874.622	0.507664	0.105367	4.81804	1.44976e-06	1.26965e-05
Rab11fip4	51.3108	0.454278	0.0942904	4.81787	1.45101e-06	1.26986e-05
Cttn	2773.59	0.31457	0.0653432	4.81412	1.47853e-06	1.29305e-05
Plekhg6	41.2162	0.389199	0.0809662	4.80693	1.53263e-06	1.33943e-05
Bzw1	2583.84	0.300875	0.0626453	4.80283	1.56437e-06	1.36623e-05
Golga2	2078.45	-0.203658	0.0424086	-4.80228	1.56867e-06	1.36904e-05
Rara	324.378	0.679254	0.141566	4.79814	1.60148e-06	1.39671e-05
Tspan9	11039.5	0.204139	0.0425488	4.79775	1.60458e-06	1.39845e-05
Rps3a1	8535.82	0.664661	0.138586	4.79602	1.61851e-06	1.40962e-05
Rps4x	11037.1	0.493882	0.103018	4.79416	1.6336e-06	1.42178e-05
Rab7b	369.743	-0.102672	0.021431	-4.7908	1.66119e-06	1.4448e-05
Lrrfip1	1933.95	1.07225	0.223928	4.78836	1.68149e-06	1.46145e-05
Shoc2	1332.34	0.124835	0.0260715	4.7882	1.68283e-06	1.46161e-05
Armcx3	1228.12	0.504483	0.105368	4.78784	1.68588e-06	1.46326e-05
Dzip1	550.108	0.228947	0.0478431	4.78537	1.7067e-06	1.48031e-05
Fbxo17	189.689	0.398515	0.083339	4.78186	1.73685e-06	1.50543e-05
Cdc42ep3	693.946	-0.107475	0.0224774	-4.78148	1.74014e-06	1.50724e-05
Pcsk5	786.824	0.0776968	0.0162527	4.78054	1.74828e-06	1.51326e-05
Mettl27	205.27	0.157266	0.0329068	4.77913	1.76053e-06	1.52282e-05
Dpp7	187.027	0.365366	0.0764569	4.77873	1.76408e-06	1.52485e-05
Nom1	591.338	-0.251602	0.0526589	-4.77796	1.7708e-06	1.52961e-05
Oip5os1	10298.7	-0.24489	0.051263	-4.77713	1.77811e-06	1.53488e-05
Acap2	2689.46	0.305454	0.0639478	4.77662	1.7827e-06	1.53779e-05
Camk4	26.4324	0.411292	0.0861646	4.77333	1.81206e-06	1.56206e-05
Hs2st1	1042.77	0.430772	0.0902874	4.77112	1.83202e-06	1.57818e-05
Hs3st3a1	135.297	0.262788	0.0551067	4.76872	1.85404e-06	1.59498e-05
Cep295nl	127.216	0.451335	0.0946446	4.76873	1.85392e-06	1.59498e-05
Qser1	3064.72	-0.199683	0.0418874	-4.76714	1.86855e-06	1.60637e-05
Hdac9	995.892	-1.26912	0.266232	-4.76697	1.87021e-06	1.6067e-05
Atp6v1b2	1514.85	0.509847	0.10701	4.76446	1.89356e-06	1.62566e-05
Bmi1	1676.03	-0.215468	0.045229	-4.76394	1.8985e-06	1.62879e-05
Poglut3	1131.3	0.301788	0.063399	4.76013	1.93469e-06	1.65872e-05
Alg5	499.649	0.436014	0.0916435	4.75771	1.95797e-06	1.67754e-05
Vps54	1143.54	0.119246	0.0250655	4.75737	1.9613e-06	1.67925e-05
Dok5	82.8108	0.722924	0.151984	4.75659	1.9689e-06	1.68462e-05
Zdhhc21	847.041	0.218208	0.0458818	4.75588	1.97588e-06	1.68945e-05
Bbx	2191.46	0.137892	0.0290026	4.75448	1.98961e-06	1.70004e-05
Limk1	244.622	0.330579	0.0695401	4.75379	1.99636e-06	1.70466e-05
Atp6v0e	1085.74	0.20129	0.0423543	4.75253	2.00888e-06	1.71419e-05
Ank3	3666.45	-0.4087	0.0860197	-4.75123	2.02178e-06	1.72404e-05
Enah	30000.4	0.317222	0.0668314	4.7466	2.06861e-06	1.76278e-05
Sf3b1	7852.34	0.260122	0.0548504	4.74238	2.11219e-06	1.79871e-05
Rasgef1a	99.8243	0.330033	0.0695972	4.74205	2.11568e-06	1.80046e-05
B4galnt1	187.649	-0.1828	0.0385535	-4.74145	2.12189e-06	1.80454e-05
Shisa5	1845.76	0.054954	0.0115913	4.74098	2.12688e-06	1.80756e-05
Gm128	17.7568	0.529111	0.111613	4.74059	2.13092e-06	1.80978e-05
Drp2	92.1892	0.294485	0.0621612	4.73744	2.16431e-06	1.8369e-05
Crk	2798.35	0.063251	0.0133662	4.73216	2.2214e-06	1.88409e-05
Hexb	4024.91	0.526855	0.111343	4.73184	2.22494e-06	1.88583e-05
Rgmb	954.405	-0.416168	0.0879693	-4.73083	2.236e-06	1.89394e-05
Ppp4r1	1165.41	0.110421	0.0233421	4.73057	2.23891e-06	1.89513e-05
Atp11a	5369.24	-0.333954	0.0706171	-4.72908	2.25535e-06	1.90777e-05
Hmg20a	885.568	-0.104436	0.0220916	-4.72741	2.27401e-06	1.92227e-05
Arhgef25	717.068	0.116459	0.0246523	4.72405	2.31197e-06	1.95305e-05
Slc35a5	376.23	0.505357	0.107172	4.71537	2.4127e-06	2.03678e-05
Adam10	2835.24	0.43817	0.092944	4.71434	2.42495e-06	2.04576e-05
Tet2	1925.76	0.292195	0.0620024	4.71264	2.44525e-06	2.0615e-05
Abhd16a	970.608	-0.123555	0.0262253	-4.71127	2.46178e-06	2.07406e-05
Kcnh1	67.473	0.383022	0.0813668	4.70735	2.50958e-06	2.11293e-05
Wsb1	624.905	0.0758907	0.0161258	4.70617	2.5241e-06	2.12374e-05
Adarb1	4816.68	0.161762	0.0343875	4.70409	2.55e-06	2.14411e-05
Tsc22d2	958.554	0.599256	0.127407	4.70346	2.55792e-06	2.14933e-05
Cog4	1474.47	-0.272068	0.0578595	-4.70222	2.57352e-06	2.16101e-05
Samd9l	1277.38	0.0808831	0.0172115	4.69938	2.60957e-06	2.18982e-05
Ctsa	3781.74	0.348945	0.0742557	4.69923	2.61139e-06	2.1899e-05
Cbfb	849.905	0.453139	0.0964481	4.69827	2.62378e-06	2.19883e-05
Dhx58os	25.7297	0.471078	0.10031	4.69623	2.65008e-06	2.2194e-05
Klc3	30.5946	0.446998	0.0951914	4.69578	2.65594e-06	2.22284e-05
Eya2	297.365	0.251574	0.0535934	4.69412	2.67763e-06	2.23951e-05
Creb3l2	8595.93	0.0471101	0.0100374	4.69347	2.68609e-06	2.2451e-05
Arsb	2041.8	0.108893	0.0232213	4.68936	2.74063e-06	2.28916e-05
Naa80	367.581	-0.209537	0.0447001	-4.68761	2.76413e-06	2.30727e-05
Eif3a	11600.5	0.384433	0.0821949	4.67709	2.90979e-06	2.42725e-05
Sos2	1479.65	-0.11531	0.0246561	-4.67674	2.91465e-06	2.42971e-05
Sh3bp1	93.9865	0.199608	0.0426825	4.67658	2.91705e-06	2.43011e-05
Setd5	3814.12	0.268983	0.0575198	4.67636	2.92015e-06	2.43109e-05
Pbxip1	2445.66	-0.63847	0.136596	-4.67415	2.95174e-06	2.45577e-05
Zfp36l2	1899.5	0.45873	0.0981544	4.67356	2.96027e-06	2.46124e-05
Maff	1231.62	0.647501	0.138608	4.67146	2.99069e-06	2.4849e-05
Fam167b	31.7297	0.5181	0.111006	4.66731	3.0517e-06	2.53393e-05
Trib1	1194.26	0.477677	0.102384	4.66556	3.07785e-06	2.55397e-05
Mus81	335.162	-0.134217	0.0287765	-4.66412	3.09943e-06	2.57019e-05
Nf2	2443.86	-0.450149	0.0965206	-4.66376	3.10487e-06	2.57301e-05
Gm47163	25.2568	0.380529	0.081648	4.6606	3.15286e-06	2.61107e-05
Tmem198b	299.392	0.220332	0.0472836	4.6598	3.16513e-06	2.61951e-05
Epn2	885.486	-0.158999	0.0341338	-4.65811	3.1913e-06	2.63945e-05
Insig2	1267.23	-0.173051	0.0371589	-4.65704	3.20784e-06	2.6514e-05
Umad1	186.568	-0.150448	0.0323126	-4.65602	3.22386e-06	2.66289e-05
Pip4k2c	776.743	-0.212349	0.0456139	-4.65535	3.2343e-06	2.66978e-05
Galns	305.554	0.102774	0.0220773	4.65519	3.23679e-06	2.67009e-05
Dmtf1	883.541	0.219008	0.0470568	4.65412	3.25373e-06	2.68232e-05
Xirp2	389958	0.854543	0.18382	4.64881	3.33863e-06	2.74872e-05
Pcdhb10	32.3784	0.398378	0.0856946	4.64881	3.33855e-06	2.74872e-05
Snx19	980.311	-0.0802823	0.0172736	-4.64769	3.35665e-06	2.76176e-05
Spcs3	2725.8	0.551788	0.118892	4.64109	3.46582e-06	2.84972e-05
Cdc14a	247.081	0.431615	0.093052	4.63843	3.51064e-06	2.8847e-05
Tcf24	94.7027	0.345781	0.0745681	4.63712	3.53292e-06	2.90112e-05
Tent2	669.5	0.445327	0.0960798	4.63497	3.56991e-06	2.92959e-05
Cnot6	1706.26	0.233033	0.0503023	4.63265	3.61012e-06	2.96068e-05
Ptk7	801.797	0.185907	0.0401347	4.63207	3.62032e-06	2.96712e-05
Serpinb9	946.257	0.151478	0.0327218	4.62926	3.66967e-06	3.00561e-05
Zmynd15	211.081	0.475293	0.102697	4.6281	3.69044e-06	3.02067e-05
Sp1	2302.62	0.36734	0.0793847	4.62734	3.70401e-06	3.02981e-05
Tlnrd1	502.338	0.624928	0.135085	4.6262	3.72443e-06	3.04454e-05
Smarcb1	865.541	0.234765	0.0507561	4.62534	3.73979e-06	3.05513e-05
Ipmk	378.878	-0.232462	0.0502633	-4.62489	3.74793e-06	3.0598e-05
Ephb6	212.635	0.245949	0.05319	4.62396	3.76476e-06	3.07156e-05
Gtf2e2	273.176	-0.487167	0.105394	-4.62234	3.79426e-06	3.09363e-05
Fhl1	36049.2	0.597678	0.129311	4.62202	3.80025e-06	3.09652e-05
Tmem81	25.2838	-0.457416	0.0990123	-4.61979	3.84123e-06	3.12789e-05
Fbxw10	34.2027	0.318469	0.0689487	4.61892	3.85737e-06	3.13902e-05
Slc35f5	3476.28	-0.16688	0.0361325	-4.61855	3.8643e-06	3.14263e-05
Lrch2	117.662	0.489307	0.106071	4.613	3.96901e-06	3.22572e-05
C1qtnf2	468.541	0.0987966	0.0214264	4.61098	4.00768e-06	3.25505e-05
Bcl2l2	1555.65	-0.309509	0.067127	-4.61079	4.01139e-06	3.25597e-05
Wwp2	1478.8	0.062802	0.0136215	4.6105	4.01705e-06	3.25848e-05
LTO1	383.986	-0.199624	0.0433055	-4.60966	4.03319e-06	3.26947e-05
Rest	1020.35	0.234338	0.0508389	4.60941	4.03814e-06	3.27138e-05
Vamp4	653.581	0.13622	0.0295553	4.60897	4.04662e-06	3.27616e-05
Bend4	628.162	0.203982	0.044269	4.60778	4.06991e-06	3.2929e-05
Foxn3	2834.64	-0.106741	0.0231743	-4.606	4.10491e-06	3.3191e-05
Atxn3	466.324	0.210582	0.0457511	4.60277	4.16899e-06	3.36876e-05
Zfp641	303.486	-1.78143	0.387103	-4.60194	4.18568e-06	3.38008e-05
Ggta1	926.689	0.493644	0.107307	4.60029	4.21901e-06	3.40482e-05
Dars	1302.34	-0.355866	0.0773625	-4.59998	4.2253e-06	3.40773e-05
Podxl	3633.24	-0.645289	0.140288	-4.59975	4.23007e-06	3.4094e-05
Alpl	766.122	-0.722123	0.157078	-4.59723	4.28137e-06	3.44855e-05
Plekhg1	1232.08	0.236657	0.0514988	4.5954	4.31923e-06	3.47683e-05
Clu	29005.9	0.790485	0.172038	4.59483	4.33111e-06	3.48418e-05
Gm10593	22.2973	0.5358	0.116688	4.59172	4.39617e-06	3.53426e-05
Rassf5	215.176	0.954494	0.207895	4.59123	4.40634e-06	3.54019e-05
Abcb1b	237.459	0.20869	0.0454767	4.58894	4.45508e-06	3.57707e-05
Impg2	49.0811	0.346909	0.0756107	4.5881	4.47308e-06	3.58925e-05
Kcnt2	1327.41	0.0552226	0.0120469	4.58398	4.56206e-06	3.65833e-05
Fam174a	882.203	-0.2241	0.0488962	-4.58318	4.57958e-06	3.67005e-05
Ctnnb1	16773.8	0.0598587	0.0130685	4.58038	4.64142e-06	3.71725e-05
Mapk7	408.284	0.232053	0.0506645	4.5802	4.64535e-06	3.71804e-05
Gulp1	880.203	0.184913	0.0403964	4.57746	4.70653e-06	3.76463e-05
Plod2	5740.89	0.410344	0.0896586	4.57674	4.72276e-06	3.77523e-05
Slc1a1	127.878	-2.25565	0.493105	-4.57437	4.77659e-06	3.81584e-05
Tcf12	3326.7	0.178848	0.039113	4.57259	4.81737e-06	3.84599e-05
Xkr5	17.9189	0.629888	0.137791	4.57135	4.84602e-06	3.86642e-05
Lypd1	88.4054	0.523568	0.114538	4.57114	4.85068e-06	3.8677e-05
Fsd1l	3306.36	-0.656494	0.143667	-4.56956	4.88759e-06	3.89467e-05
Gm43682	413.351	0.288867	0.0632301	4.5685	4.91237e-06	3.91196e-05
Zmynd11	3064.04	-0.0328086	0.00719136	-4.56222	5.06149e-06	4.02817e-05
Dlg4	1061.42	0.13575	0.02977	4.55996	5.1163e-06	4.06923e-05
Btbd10	355.095	0.128837	0.0282634	4.55845	5.15328e-06	4.09606e-05
Fam220a	1469.49	-0.204667	0.0449165	-4.55662	5.19845e-06	4.12937e-05
Bean1	225.284	0.236303	0.0518777	4.555	5.23859e-06	4.15865e-05
Edc4	921.946	-0.118542	0.0260374	-4.55276	5.29479e-06	4.20062e-05
Ppp1r16a	397.932	-0.234959	0.0516164	-4.55202	5.31338e-06	4.21273e-05
Cyb5d1	222.838	-0.23888	0.052489	-4.55105	5.33795e-06	4.22956e-05
Ugcg	785.514	0.394183	0.0866359	4.54988	5.3677e-06	4.25047e-05
Pdxdc1	3123.81	-0.0644038	0.0141707	-4.54485	5.49749e-06	4.35052e-05
Tro	450.351	0.284716	0.0626489	4.54462	5.50335e-06	4.35243e-05
Zfp410	510.527	0.277119	0.0610757	4.5373	5.69783e-06	4.50342e-05
Tmem183a	592.378	0.32923	0.0725635	4.53713	5.70257e-06	4.50436e-05
Col20a1	52.5405	-1.3855	0.305528	-4.53476	5.76694e-06	4.55235e-05
Vps26c	650.176	0.149596	0.0329942	4.53401	5.78738e-06	4.56564e-05
Chic2	858.365	0.355793	0.0784994	4.53243	5.83086e-06	4.59708e-05
Ppm1e	2428.2	0.301809	0.0665964	4.53191	5.84525e-06	4.60555e-05
Prpf8	6015.89	-0.0676376	0.0149263	-4.53143	5.85849e-06	4.6131e-05
Csnk1g1	657.743	0.196953	0.0434738	4.53037	5.88801e-06	4.63346e-05
Col4a3	1317.14	0.391969	0.0865464	4.529	5.92638e-06	4.66076e-05
Rnf24	1083	-0.0920669	0.0203301	-4.5286	5.93771e-06	4.66677e-05
Atp6v1a	1291.72	0.439768	0.097124	4.5279	5.9573e-06	4.67926e-05
Tent4a	891.878	0.182941	0.04041	4.52713	5.97897e-06	4.69336e-05
Ttll12	1281.95	-0.0517985	0.011451	-4.52349	6.08294e-06	4.77202e-05
Jazf1	365.703	0.148679	0.032888	4.52077	6.16139e-06	4.83056e-05
Zfyve28	163.392	0.142468	0.0315172	4.52032	6.1747e-06	4.83799e-05
Col22a1	344.432	1.28216	0.283653	4.52018	6.1787e-06	4.83814e-05
Snx5	2539.19	0.544737	0.120591	4.51722	6.26564e-06	4.90318e-05
Btc	59.1081	-0.431981	0.0956373	-4.51687	6.27595e-06	4.9082e-05
Pcdhb9	71.7568	0.206468	0.0457126	4.51666	6.28215e-06	4.91002e-05
Egfros	102.865	0.519231	0.114977	4.51595	6.30333e-06	4.92353e-05
Cpxm1	1159.09	0.173117	0.0383737	4.51135	6.44177e-06	5.02855e-05
Gm43412	30.527	0.367102	0.0814031	4.50968	6.49248e-06	5.06502e-05
Myo1c	7516.22	0.245815	0.0545175	4.50892	6.51579e-06	5.08007e-05
Crtc3	768.541	0.225689	0.0501011	4.50468	6.64735e-06	5.17944e-05
Egr3	399.784	0.495095	0.109937	4.50343	6.6864e-06	5.20667e-05
Zbtb21	532.338	0.279197	0.0620134	4.50221	6.725e-06	5.2335e-05
Atp6ap2	1259.86	0.193244	0.0430004	4.49399	6.98993e-06	5.43633e-05
Pip4p1	438.595	0.102866	0.0228917	4.4936	7.00293e-06	5.44309e-05
Tug1	2322.62	0.342158	0.0761485	4.4933	7.01276e-06	5.44738e-05
Slc48a1	1350.92	-0.126053	0.0280565	-4.49284	7.02806e-06	5.45592e-05
Zfp783	188.392	0.263273	0.0586237	4.4909	7.09243e-06	5.50251e-05
Tmem167b	908.446	0.0655264	0.014593	4.49027	7.11322e-06	5.51525e-05
Colgalt2	252.203	-0.617791	0.137763	-4.48446	7.30989e-06	5.66427e-05
Ugp2	9523.55	-0.659139	0.147068	-4.48186	7.39942e-06	5.73013e-05
Pcdhb16	574.811	0.329239	0.0734726	4.48111	7.42555e-06	5.74685e-05
Pcdh7	7939.62	-0.348235	0.0777369	-4.47967	7.476e-06	5.78235e-05
Ulbp1	255.554	0.61631	0.137601	4.47895	7.50126e-06	5.79834e-05
Ankrd13d	86.4324	0.197312	0.0440839	4.47582	7.6117e-06	5.88012e-05
Myo18a	6597.88	-1.72575	0.385597	-4.47553	7.62204e-06	5.88451e-05
Elmo2	666	0.0723862	0.0161876	4.47169	7.76021e-06	5.98388e-05
Hnrnpk	5026.62	0.126079	0.0281943	4.4718	7.75651e-06	5.98388e-05
Ints1	1277.57	-0.150607	0.0336823	-4.47139	7.77143e-06	5.98888e-05
Ctnnd1	3994.3	0.147876	0.0330768	4.47069	7.79668e-06	6.00468e-05
E2f1	52.4054	0.322749	0.0722045	4.46993	7.82434e-06	6.02231e-05
Kdm1b	416.27	0.0847293	0.0189575	4.46943	7.84293e-06	6.03295e-05
Rcan3	1605.53	-0.0809932	0.0181344	-4.46629	7.95894e-06	6.11846e-05
Abitram	127.122	0.956467	0.214277	4.46369	8.0561e-06	6.18939e-05
Esyt2	3534.24	0.335678	0.0752431	4.46124	8.14878e-06	6.2568e-05
Ints2	283.541	0.272009	0.0609826	4.46043	8.17949e-06	6.27657e-05
Nmt2	1274.14	0.049262	0.0110462	4.45964	8.20958e-06	6.29584e-05
Zeb1	4729.91	0.0540159	0.012113	4.45935	8.22103e-06	6.3008e-05
Ttl	842.338	-0.306241	0.0686915	-4.45821	8.2646e-06	6.33035e-05
Polb	826.635	-0.0781268	0.0175255	-4.45789	8.27703e-06	6.33603e-05
Ubr7	611.784	-0.233934	0.0525009	-4.45582	8.35734e-06	6.39364e-05
Pxdc1	1130.82	0.100109	0.0224793	4.45337	8.45338e-06	6.46321e-05
Dnajb12	955.041	-0.146368	0.0328871	-4.45063	8.56198e-06	6.54229e-05
Cnn3	2479.91	0.440875	0.0990652	4.45035	8.57304e-06	6.54678e-05
Ovca2	207.878	-0.388672	0.0873429	-4.44996	8.58878e-06	6.55484e-05
Ccdc9b	1148.99	-0.893268	0.20077	-4.44921	8.61881e-06	6.57379e-05
D030028A08Rik	160.662	0.236703	0.0532067	4.44874	8.63749e-06	6.58407e-05
Igfbp3	4105.62	0.66865	0.150379	4.44644	8.73067e-06	6.65109e-05
Atl3	5719.32	0.271592	0.0610847	4.44615	8.74228e-06	6.65592e-05
Gpr31c	47.3649	0.518375	0.116618	4.44508	8.78572e-06	6.68497e-05
Ptpn9	1119.16	0.175115	0.0393978	4.44478	8.79833e-06	6.68977e-05
Tram2	1914.65	0.0745905	0.016782	4.44467	8.8026e-06	6.68977e-05
Cap1	1999.28	0.11497	0.025875	4.44328	8.85964e-06	6.72503e-05
Cmtm6	1016.92	0.285182	0.0641822	4.44332	8.85817e-06	6.72503e-05
Cspp1	813.23	0.547558	0.123319	4.44018	8.98848e-06	6.81602e-05
Tubb3	239.392	0.610049	0.137394	4.44013	8.99029e-06	6.81602e-05
Tmem167	908.676	0.0919376	0.0207164	4.43791	9.08386e-06	6.87871e-05
Tm4sf1	2218.49	0.0836958	0.018859	4.43797	9.08122e-06	6.87871e-05
Nipbl	3886.36	0.216544	0.0488029	4.43711	9.11747e-06	6.89945e-05
Tyk2	617.5	0.182832	0.0412062	4.437	9.12216e-06	6.89945e-05
Cxcr4	285.27	0.165875	0.0373971	4.43551	9.18539e-06	6.94306e-05
Lhfp	7416.26	0.0254425	0.00573625	4.43538	9.1908e-06	6.94306e-05
Nrip1	2301.76	0.210061	0.0473679	4.43466	9.22156e-06	6.96214e-05
Arf4	1824.84	0.711573	0.160499	4.4335	9.27176e-06	6.99587e-05
C1qtnf6	1165.43	0.364838	0.0823	4.43303	9.29175e-06	7.00599e-05
Pot1b	179.635	0.192507	0.0434266	4.43293	9.29626e-06	7.00599e-05
Gm46603	26.1216	0.534988	0.120717	4.43175	9.34732e-06	7.04027e-05
Rsph9	61.473	0.270407	0.0610228	4.43125	9.3689e-06	7.05233e-05
Depdc1b	29.4324	0.64158	0.144795	4.43097	9.38105e-06	7.05727e-05
Lima1	1648.26	0.27011	0.061016	4.42688	9.56081e-06	7.18823e-05
Cbll1	246.297	-0.287394	0.0649471	-4.42505	9.64182e-06	7.24483e-05
Tagap	93.8784	0.918627	0.207611	4.42475	9.65536e-06	7.24639e-05
Vasn	1650.82	0.102718	0.0232138	4.42488	9.64963e-06	7.24639e-05
Ndrg3	2120.78	-0.0889625	0.0201113	-4.42351	9.71115e-06	7.28393e-05
Gspt2	96.4189	0.188971	0.0427222	4.42326	9.72227e-06	7.28796e-05
Rflnb	6485.86	0.0891516	0.0201604	4.42211	9.77414e-06	7.3225e-05
Armcx4	1754.77	0.230796	0.0522272	4.41907	9.91259e-06	7.42183e-05
Diaph2	1567.82	0.23732	0.0537092	4.41862	9.93337e-06	7.43298e-05
Gm9910	59.6622	0.216781	0.0490718	4.41763	9.97877e-06	7.46254e-05
Radil	246.446	0.173697	0.0393225	4.41724	9.99693e-06	7.4717e-05
Nagk	489.541	0.0879373	0.019916	4.4154	1.00825e-05	7.53118e-05
Zfp995	40.0676	0.26866	0.0608561	4.41468	1.01161e-05	7.55183e-05
Olfr920	53.9054	0.268896	0.0609117	4.41452	1.01236e-05	7.55295e-05
Trim16	1379.31	0.205949	0.0466698	4.4129	1.01994e-05	7.60505e-05
Scyl2	747.203	0.351425	0.079647	4.41228	1.02287e-05	7.6224e-05
Bin1	1199.88	0.172209	0.0390758	4.40704	1.04792e-05	7.80448e-05
Zfp469	1703.23	0.146595	0.033273	4.40582	1.05382e-05	7.8438e-05
Nectin1	726.108	0.103019	0.0233935	4.40373	1.06405e-05	7.91525e-05
Sqstm1	14344.1	0.242782	0.055172	4.40047	1.08018e-05	8.03054e-05
Ipo11	908.446	-0.155007	0.0353183	-4.38885	1.13951e-05	8.46662e-05
Gm4793	86.6622	0.472536	0.107714	4.38696	1.14947e-05	8.53568e-05
Hexa	3655.86	0.278686	0.0635401	4.38599	1.15462e-05	8.56572e-05
Cpz	45.5676	0.335603	0.076518	4.38594	1.15488e-05	8.56572e-05
Slc6a8	6037.86	-0.326114	0.0743677	-4.38515	1.15905e-05	8.59162e-05
S1pr2	1079.89	0.162684	0.0371151	4.38324	1.16926e-05	8.66229e-05
Pik3c2a	2001.64	0.450631	0.102829	4.38235	1.17404e-05	8.69255e-05
Gnai3	1422.73	0.0899312	0.0205253	4.38149	1.1787e-05	8.72198e-05
Rexo2	799.405	0.145146	0.0331359	4.38033	1.18501e-05	8.7635e-05
Bag3	4135.84	-1.90189	0.434207	-4.38016	1.18592e-05	8.76513e-05
Cyfip1	2324.85	0.22776	0.0520561	4.37528	1.21275e-05	8.95822e-05
Usp46	1008.88	-0.225368	0.0515244	-4.374	1.21988e-05	9.00559e-05
Zmym5	993.986	-0.143113	0.0327203	-4.37381	1.22094e-05	9.00817e-05
Gal3st2	57.2568	0.502098	0.114841	4.37213	1.23042e-05	9.07282e-05
Tor2a	212.838	0.22619	0.0517464	4.37113	1.23606e-05	9.10907e-05
Ubqln2	779.784	-0.256302	0.0586526	-4.36982	1.24346e-05	9.15832e-05
Wscd1	180.865	-0.447679	0.10249	-4.36804	1.25366e-05	9.22804e-05
S100a6	1010.77	0.496653	0.113713	4.36759	1.25624e-05	9.24163e-05
Ror2	264.149	0.121601	0.027844	4.36722	1.25837e-05	9.25191e-05
Gm42688	82.0541	-0.290199	0.0665286	-4.36202	1.28866e-05	9.46914e-05
Rras	1257.43	0.466211	0.106912	4.36069	1.29652e-05	9.52139e-05
Snx27	690.824	-0.0811552	0.0186394	-4.35397	1.33694e-05	9.80752e-05
Tent4b	765.865	-0.261264	0.060006	-4.35395	1.33704e-05	9.80752e-05
Scyl3	319.635	0.135247	0.0310647	4.3537	1.33858e-05	9.81313e-05
Bmp4	393.338	0.142103	0.0326429	4.35325	1.34135e-05	9.82777e-05
Jup	6573	-0.232176	0.053346	-4.35226	1.34741e-05	9.86644e-05
Fbh1	1191.18	-0.178708	0.0410633	-4.35202	1.34891e-05	9.8717e-05
Ptger4	916.919	0.0898881	0.0206661	4.34954	1.36421e-05	9.97793e-05
Glt8d2	343.757	0.115263	0.0265091	4.34803	1.37364e-05	0.00010041
Map2k2	1437.64	-0.119347	0.0274558	-4.3469	1.38076e-05	0.000100873
Erbin	6787.01	0.203929	0.0469177	4.34652	1.38312e-05	0.000100987
Ahi1	252.419	0.347289	0.079924	4.34524	1.39125e-05	0.000101522
Vcpip1	1151.96	0.295509	0.0680139	4.34482	1.39387e-05	0.000101639
Ang	86.0541	0.179071	0.041216	4.3447	1.39464e-05	0.000101639
Gm37696	16.973	0.618208	0.142293	4.34461	1.39526e-05	0.000101639
Dennd6a	1251.66	0.256338	0.0590061	4.34426	1.39745e-05	0.000101739
Gm30524	17.3784	0.664091	0.152874	4.34403	1.39894e-05	0.000101789
Gm45867	51.1486	0.416057	0.0957879	4.34352	1.40217e-05	0.000101966
Eif2ak4	453.459	0.386895	0.089104	4.34206	1.41151e-05	0.000102586
Rab3il1	853.851	0.106409	0.0245076	4.34186	1.41281e-05	0.000102591
Samd10	61.1892	-0.579473	0.133464	-4.3418	1.4132e-05	0.000102591
Sat1	1083.68	0.139025	0.0320296	4.34051	1.4215e-05	0.000103134
Npas3	26.9459	0.602495	0.13887	4.33856	1.43419e-05	0.000103995
Slc4a2	1111.57	0.11473	0.0264607	4.33587	1.45184e-05	0.000105215
Otulin	2456.88	0.241977	0.0558119	4.33558	1.45378e-05	0.000105295
Eif2b5	1112.38	-0.0996293	0.0229806	-4.33537	1.45517e-05	0.000105335
Pan3	1678.53	0.207067	0.0477822	4.33355	1.46722e-05	0.000106147
Unc5c	159.041	0.645847	0.149172	4.32954	1.4942e-05	0.000108037
Zfp354c	811.365	0.394498	0.0911318	4.32888	1.49872e-05	0.000108301
Tmem229b	216.784	0.287034	0.0663202	4.328	1.50468e-05	0.00010867
Fundc1	376.77	-0.403718	0.0932868	-4.32771	1.50669e-05	0.000108754
Efhc1	105.216	0.218636	0.0505751	4.323	1.53924e-05	0.00011104
Nf1	9424.73	-0.0688476	0.0159279	-4.32246	1.54296e-05	0.000111244
Klrg2	100.892	0.367083	0.0850108	4.31808	1.57392e-05	0.000113412
Cdh13	4153.55	-2.07318	0.480226	-4.31709	1.58098e-05	0.000113856
Hcfc1r1	1840.22	-0.207232	0.0480102	-4.31642	1.58577e-05	0.000114135
Lrp5	2938.97	0.152259	0.0353116	4.31186	1.61889e-05	0.000116453
Ptprd	957.568	0.504503	0.117085	4.30886	1.64098e-05	0.000117975
Slc2a10	304.905	0.322636	0.074899	4.30761	1.6503e-05	0.000118578
Nars	1848.34	0.155452	0.0361181	4.304	1.67742e-05	0.000120458
Ap4e1	376.73	0.314905	0.0731717	4.30364	1.68013e-05	0.000120584
Nrf1	506.203	0.194165	0.0451312	4.30223	1.69086e-05	0.000121285
Gsap	153.311	0.13645	0.0317314	4.30015	1.70683e-05	0.000122362
Sdcbp	4604.5	0.659907	0.15348	4.29962	1.71091e-05	0.000122584
Sec24b	962.459	0.13249	0.0308254	4.29807	1.72293e-05	0.000123376
Acvr2a	985.581	-0.0747325	0.0173926	-4.2968	1.73284e-05	0.000124015
Elf4	2367.53	0.123388	0.028721	4.29608	1.73848e-05	0.000124348
Gm42742	434.784	-0.378917	0.0882247	-4.2949	1.74769e-05	0.000124937
Arhgap1	976.784	0.341706	0.0796036	4.2926	1.76592e-05	0.000126169
Bicc1	6197.38	0.0761107	0.0177321	4.29226	1.76861e-05	0.000126289
Mef2c	3613.5	-0.26502	0.0617637	-4.29086	1.77979e-05	0.000127016
Ankrd13b	307.176	-0.818976	0.190871	-4.29072	1.78094e-05	0.000127026
Unc79	22.1216	0.587817	0.137091	4.28778	1.80468e-05	0.000128647
Pofut1	1144.15	0.0756812	0.0176614	4.28512	1.82639e-05	0.000130121
S100a1	9927.61	-0.121879	0.0284496	-4.28403	1.83537e-05	0.000130687
Arl5a	8935.58	-0.0747769	0.0174659	-4.28131	1.85793e-05	0.000132145
Trim32	390.162	-0.203879	0.0476204	-4.28134	1.8577e-05	0.000132145
Prkar1b	83.1486	0.441951	0.10325	4.28042	1.86541e-05	0.000132602
Slc36a4	765.986	0.550639	0.12865	4.28013	1.86781e-05	0.000132699
D5Ertd615e	29.1622	0.400309	0.0936854	4.2729	1.92943e-05	0.000136999
Stag1	1896.3	0.605685	0.141816	4.27093	1.9466e-05	0.000138141
Tmem132e	46.4054	0.451927	0.106028	4.26234	2.02293e-05	0.000143307
Znfx1	7279.64	-0.0758081	0.0177844	-4.26261	2.02055e-05	0.000143307
Xirp1	44605.9	0.286606	0.0672431	4.26223	2.02393e-05	0.000143307
Gm45629	38.9865	0.358794	0.0841769	4.26239	2.02256e-05	0.000143307
Shc4	188.689	0.500736	0.117555	4.25961	2.04787e-05	0.000144921
Anxa4	3519.11	0.0713582	0.0167574	4.2583	2.05983e-05	0.000145686
Dpy19l3	394.473	0.115022	0.0270252	4.25612	2.08006e-05	0.000147014
Spin4	253.216	0.17054	0.0400704	4.25602	2.08094e-05	0.000147014
Rfx7	889.568	0.209686	0.0492823	4.25479	2.09246e-05	0.000147746
Adcy3	745.095	0.200131	0.0470414	4.25436	2.09644e-05	0.000147944
Telo2	347.392	-0.243603	0.0573004	-4.25134	2.12497e-05	0.000149874
Ick	950.486	0.157306	0.0370046	4.25099	2.12825e-05	0.000150022
Fam53b	1042.39	-0.100757	0.0237181	-4.24809	2.15597e-05	0.000151891
Casd1	815.365	-0.23248	0.0547948	-4.24274	2.20811e-05	0.000155391
Tex10	255.946	0.148944	0.0351049	4.24284	2.20712e-05	0.000155391
Mbnl3	33.9865	0.37074	0.0874035	4.24171	2.21825e-05	0.000156018
Prr14l	1233.14	0.048128	0.0113514	4.23982	2.23699e-05	0.000157248
Adgrg2	104.243	0.552366	0.130289	4.23956	2.23958e-05	0.000157343
Lhfpl2	1805.77	0.663686	0.156564	4.23906	2.24458e-05	0.000157607
Scarf2	1365.57	0.0699424	0.0165018	4.23847	2.25045e-05	0.000157931
Tmem159	687.838	-0.290008	0.0684432	-4.23721	2.26319e-05	0.000158737
Brwd3	552	0.219412	0.0518381	4.23263	2.3097e-05	0.000161909
Scfd1	724.23	0.211756	0.050098	4.22684	2.36994e-05	0.00016604
Brat1	323.527	0.201026	0.0476047	4.22282	2.41269e-05	0.000168942
Slco3a1	2871.96	-0.240909	0.0570637	-4.22176	2.42407e-05	0.000169582
Hoxd8	160.5	0.396403	0.0938962	4.22171	2.42452e-05	0.000169582
Nepro	230.838	0.202372	0.0479536	4.22016	2.44126e-05	0.000170659
Brd9	733.054	-0.146707	0.0347692	-4.21945	2.449e-05	0.000171105
Spink2	8.17568	0.750641	0.177988	4.21736	2.47184e-05	0.000172605
Ddx21	1140.11	0.100779	0.0239046	4.2159	2.48789e-05	0.00017363
Arap1	2132.01	0.301865	0.0716588	4.21253	2.52525e-05	0.000176141
Parg	698.77	0.189251	0.0449352	4.21163	2.53534e-05	0.00017666
K230015D01Rik	60.7297	0.256865	0.0609895	4.21162	2.53548e-05	0.00017666
Hnrnph2	989.351	-0.272998	0.0648444	-4.21005	2.55311e-05	0.00017779
Zcchc7	1260.14	0.151247	0.0359293	4.20959	2.5584e-05	0.00017806
Met	534.23	0.274458	0.0652123	4.20869	2.56855e-05	0.000178668
Ythdf3	1940.8	-0.290137	0.0689502	-4.20793	2.57725e-05	0.000179076
Cerkl	22.0676	0.373866	0.0888462	4.20801	2.57625e-05	0.000179076
Flnc	85185.4	0.494444	0.117529	4.20701	2.58773e-05	0.000179706
Blzf1	469.419	-0.222077	0.0528221	-4.20424	2.61957e-05	0.000181817
Synm	2159.53	-0.349286	0.0830824	-4.20409	2.62135e-05	0.000181841
Ldlrad3	1127.57	0.10183	0.0242278	4.20304	2.63355e-05	0.000182487
Clec16a	2043.09	-0.285787	0.0679935	-4.20315	2.63224e-05	0.000182487
Prrc2b	7827.78	-0.0832655	0.0198142	-4.20232	2.64194e-05	0.000182968
Rps18	3114.22	-0.243522	0.0579593	-4.20161	2.65023e-05	0.000183442
Perp	3024.85	-0.29261	0.0697014	-4.19805	2.69229e-05	0.000186251
Opn1sw	32.5811	0.298644	0.0711582	4.19689	2.70601e-05	0.000187098
Hps3	790.865	0.102842	0.0245073	4.19638	2.71215e-05	0.00018742
Haus2	259.203	-0.176955	0.042209	-4.19234	2.7609e-05	0.000190684
Lysmd1	138.595	-0.176015	0.0419894	-4.19188	2.76655e-05	0.000190971
Fubp3	559.365	0.517242	0.123409	4.19128	2.77389e-05	0.000191373
Skap1	15.3108	0.456212	0.10886	4.19082	2.7795e-05	0.000191655
Fbxl21	68.9054	0.19357	0.0462036	4.1895	2.7957e-05	0.000192667
Cdkn2aipnl	169.446	0.760414	0.181545	4.18856	2.80726e-05	0.000193358
Prmt5	720.176	-0.145704	0.0347952	-4.18748	2.82066e-05	0.000194176
Pdlim7	1724.61	0.71246	0.1702	4.18601	2.83898e-05	0.000195331
Megf6	373.486	0.226212	0.0540568	4.1847	2.85542e-05	0.000196355
Cxcl10	49.3378	0.682141	0.163032	4.18409	2.86311e-05	0.00019667
Arf6	979.446	0.410154	0.0980248	4.18418	2.86194e-05	0.00019667
Sdk2	128.338	0.271085	0.0648135	4.18254	2.88276e-05	0.000197912
Alg11	342.297	0.280831	0.0671599	4.18153	2.8956e-05	0.000198685
Mapk6	951.878	0.149052	0.0356503	4.18094	2.90309e-05	0.000199092
Snx33	1998.2	-0.0379113	0.00907457	-4.17775	2.94408e-05	0.000201793
Btaf1	713.108	0.360996	0.0864361	4.17644	2.96102e-05	0.000202844
Jmjd8	405.932	-0.121963	0.0292068	-4.17583	2.96902e-05	0.000203282
Senp5	1053.07	0.148208	0.0354951	4.17546	2.97381e-05	0.0002035
Slx4	478.514	0.141619	0.0339454	4.17197	3.01982e-05	0.000206537
Fkbp1b	35.4054	0.752935	0.180543	4.1704	3.04065e-05	0.000207849
Sap30	746.095	0.130676	0.0313557	4.16753	3.07922e-05	0.000210372
Atrx	7349.35	0.126317	0.0303258	4.16532	3.10917e-05	0.000212189
Tasor2	1047.77	0.462984	0.11115	4.16539	3.1082e-05	0.000212189
Mfsd14a	709.824	0.0642086	0.0154155	4.16519	3.11099e-05	0.000212198
Gm17017	41.1351	0.282667	0.0678846	4.16394	3.12801e-05	0.000213245
Cd96	16.0946	0.682677	0.164032	4.16186	3.15665e-05	0.000215081
Gm43566	12.9595	0.633037	0.152193	4.15944	3.19033e-05	0.000217259
Cdk9	901.162	0.133674	0.032147	4.15822	3.20738e-05	0.000218302
Gm13446	17.1351	0.57675	0.138922	4.15161	3.30138e-05	0.000224579
H13	716.176	0.78608	0.189399	4.15039	3.31912e-05	0.000225664
Ccdc149	155.365	-0.156643	0.0377495	-4.14955	3.33125e-05	0.000226368
Bicd2	4696.64	-0.25627	0.0617772	-4.14828	3.34977e-05	0.000227504
Kank2	2711.19	-0.32046	0.077257	-4.14798	3.35423e-05	0.000227684
Arhgef5	1628.58	0.124736	0.0300753	4.14745	3.36201e-05	0.00022809
Klhdc10	1209.32	-0.149574	0.0360666	-4.14717	3.36606e-05	0.000228243
Ranbp17	155.743	0.275659	0.0664792	4.14655	3.37526e-05	0.000228743
Pcgf2	299.784	0.240398	0.0579821	4.14607	3.38228e-05	0.000229096
Ptar1	2259.22	0.153968	0.037138	4.14582	3.38593e-05	0.000229221
Pla2g15	369	0.282732	0.0682353	4.14349	3.42056e-05	0.000231441
Lipa	2011.76	0.0524722	0.0126721	4.14076	3.46156e-05	0.00023409
Tmpo	1221.15	0.248815	0.0601304	4.13793	3.50461e-05	0.000236875
Git2	1766.65	0.070836	0.0171301	4.13519	3.54665e-05	0.000239588
Golga4	19820.9	-0.610688	0.147688	-4.13499	3.54968e-05	0.000239665
Arl6ip1	859.959	0.733731	0.177459	4.13466	3.55483e-05	0.000239884
Gm43820	144.73	0.181842	0.0440011	4.13266	3.58582e-05	0.000241847
Dubr	1474.15	-0.0528745	0.0128116	-4.12707	3.67417e-05	0.000247674
Pigq	724.324	-0.116863	0.0283172	-4.12691	3.67664e-05	0.000247708
Mlph	98.3649	0.246974	0.0598625	4.12569	3.6962e-05	0.000248893
Trappc6b	835.608	-0.163133	0.0395435	-4.1254	3.70094e-05	0.00024908
Kcnk6	254.243	0.349957	0.0848621	4.12383	3.72618e-05	0.000250645
Shb	458.068	0.404209	0.0981465	4.11842	3.81475e-05	0.000256466
Jak1	2975.82	-0.364485	0.0885355	-4.11683	3.84123e-05	0.000258109
Spry1	3223.92	-0.0370794	0.00901663	-4.11234	3.91672e-05	0.000263042
D330025C20Rik	181.405	-0.222544	0.0541519	-4.10963	3.96289e-05	0.000266002
Gm37768	62.2838	0.272692	0.0664279	4.10509	4.04155e-05	0.000271138
Pdzd2	2487.58	-2.39532	0.583649	-4.10404	4.05998e-05	0.00027223
Ddx3x	6741.39	0.232545	0.0566986	4.10142	4.10621e-05	0.000275038
Nup153	1260.43	0.0916682	0.0223502	4.10145	4.10577e-05	0.000275038
Mob3c	273.311	0.101132	0.0246586	4.10128	4.10872e-05	0.000275061
Gm49526	377.986	0.412303	0.100582	4.09918	4.1462e-05	0.000277423
Vill	22.8108	0.480688	0.11728	4.09863	4.15607e-05	0.000277936
Six2	11.8108	0.586299	0.143075	4.09785	4.17008e-05	0.000278725
Rcor1	748.068	0.0613193	0.0149648	4.09756	4.17526e-05	0.000278924
Hacd3	614.838	-0.256386	0.0625854	-4.09658	4.19292e-05	0.000279878
Spon1	1412.74	0.211649	0.0516655	4.09653	4.19396e-05	0.000279878
Eea1	3719.53	0.0944044	0.023047	4.09617	4.20044e-05	0.000280162
Tmem254c	425.797	0.216265	0.0528225	4.09418	4.23657e-05	0.000282423
Zyx	3323.59	0.613591	0.149907	4.09314	4.25567e-05	0.000283547
Zfp326	472.676	0.311904	0.0762072	4.09284	4.26115e-05	0.000283762
Zfp382	217.162	0.154867	0.0378601	4.0905	4.30444e-05	0.000286495
Phf20l1	1922.19	-0.396058	0.0969018	-4.08721	4.36585e-05	0.000290429
Gm39090	98.2162	0.300023	0.0734115	4.08687	4.37232e-05	0.000290706
Zfp984	291.284	0.568824	0.139195	4.08654	4.37847e-05	0.000290963
Phc2	1367.53	0.307907	0.075358	4.08592	4.39029e-05	0.000291594
Usp9x	13678.4	0.178106	0.0436046	4.08458	4.41573e-05	0.000293131
Qsox1	5172.46	0.0803474	0.0196909	4.08043	4.4953e-05	0.000298256
Trim23	545.635	-0.120943	0.0296458	-4.0796	4.51131e-05	0.000299004
Pcdhb13	92.9865	0.2818	0.0690744	4.07966	4.51014e-05	0.000299004
Gm15601	92.8108	0.231928	0.0568572	4.07913	4.52039e-05	0.000299449
Cpne2	751.797	0.187788	0.0460974	4.07372	4.62673e-05	0.000306333
Med13l	2169.99	0.0354965	0.00871521	4.07294	4.64235e-05	0.000307207
Lrp6	4644.54	0.0622003	0.0152794	4.07086	4.68401e-05	0.000309801
Plekhg5	917.811	0.120345	0.0295778	4.06876	4.72644e-05	0.000312444
Ppp3ca	2074.78	-0.236733	0.0582023	-4.06742	4.75366e-05	0.000314079
Zc3h12b	334.865	0.316698	0.0778788	4.06655	4.77137e-05	0.000315085
Dnajc18	1259.23	-0.238707	0.0587132	-4.06564	4.79007e-05	0.000316155
Tmem87b	799.946	0.202323	0.0497703	4.06513	4.80061e-05	0.000316685
Ppp2r5c	3612.09	-0.0530568	0.0130656	-4.0608	4.89039e-05	0.000322439
Nxn	1219.18	0.0975893	0.0240389	4.05964	4.91492e-05	0.000323888
Srf	1924.78	-0.166461	0.0410162	-4.05842	4.9405e-05	0.000325234
Gm7240	122.5	0.189339	0.0466522	4.05853	4.93827e-05	0.000325234
Il1rl2	150.946	0.816543	0.201303	4.05628	4.98606e-05	0.000328063
Vnn1	27.4865	0.532426	0.131343	4.05371	5.04114e-05	0.000331515
Hgs	975.703	0.0911061	0.0224889	4.05115	5.09658e-05	0.000334851
Otud7b	2243.77	-0.291267	0.0718978	-4.05113	5.09717e-05	0.000334851
Zbtb43	674.716	-0.185983	0.0459149	-4.0506	5.10857e-05	0.000335251
Gm36298	164.703	0.21802	0.0538234	4.05066	5.10736e-05	0.000335251
Cd83	148.865	0.216647	0.0534986	4.04958	5.1309e-05	0.000336543
Pold3	219.811	0.384423	0.0949552	4.04847	5.15543e-05	0.000337976
Pqlc1	801.622	-0.414992	0.102563	-4.0462	5.20554e-05	0.000341085
Gaa	2999	0.0689862	0.0170609	4.04353	5.26534e-05	0.000344824
Bloc1s5	332.568	-0.152036	0.0376163	-4.04177	5.30488e-05	0.000347233
Serpinb6b	5638.97	0.135513	0.0335391	4.04044	5.33508e-05	0.00034903
Map4k5	1221.73	0.251325	0.0622233	4.03908	5.3662e-05	0.000350884
Nufip2	2769.97	0.0962654	0.0238401	4.03796	5.39184e-05	0.000352379
Rad52	327.514	0.245809	0.060888	4.03706	5.41247e-05	0.000353544
Zc3h7a	1635.62	0.301929	0.0748212	4.03535	5.45217e-05	0.000355953
Papss2	868.189	0.98702	0.244768	4.03247	5.51928e-05	0.000360149
Itpkc	325.514	0.35246	0.087414	4.03208	5.52853e-05	0.000360567
Fancd2	89.0811	0.393977	0.0977244	4.03152	5.5418e-05	0.000361245
Rcl1	112.284	0.305284	0.0757744	4.02886	5.60478e-05	0.000365162
Ptgir	626.135	0.128864	0.0320024	4.02668	5.65688e-05	0.000368367
Sox8	74.973	0.382934	0.0951052	4.02643	5.66308e-05	0.000368581
Cd74	8662.03	0.754625	0.187427	4.02624	5.66759e-05	0.000368685
Btla	144.216	0.320164	0.079529	4.02575	5.67931e-05	0.000369257
Cdc42ep4	604.068	0.397139	0.0986617	4.02526	5.69128e-05	0.000369846
Map1b	11325.1	0.609046	0.151479	4.02065	5.8037e-05	0.000376957
Exoc3l2	201.622	0.108603	0.027017	4.01981	5.82441e-05	0.000378109
Rpl30	2194.46	0.167006	0.0415713	4.01734	5.88583e-05	0.0003819
Akap6	10747.3	-0.794677	0.197849	-4.01658	5.90496e-05	0.000382944
Notch1	2672.55	0.225242	0.0560908	4.01566	5.92791e-05	0.000384236
Wdr62	76.9324	0.368927	0.0919216	4.01349	5.98274e-05	0.000387591
Parp9	1017.01	0.271079	0.0675731	4.01164	6.02996e-05	0.00039045
Ccndbp1	592.716	-0.215741	0.0537824	-4.01138	6.03648e-05	0.000390672
Cd6	30.6081	0.507187	0.126468	4.01039	6.06173e-05	0.000392105
Nemf	1956.81	-0.113727	0.0283603	-4.01007	6.07012e-05	0.000392447
Ttc28	5389.45	-0.0486667	0.0121397	-4.00889	6.10055e-05	0.000394213
Man1c1	1618.58	0.182162	0.0454725	4.00597	6.17633e-05	0.000398906
H2bc4	1664.59	-0.0875667	0.0218611	-4.00559	6.18619e-05	0.000399339
Mthfd1l	399.811	0.526236	0.13143	4.00393	6.22999e-05	0.000401962
Pde10a	651.932	0.171429	0.0428232	4.00319	6.2494e-05	0.000403008
Flt3l	183.973	-0.573268	0.143208	-4.00304	6.25324e-05	0.000403051
E530011L22Rik	143.324	-0.284763	0.0711454	-4.00254	6.26654e-05	0.000403702
Ltn1	1286.01	0.136561	0.0341231	4.00201	6.28079e-05	0.000404414
Ctif	702.27	0.0625649	0.0156343	4.00177	6.28703e-05	0.00040461
Csde1	18868.8	-0.148841	0.0371971	-4.00141	6.29658e-05	0.000405018
Celf2	3539.14	0.340021	0.0849892	4.00076	6.31391e-05	0.000405926
Rexo4	430.027	0.0977197	0.0244261	4.00063	6.31732e-05	0.000405939
Pum1	2220.7	-0.0733242	0.018342	-3.9976	6.39868e-05	0.000410958
Tsg101	672.973	-0.0613484	0.0153587	-3.99438	6.48645e-05	0.000416384
Gpr107	1194.93	0.233718	0.0585945	3.98874	6.64257e-05	0.000426189
Mxd4	4268.84	0.106393	0.0266786	3.98795	6.66468e-05	0.000427391
Csnk1g2	1735.8	-0.0386161	0.00968749	-3.98618	6.71447e-05	0.000430366
Ifrd1	2289.62	0.322005	0.0807955	3.98543	6.73584e-05	0.000431517
Rps20	3417.62	0.37103	0.0931613	3.98266	6.81482e-05	0.000436355
Edc3	309.865	0.100906	0.0253795	3.97587	7.01211e-05	0.000448761
Bax	372.77	0.0825716	0.0207854	3.97257	7.11024e-05	0.000454811
Msl1	1757.66	-0.0437227	0.0110084	-3.97174	7.13504e-05	0.000456166
Smad5	2272.32	0.138023	0.0347606	3.97067	7.16699e-05	0.000457977
Bbox1	12.8784	0.518128	0.130501	3.9703	7.17829e-05	0.000458468
Kif3a	1918.97	-0.0876078	0.0220749	-3.96866	7.22773e-05	0.000461237
Zfp451	3961.74	-0.0455302	0.0114726	-3.96862	7.22895e-05	0.000461237
Rpl4	14055.1	0.136236	0.0343331	3.96806	7.24598e-05	0.000461932
Isg20l2	357.73	0.0992734	0.0250184	3.96802	7.24714e-05	0.000461932
Sav1	1197.93	0.432962	0.109185	3.96539	7.32771e-05	0.000466832
Gm44175	23.8108	0.490153	0.123612	3.96526	7.33149e-05	0.000466838
Ttll5	524.811	-0.170778	0.0430944	-3.96288	7.40496e-05	0.000471279
Ap3d1	2130.95	0.122913	0.0310304	3.96104	7.46235e-05	0.000474693
Usp16	1242.81	0.314586	0.0794378	3.96016	7.48997e-05	0.00047621
Gm40909	42.6757	0.383311	0.0967965	3.95997	7.49603e-05	0.000476356
Robo3	28.527	0.511576	0.129194	3.95975	7.50298e-05	0.000476558
Gas5	1626.45	0.234332	0.0591879	3.95911	7.52291e-05	0.000477584
Gria3	894.027	0.669186	0.16929	3.95289	7.72125e-05	0.000489683
Pgrmc1	1362.58	0.306056	0.0774242	3.95297	7.71869e-05	0.000489683
Zbtb6	271.203	0.0971887	0.0246172	3.948	7.88053e-05	0.000499534
Chsy1	1194.11	0.0445061	0.0112758	3.94703	7.91265e-05	0.000501319
Wdr13	1136.26	-0.178014	0.0451024	-3.94688	7.91748e-05	0.000501374
Nras	1333.82	0.0438461	0.0111126	3.94562	7.95953e-05	0.000503785
Trpm3	236.77	-0.364191	0.0923395	-3.94404	8.01209e-05	0.000506858
[truncated: 1,323 more rows]

## Sheet: MI_ENDO
	baseMean	log2FoldChange	lfcSE	stat	pvalue	padj
Armc2	3833.82	-0.965331	0.0440947	-21.8922	3.08138e-106	3.01944e-102
Hadha	134257	-0.498317	0.0240975	-20.6792	5.33137e-95	2.61211e-91
Suclg2	17596	-0.382838	0.0190017	-20.1476	2.82687e-90	9.23349e-87
Crat	50860.2	-0.447075	0.0222653	-20.0794	1.11687e-89	2.18883e-86
Ldhb	115187	-0.402508	0.0200397	-20.0855	9.88298e-90	2.18883e-86
Sec31b	1985.39	-0.729712	0.0375829	-19.4161	5.64185e-84	9.21407e-81
Rhot2	14248.1	-0.440546	0.0227787	-19.3402	2.46287e-83	3.44766e-80
Asb14	7434.14	-0.701083	0.036289	-19.3195	3.68489e-83	4.51353e-80
Slc26a10	2537.99	-0.811891	0.0429748	-18.8923	1.32033e-79	1.43754e-76
Rbfox1	3382.97	-0.904892	0.0490995	-18.4298	7.58184e-76	7.42945e-73
Acadm	99785.9	-0.381929	0.0207317	-18.4224	8.67983e-76	7.73215e-73
Dnajc28	5184.35	-0.634485	0.0348134	-18.2253	3.25144e-74	2.65507e-71
Decr1	34336.7	-0.415181	0.0227909	-18.217	3.78529e-74	2.85324e-71
Gpr157	5546.66	-0.445927	0.0244945	-18.2052	4.69397e-74	3.28544e-71
Pla2g4e	1042.57	-0.725239	0.0398596	-18.1949	5.66812e-74	3.7028e-71
Lyrm9	3766.14	-0.435141	0.0239378	-18.178	7.71055e-74	4.72223e-71
Klhdc1	3194.24	-0.640249	0.0354994	-18.0355	1.02575e-72	5.91254e-70
Dbt	7422.95	-0.481057	0.0267027	-18.0153	1.47839e-72	8.04821e-70
Fkbp4	28164.2	-0.412602	0.0229205	-18.0014	1.8999e-72	9.7985e-70
Reep1	2646.22	-0.467389	0.0260661	-17.9309	6.76405e-72	3.31404e-69
Syt7	3905.85	-0.677774	0.0379563	-17.8567	2.5634e-71	1.19613e-68
Pdk2	37760.2	-0.541791	0.030347	-17.8532	2.72834e-71	1.21523e-68
Hrc	98993.9	-0.56506	0.0319989	-17.6587	8.72109e-70	3.71556e-67
Sord	15363.3	-0.48236	0.0274107	-17.5975	2.57315e-69	1.0506e-66
Acss1	35007.2	-0.440268	0.0252544	-17.4333	4.60944e-68	1.80671e-65
Lrrc14b	7282.97	-0.638255	0.036792	-17.3477	2.05389e-67	7.74079e-65
Pank1	6341.82	-0.483621	0.0279353	-17.3121	3.80962e-67	1.38261e-64
Eci1	18984.6	-0.420936	0.0244735	-17.1997	2.67035e-66	9.34526e-64
Plxnb1	5141.7	-0.834839	0.0485932	-17.1801	3.73947e-66	1.26355e-63
Mfn1	33575.6	-0.158464	0.00924427	-17.1419	7.22659e-66	2.36045e-63
Ablim2	2079.57	-0.519673	0.0304145	-17.0864	1.87452e-65	5.92528e-63
Nqo2	2775.46	-1.95409	0.114617	-17.0488	3.56651e-65	1.09213e-62
Cnga3	385.919	-0.881806	0.0518728	-16.9994	8.29801e-65	2.464e-62
Slc22a3	811.378	-1.00858	0.0596972	-16.895	4.89736e-64	1.41145e-61
Cpn2	323.027	-1.032	0.0613542	-16.8204	1.73132e-63	4.8472e-61
Cpt2	21064.5	-0.367031	0.0218336	-16.8104	2.04866e-63	5.57634e-61
Hadhb	169947	-0.494001	0.029417	-16.7931	2.74327e-63	7.26521e-61
Aldh5a1	5012.8	-0.581983	0.0346737	-16.7846	3.16526e-63	8.16221e-61
Pitpnc1	8857.49	-0.34279	0.0204525	-16.7603	4.76175e-63	1.19642e-60
Acaa2	62609.7	-0.512816	0.0306315	-16.7414	6.53825e-63	1.60171e-60
Slc25a42	6279.01	-0.743442	0.0444282	-16.7335	7.46616e-63	1.78441e-60
Kyat3	2774.32	-0.548897	0.0330273	-16.6195	5.03666e-62	1.1751e-59
Gal3st3	1272.12	-0.812975	0.0489792	-16.5984	7.15868e-62	1.63135e-59
Car14	9236.69	-0.563463	0.0340811	-16.533	2.1221e-61	4.72601e-59
Aldh6a1	23484.5	-0.468679	0.028506	-16.4414	9.66694e-61	2.10503e-58
Mrgprh	456.892	-1.12269	0.0684895	-16.3922	2.17366e-60	4.63036e-58
Pde4a	7876.38	-0.467297	0.0285764	-16.3525	4.17155e-60	8.69725e-58
Gm10644	234.405	-0.92492	0.0566303	-16.3326	5.786e-60	1.18119e-57
Gm6416	309.838	-0.976982	0.0601858	-16.2328	2.95789e-59	5.91517e-57
Clcn1	868.838	-1.22909	0.0763147	-16.1056	2.33028e-58	4.56689e-56
Plxnb3	323.311	-0.755438	0.0470414	-16.059	4.94344e-58	9.49818e-56
Coq10a	17406.2	-0.318241	0.0199585	-15.9451	3.08156e-57	5.80696e-55
Maob	4451.38	-0.607087	0.0381235	-15.9242	4.30279e-57	7.95529e-55
Scara5	2586.34	-0.785048	0.0494981	-15.8602	1.19606e-56	2.1704e-54
Lamb3	1424.97	-0.575125	0.0364041	-15.7983	3.19397e-56	5.58887e-54
P2ry1	3058.41	-0.622742	0.0394161	-15.7992	3.15249e-56	5.58887e-54
Etfa	43370.6	-0.361266	0.0229395	-15.7486	7.01953e-56	1.20674e-53
Entpd5	17457.6	-0.574271	0.0366451	-15.6712	2.3817e-55	4.02383e-53
Acsl1	94439.7	-0.334698	0.0214432	-15.6086	6.3591e-55	1.05615e-52
Gm32027	915.527	-0.562967	0.036101	-15.5942	7.96766e-55	1.30125e-52
Nadk2	6659.55	-0.428975	0.0275507	-15.5704	1.1568e-54	1.85827e-52
Ky	2628.82	-0.758454	0.0487952	-15.5436	1.75776e-54	2.77812e-52
Sdha	124286	-0.348525	0.0224269	-15.5404	1.84722e-54	2.87317e-52
Mmab	3373.93	-0.420552	0.0271071	-15.5144	2.77006e-54	4.24122e-52
Gstm7	2989.38	-0.511014	0.032946	-15.5107	2.93853e-54	4.42994e-52
Cpeb3	11399.4	-0.59232	0.0382204	-15.4975	3.60804e-54	5.35685e-52
Perm1	32420.9	-0.298505	0.0192907	-15.4741	5.19258e-54	7.59434e-52
Adi1	3060.18	-0.431913	0.0279316	-15.4632	6.14237e-54	8.85134e-52
Pcca	7642.89	-0.35235	0.0227969	-15.4561	6.86512e-54	9.73194e-52
Kcnv2	1396	-1.36084	0.08805	-15.4553	6.95209e-54	9.73194e-52
Grm1	4164.64	-0.57497	0.0373232	-15.4051	1.51166e-53	2.08631e-51
Gm28651	405.77	-0.76794	0.0498866	-15.3937	1.80338e-53	2.45435e-51
Coq9	33990.1	-0.255201	0.0166308	-15.345	3.82489e-53	5.13426e-51
Rgs7bp	941.676	-0.698515	0.045544	-15.3371	4.31766e-53	5.7174e-51
Dglucy	4954.08	-0.671723	0.0438294	-15.3259	5.13678e-53	6.71138e-51
Pitpnm3	424.5	-0.695193	0.045499	-15.2793	1.05091e-52	1.35499e-50
Adhfe1	7272.84	-0.607095	0.0397429	-15.2755	1.11313e-52	1.41657e-50
Rragd	12408	-0.349773	0.0228991	-15.2745	1.13037e-52	1.42006e-50
Dele1	14520.3	-0.337101	0.0221272	-15.2347	2.08223e-52	2.58275e-50
Cyb5r2	799.014	-0.762373	0.0501113	-15.2136	2.87332e-52	3.51945e-50
Gm50321	25384.5	-0.472229	0.0311636	-15.1532	7.21325e-52	8.72625e-50
Grhl2	262.838	-1.17886	0.0780683	-15.1004	1.61072e-51	1.9248e-49
Pkd2l2	1630.68	-0.664248	0.0440428	-15.0819	2.13203e-51	2.51708e-49
Rpl3l	15876.2	-0.680425	0.0452365	-15.0415	3.92607e-51	4.57995e-49
Rtn4ip1	6245.24	-0.432878	0.0287988	-15.0311	4.59321e-51	5.29516e-49
Paqr9	1973.54	-0.829353	0.0555246	-14.9367	1.90201e-50	2.16719e-48
Gm49477	1287.53	-0.783399	0.0525208	-14.916	2.59489e-50	2.92268e-48
Crhr2	2602.19	-0.540214	0.036229	-14.9111	2.79206e-50	3.10902e-48
Ttll1	4954.65	-0.756201	0.0508499	-14.8712	5.06629e-50	5.57805e-48
Gm50100	1087.5	-0.80818	0.0543789	-14.862	5.81573e-50	6.33204e-48
Mreg	2693.3	-0.40284	0.0271217	-14.8531	6.64439e-50	7.15476e-48
Tnni3	138849	-0.980938	0.0661065	-14.8388	8.22674e-50	8.76238e-48
Ndufa9	35730.9	-0.141456	0.00954153	-14.8253	1.00533e-49	1.05927e-47
Kcnip2	13797.6	-0.644605	0.0436338	-14.7731	2.18541e-49	2.27817e-47
Osbp2	2769.32	-0.470897	0.0319812	-14.7242	4.50954e-49	4.65147e-47
E130119H09Rik	212.878	-0.995907	0.0677856	-14.692	7.25284e-49	7.40318e-47
Ppm1l	8379.8	-0.424056	0.0289201	-14.663	1.11205e-48	1.1234e-46
Mccc2	5346.34	-0.4005	0.0274019	-14.6158	2.22817e-48	2.22795e-46
Ldhd	4381.74	-0.354616	0.0243064	-14.5894	3.28153e-48	3.24805e-46
A530016L24Rik	3237.27	-0.882399	0.0605101	-14.5827	3.62042e-48	3.54765e-46
Phyh	49597.9	-0.231767	0.0159679	-14.5146	9.79668e-48	9.50472e-46
Pdss2	2606.8	-0.326449	0.0225295	-14.4898	1.40555e-47	1.3503e-45
Pex11a	1582.43	-0.477119	0.0330039	-14.4565	2.28229e-47	2.17128e-45
Ppip5k2	10654.6	-0.9364	0.064787	-14.4535	2.38188e-47	2.24423e-45
Tmem177	1250.55	-0.372068	0.0258489	-14.394	5.64728e-47	5.27026e-45
Acsm5	511.459	-1.066	0.074203	-14.366	8.4525e-47	7.81378e-45
Gfra4	354.311	-0.835466	0.0583678	-14.3138	1.79431e-46	1.64321e-44
Mmut	14045.6	-0.373363	0.0260995	-14.3054	2.02533e-46	1.83761e-44
Gm16534	639.405	-0.847459	0.0593103	-14.2886	2.57829e-46	2.31786e-44
Aqp7	2377.95	-0.542639	0.0379826	-14.2865	2.65499e-46	2.36511e-44
Plk5	105.554	-1.15052	0.080543	-14.2846	2.73152e-46	2.41137e-44
Gm36827	2654.57	-0.946747	0.0663423	-14.2706	3.33576e-46	2.91849e-44
Ybx2	1195.72	-0.682769	0.0479759	-14.2315	5.84239e-46	5.06633e-44
Etfdh	59299.1	-0.341921	0.0240349	-14.226	6.31971e-46	5.43218e-44
Echdc3	2387.41	-0.336929	0.0237024	-14.215	7.39873e-46	6.30436e-44
Adamts7	2566.58	-0.581988	0.0410131	-14.1903	1.05199e-45	8.88662e-44
Gm19461	1005.76	-0.543871	0.0383927	-14.166	1.48724e-45	1.24559e-43
Prdm16os	641.081	-0.626866	0.0442542	-14.1651	1.50589e-45	1.25053e-43
Osbpl6	2793.88	-0.435937	0.0307939	-14.1566	1.70095e-45	1.40064e-43
Asb15	9403.53	-0.818395	0.0578715	-14.1416	2.10457e-45	1.71856e-43
Inka2	3282.88	-0.548056	0.0388483	-14.1076	3.41e-45	2.76153e-43
Galm	2062.5	-0.400359	0.0283837	-14.1053	3.52424e-45	2.83066e-43
L2hgdh	4579.04	-0.516497	0.0366371	-14.0977	3.92582e-45	3.12757e-43
Pdp2	4264.18	-0.593958	0.0421611	-14.0878	4.51316e-45	3.56649e-43
Ivd	30796.8	-0.380621	0.0270903	-14.0501	7.69466e-45	6.032e-43
Cabcoco1	1277.68	-0.665217	0.0474021	-14.0335	9.72299e-45	7.56155e-43
Camk2a	5107.82	-0.475074	0.0339029	-14.0128	1.30181e-44	1.00444e-42
Tcaim	5487.07	-0.416602	0.0297339	-14.011	1.33489e-44	1.02192e-42
Scn4b	4835.27	-0.763165	0.0544766	-14.009	1.37263e-44	1.04266e-42
Gstk1	5753.05	-0.501326	0.0358285	-13.9924	1.73556e-44	1.30821e-42
Rxrg	4638.66	-0.445843	0.0319007	-13.976	2.18502e-44	1.63443e-42
Smco1	1215.96	-0.717	0.051365	-13.9589	2.77586e-44	2.06065e-42
Mylk4	26215.4	-0.873397	0.0627558	-13.9174	4.9671e-44	3.65959e-42
Ppm1k	13597.4	-0.541782	0.039033	-13.8801	8.36192e-44	6.11481e-42
Abca12	1011.35	-0.985955	0.0710827	-13.8705	9.55675e-44	6.93679e-42
Fdft1	3974.8	-0.482254	0.0347743	-13.8681	9.88309e-44	7.12091e-42
Cs	124494	-0.261917	0.0189083	-13.852	1.23773e-43	8.85293e-42
Pm20d1	1506.12	-0.61932	0.0448093	-13.8212	1.89797e-43	1.3477e-41
Atpaf1	7554.38	-0.196034	0.0141874	-13.8174	2.00084e-43	1.41052e-41
Ttc38	2652.53	-0.398507	0.029025	-13.7298	6.73231e-43	4.71214e-41
C530005A16Rik	289.595	-0.608662	0.0443939	-13.7105	8.78553e-43	6.10563e-41
Fgf13	5157.97	-0.389366	0.0284197	-13.7005	1.00776e-42	6.95426e-41
Gm48882	581.392	-0.632252	0.0462738	-13.6633	1.682e-42	1.15258e-40
Nnt	47539.4	-0.533763	0.0391048	-13.6496	2.03128e-42	1.38226e-40
Hopx	15168.7	-0.536471	0.0393156	-13.6452	2.15504e-42	1.45636e-40
Ctla4	201.662	-1.07672	0.0789936	-13.6305	2.63911e-42	1.77128e-40
Egln1	38377.6	-0.357154	0.0262168	-13.6231	2.91844e-42	1.94543e-40
Lrrc15	2956.11	-0.828481	0.0608234	-13.6211	2.99984e-42	1.98618e-40
Prdx3	21106.9	-0.149832	0.0110047	-13.6153	3.24921e-42	2.13684e-40
Rnf207	6704.65	-0.42155	0.0310305	-13.585	4.9126e-42	3.20924e-40
Adra1b	2510.91	-0.647154	0.0476481	-13.5819	5.12453e-42	3.32551e-40
Stum	455.419	-0.90936	0.0669748	-13.5776	5.43524e-42	3.50394e-40
Ndufv1	22225.6	-0.182312	0.0135103	-13.4943	1.69054e-41	1.08272e-39
Ahrr	468.649	-0.804444	0.0596279	-13.4911	1.76505e-41	1.1231e-39
Pink1	17981.6	-1.38572	0.102758	-13.4853	1.90807e-41	1.20627e-39
Egflam	1644.72	-0.506303	0.0375632	-13.4787	2.08723e-41	1.31107e-39
Hdac11	1941.2	-0.493048	0.0365998	-13.4713	2.30669e-41	1.4397e-39
Rap1gap2	10375	-0.329629	0.0244728	-13.4692	2.37457e-41	1.47268e-39
Asb10	6217.58	-0.386744	0.0287637	-13.4456	3.26869e-41	2.01446e-39
Gcdh	5594.55	-0.303929	0.0226173	-13.4379	3.62541e-41	2.22033e-39
Slc38a3	6903.16	-0.431164	0.0321671	-13.4039	5.73793e-41	3.4923e-39
Acad11	18852.8	-0.306448	0.0228923	-13.3865	7.25489e-41	4.38832e-39
Dnaaf3	641.473	-0.787555	0.0588455	-13.3834	7.55695e-41	4.54298e-39
Fndc5	34007.6	-0.363058	0.0271301	-13.3821	7.69302e-41	4.59658e-39
Tmem25	956.676	-0.489498	0.0369311	-13.2544	4.25602e-40	2.52756e-38
Scn4a	3601.07	-0.568157	0.0429087	-13.2411	5.08235e-40	3.00012e-38
Eno3	106575	-0.306605	0.0231658	-13.2353	5.4909e-40	3.22188e-38
Agpat3	18491.2	-0.292364	0.0221311	-13.2106	7.62492e-40	4.44742e-38
Tmem143	8612.36	-0.315888	0.0239509	-13.189	1.01542e-39	5.88766e-38
Slc2a4	29986.7	-0.346556	0.0262812	-13.1865	1.04992e-39	6.05186e-38
Gm43032	242.676	-0.683351	0.0519093	-13.1643	1.40772e-39	8.06679e-38
Mlxipl	2995.61	-0.447171	0.0340031	-13.1509	1.68185e-39	9.58165e-38
Magix	2149.07	-0.456482	0.0347137	-13.1499	1.70398e-39	9.65163e-38
Gm17552	845.257	-0.591941	0.0450574	-13.1375	2.00817e-39	1.13092e-37
Ces1d	9338.97	-0.887335	0.0675603	-13.134	2.10294e-39	1.17753e-37
Ung	1518.7	-0.622622	0.0475604	-13.0912	3.69836e-39	2.05911e-37
Slc9a2	590.311	-0.766162	0.0587213	-13.0474	6.57207e-39	3.6384e-37
Pptc7	17755.1	-0.285855	0.0219271	-13.0367	7.57072e-39	4.16773e-37
Slc2a12	897.176	-0.641714	0.0492846	-13.0206	9.34629e-39	5.11644e-37
Gal3st2c	761.459	-0.703862	0.0541615	-12.9956	1.29579e-38	7.05412e-37
Wnk2	8400.77	-0.628354	0.0485993	-12.9293	3.07728e-38	1.66598e-36
Gm35576	212.122	-0.812188	0.0631186	-12.8676	6.84612e-38	3.68599e-36
Fn3k	1446.31	-0.399506	0.0310872	-12.8511	8.47778e-38	4.53955e-36
Lpin1	23266.2	-0.2808	0.0218866	-12.8298	1.11702e-37	5.94872e-36
Gpt	2632.72	-0.598433	0.0467012	-12.8141	1.36743e-37	7.24295e-36
Gm43050	599.743	-0.606421	0.047357	-12.8053	1.53114e-37	8.06647e-36
Fahd2a	1920.58	-0.221812	0.0173232	-12.8043	1.55072e-37	8.12594e-36
Klhl3	979.878	-0.398037	0.0311288	-12.7867	1.94442e-37	1.00951e-35
Whrn	2429.92	-0.687869	0.0537959	-12.7866	1.94711e-37	1.00951e-35
Rmnd1	4736.57	-0.273111	0.0214184	-12.7512	3.06952e-37	1.58307e-35
Ppfibp2	3638.22	-0.273121	0.0214396	-12.7391	3.58568e-37	1.83959e-35
Rhpn2	165.351	-2.33663	0.183951	-12.7025	5.72951e-37	2.92414e-35
Klhl23	4616.27	-0.27363	0.0215429	-12.7017	5.7886e-37	2.93899e-35
Tango2	10821.8	-0.240045	0.0189131	-12.692	6.54827e-37	3.30755e-35
Mpped2	1393.27	-0.581469	0.0459276	-12.6605	9.78207e-37	4.91561e-35
Kcnj5	5059.26	-0.251955	0.0199156	-12.6512	1.10223e-36	5.51057e-35
Mlycd	8145.54	-0.387079	0.0306232	-12.6401	1.26962e-36	6.31522e-35
Nudt15	932.068	-0.337532	0.0267271	-12.6288	1.46491e-36	7.24983e-35
Rtn2	5487.57	-0.480998	0.0381249	-12.6164	1.71537e-36	8.44669e-35
Acad12	9402.24	-0.282892	0.0224922	-12.5773	2.81368e-36	1.37856e-34
Efnb3	5717.27	-0.719865	0.0573687	-12.548	4.07457e-36	1.9864e-34
D2hgdh	3796.86	-0.33123	0.0264082	-12.5427	4.3576e-36	2.11387e-34
Myo5c	1150.66	-0.538586	0.0429547	-12.5385	4.59775e-36	2.21938e-34
Celsr2	1030.74	-0.566728	0.0452372	-12.5279	5.252e-36	2.52276e-34
Fitm2	17912.5	-0.332135	0.0265441	-12.5126	6.37249e-36	3.04605e-34
Cacna1s	1306.84	-0.5687	0.0454759	-12.5055	6.96467e-36	3.31295e-34
Cnst	8484.69	-0.256326	0.0205346	-12.4826	9.29056e-36	4.39798e-34
Sucla2	54750.1	-0.163432	0.0130958	-12.4798	9.62834e-36	4.53597e-34
Dcaf12l1	460.338	-0.695568	0.0558321	-12.4582	1.26156e-35	5.91484e-34
Ggnbp1	1649.66	-0.373028	0.0300717	-12.4046	2.46656e-35	1.15094e-33
Apbb1	7262.61	-0.410102	0.0330683	-12.4017	2.55913e-35	1.18848e-33
Gm49284	367.216	-0.499753	0.0403523	-12.3848	3.16029e-35	1.46074e-33
Got1	59725.4	-0.327795	0.0264715	-12.383	3.23183e-35	1.48574e-33
Gm16793	722.027	-0.567947	0.0458663	-12.3826	3.2447e-35	1.48574e-33
Tppp	2691	-0.36158	0.0292278	-12.3711	3.74799e-35	1.70821e-33
Mtr	17310.2	-0.454308	0.0369001	-12.3118	7.82397e-35	3.5494e-33
Dusp18	5805.95	-0.472462	0.0384381	-12.2915	1.00611e-34	4.54327e-33
Atp5a1	361551	-0.174471	0.0142192	-12.2702	1.30973e-34	5.88717e-33
Flvcr2	439.338	-0.544049	0.044413	-12.2498	1.68514e-34	7.54004e-33
Bckdhb	3855.12	-0.358814	0.0292958	-12.248	1.72266e-34	7.67286e-33
Isoc2a	2952.77	-0.434983	0.0356892	-12.1881	3.5986e-34	1.5956e-32
Etfb	39689.6	-0.327911	0.0269081	-12.1863	3.67738e-34	1.62318e-32
Dhrs7c	7697.35	-0.337531	0.027755	-12.1611	5.01035e-34	2.20163e-32
BB218582	405.149	-0.851561	0.0701358	-12.1416	6.35617e-34	2.78054e-32
Gm45495	409.77	-0.53457	0.0440658	-12.1312	7.21916e-34	3.14402e-32
Cenpv	887.149	-0.363716	0.0300028	-12.1227	8.00376e-34	3.4703e-32
Coq5	13090.2	-0.22222	0.0183817	-12.0892	1.20501e-33	5.20169e-32
Pygm	98333.4	-0.25691	0.0212559	-12.0865	1.24429e-33	5.34774e-32
Kcnj3	9888.01	-0.629598	0.0522167	-12.0574	1.77291e-33	7.58633e-32
BC025920	286.811	-0.577516	0.047945	-12.0454	2.0511e-33	8.73856e-32
Hils1	162.014	-0.74455	0.0619021	-12.0279	2.53628e-33	1.07589e-31
Klhl33	2441.7	-0.651219	0.0541513	-12.0259	2.59698e-33	1.09689e-31
Tbc1d16	8960.27	-0.3598	0.0299998	-11.9934	3.84653e-33	1.61769e-31
Cdkn1c	1553.66	-0.402407	0.033571	-11.9868	4.16929e-33	1.74593e-31
Zfp612	2267.46	-0.437165	0.0365311	-11.9669	5.29503e-33	2.20791e-31
Cmss1	3333.38	-0.447352	0.037388	-11.9651	5.41142e-33	2.24689e-31
Abcb10	4987.86	-0.146602	0.012254	-11.9636	5.50962e-33	2.27801e-31
Ano10	3070.31	-0.239445	0.0200314	-11.9535	6.2261e-33	2.56343e-31
Acadsb	8553.19	-1.32635	0.111055	-11.9432	7.04834e-33	2.88982e-31
Hook1	2542.36	-0.247755	0.0207495	-11.9403	7.30015e-33	2.98059e-31
Pfn4	246.041	-0.50126	0.0420281	-11.9268	8.58139e-33	3.48917e-31
Pfkm	81234.8	-0.174504	0.0146468	-11.9142	9.98724e-33	4.04401e-31
Akap1	14352.4	-0.235793	0.0198347	-11.8879	1.36777e-32	5.51556e-31
Gm31251	5184.34	-0.547341	0.0462634	-11.831	2.7e-32	1.08431e-30
Cd36	169444	-0.24745	0.0209296	-11.823	2.96884e-32	1.18742e-30
Grip2	1637.12	-0.598276	0.0506206	-11.8188	3.11987e-32	1.24275e-30
Dnaja3	13339.5	-0.138876	0.0117517	-11.8175	3.16916e-32	1.25727e-30
Ctnnal1	3215.31	-0.349957	0.0296754	-11.7928	4.24975e-32	1.67917e-30
Lgals4	2733.12	-0.983733	0.0836594	-11.7588	6.36452e-32	2.50466e-30
Gm37691	559.054	-0.758881	0.0646514	-11.7381	8.134e-32	3.1882e-30
Gpt2	3723.05	-0.371975	0.0319109	-11.6566	2.12245e-31	8.28603e-30
Qsox2	2102.34	-0.279401	0.0239908	-11.6462	2.39998e-31	9.33229e-30
Aldh4a1	9851.12	-0.364544	0.0313657	-11.6224	3.17198e-31	1.22855e-29
Pfkfb1	1310.47	-0.961351	0.0828155	-11.6083	3.73772e-31	1.44196e-29
Sema5b	112.554	-0.86287	0.0745502	-11.5743	5.55955e-31	2.13639e-29
Banf2os	111.203	-0.888209	0.0767526	-11.5724	5.6893e-31	2.17771e-29
Tmod4	1580.46	-0.471451	0.0407788	-11.5612	6.48205e-31	2.4715e-29
Hjv	15552.9	-0.38157	0.0330443	-11.5472	7.62208e-31	2.89491e-29
Acot2	8191.28	-0.450127	0.0390348	-11.5314	9.15995e-31	3.46557e-29
Gm826	404.932	-0.447599	0.0388396	-11.5243	9.95211e-31	3.7508e-29
Tmem266	318.622	-0.607553	0.0527396	-11.5199	1.04777e-30	3.93376e-29
Acsl6	1576.46	-0.512062	0.0444842	-11.5111	1.16004e-30	4.33865e-29
Zbtb18	4522.34	-0.217331	0.0188991	-11.4995	1.32631e-30	4.94165e-29
Myh7b	9528.96	-0.497967	0.043359	-11.4847	1.57418e-30	5.84294e-29
Pcmtd2	1982.8	-1.83582	0.159912	-11.4802	1.65975e-30	6.13733e-29
Qrsl1	2554.43	-0.215448	0.018833	-11.4399	2.6424e-30	9.73417e-29
Pla2g12a	1508.55	-0.873839	0.0765285	-11.4185	3.38135e-30	1.24097e-28
Tmem94	11464.7	-0.307932	0.0269734	-11.4161	3.4729e-30	1.26981e-28
Prkab1	3497.47	-0.251359	0.0220326	-11.4085	3.79214e-30	1.38138e-28
Syt3	242.541	-0.738691	0.0650345	-11.3584	6.73296e-30	2.44357e-28
Abcc9	56217.4	-0.36496	0.0321496	-11.352	7.25189e-30	2.62219e-28
Kcnd3	2580.81	-0.279573	0.0247087	-11.3148	1.10895e-29	3.99506e-28
Tyw3	227.068	-1.07499	0.0950641	-11.308	1.19762e-29	4.29872e-28
Hibadh	21074.4	-0.197081	0.0175275	-11.2441	2.47665e-29	8.8572e-28
Slc26a6	1180.8	-0.466366	0.0415018	-11.2372	2.67657e-29	9.53734e-28
Ech1	90445.3	-0.378453	0.0337254	-11.2216	3.19426e-29	1.13408e-27
Atp5j	9825.68	-0.949654	0.084632	-11.221	3.21646e-29	1.13784e-27
Pdhx	13418.8	-0.183571	0.0163814	-11.206	3.80876e-29	1.34252e-27
Tmc7	1160.89	-0.290996	0.0259832	-11.1994	4.10619e-29	1.44217e-27
Fitm1	5938.38	-0.407199	0.0363657	-11.1973	4.20139e-29	1.47034e-27
Kbtbd13	348.419	-0.651701	0.0582113	-11.1954	4.2935e-29	1.49722e-27
Inca1	342.608	-0.373202	0.0333778	-11.1812	5.04233e-29	1.75212e-27
Nhlrc1	707.419	-0.303405	0.0272048	-11.1526	6.95098e-29	2.40681e-27
Kcnd2	3461.19	-0.532136	0.0477748	-11.1384	8.15536e-29	2.81389e-27
Gm50253	903.595	-0.564294	0.0507054	-11.1289	9.0762e-29	3.12062e-27
Dpysl4	698.865	-0.392336	0.035272	-11.1232	9.67868e-29	3.31613e-27
Agtpbp1	16287.5	-0.292843	0.02634	-11.1178	1.02756e-28	3.4962e-27
Kif6	341.554	-0.643086	0.0578427	-11.1178	1.02725e-28	3.4962e-27
Lrrc4b	1556.18	-0.691992	0.0622482	-11.1167	1.04099e-28	3.52963e-27
Lsmem1	2463.91	-0.380756	0.0342544	-11.1155	1.05404e-28	3.56156e-27
Tmem150c	786.311	-0.551954	0.049717	-11.1019	1.22782e-28	4.13451e-27
Ankrd40	5067.28	-0.964756	0.0869393	-11.0969	1.2987e-28	4.3582e-27
Gm31013	581.649	-0.451447	0.040719	-11.0869	1.45255e-28	4.85786e-27
Anks1	9152.58	-0.23872	0.0215395	-11.0829	1.51906e-28	5.06303e-27
Slc22a5	2555.57	-0.282424	0.0255282	-11.0632	1.89145e-28	6.2828e-27
Gcat	822.324	-0.408018	0.0369135	-11.0534	2.11168e-28	6.99064e-27
Vldlr	49944.5	-0.225187	0.0204381	-11.018	3.12953e-28	1.03253e-26
Bcat2	7793.72	-0.285619	0.025952	-11.0057	3.5883e-28	1.17992e-26
Gm47547	9875.14	-0.329857	0.0299865	-11.0002	3.81352e-28	1.24979e-26
Bcl7a	1062.76	-0.361115	0.0328538	-10.9916	4.19476e-28	1.37015e-26
Gm36201	144.946	-0.867276	0.0789186	-10.9895	4.29297e-28	1.39757e-26
Hadh	48331	-0.318514	0.0289852	-10.9889	4.32378e-28	1.40294e-26
Ndufs6	9924.95	-0.532507	0.0486224	-10.9519	6.50744e-28	2.1045e-26
Plekha5	1485.01	-1.0514	0.0960111	-10.9508	6.58307e-28	2.12196e-26
Mmgt1	1969.45	-0.589694	0.0538959	-10.9414	7.31028e-28	2.34864e-26
Prkce	4422.31	-0.168448	0.0154326	-10.9151	9.7629e-28	3.12636e-26
Tspan13	4710.99	-0.192212	0.0176157	-10.9114	1.01673e-27	3.24526e-26
Gm41717	218.676	-0.626471	0.0574607	-10.9026	1.11995e-27	3.5631e-26
Smco4	869.541	-0.315959	0.0290442	-10.8785	1.45893e-27	4.62656e-26
Iqsec1	9028.5	-0.126164	0.0116383	-10.8404	2.21498e-27	7.00148e-26
Ndufaf1	4303.2	-0.179908	0.0166385	-10.8127	2.99564e-27	9.43867e-26
Gm49486	153.649	-1.03623	0.0959305	-10.8019	3.37125e-27	1.05881e-25
Gm49405	738.473	-0.576158	0.0534888	-10.7716	4.68942e-27	1.4681e-25
Gm3235	107.041	-0.780098	0.0724409	-10.7688	4.83506e-27	1.50888e-25
Acads	15970.8	-0.192114	0.0178452	-10.7656	5.00515e-27	1.557e-25
Gm7694	1092.3	-0.296146	0.0275155	-10.7629	5.15297e-27	1.59791e-25
Cmtm8	606.514	-0.453549	0.0421413	-10.7626	5.17074e-27	1.59836e-25
Cadm4	1290.41	-0.399504	0.0371442	-10.7555	5.58483e-27	1.72094e-25
Gmnn	2746.46	-0.266161	0.0248019	-10.7315	7.24279e-27	2.22483e-25
Nsmaf	3588.08	-0.571436	0.0532595	-10.7293	7.41743e-27	2.27136e-25
Tbc1d4	8410.47	-0.258991	0.0242051	-10.6999	1.01926e-26	3.11145e-25
Agtr1a	1254.66	-0.716332	0.0669733	-10.6958	1.06503e-26	3.24107e-25
Ift81	4982.85	-0.431949	0.0403976	-10.6924	1.10421e-26	3.34989e-25
Myorg	1914.64	-0.522268	0.0488687	-10.6872	1.16899e-26	3.53547e-25
Mrpl28	7500.09	-0.155117	0.0145199	-10.683	1.22191e-26	3.68415e-25
Pigo	1949.78	-0.266851	0.0250362	-10.6586	1.58952e-26	4.77783e-25
Gm38102	588.311	-0.572138	0.0536952	-10.6553	1.64732e-26	4.93642e-25
Ppara	4109.04	-0.375607	0.0352713	-10.6491	1.76093e-26	5.26078e-25
Slc25a34	15091.2	-0.335674	0.0315228	-10.6486	1.76998e-26	5.27175e-25
Afg1l	4451.14	-0.179993	0.0169266	-10.6337	2.076e-26	6.16445e-25
Mavs	7043.95	-0.172929	0.0162725	-10.6271	2.22992e-26	6.60152e-25
Nampt	23438.8	-0.373328	0.0351791	-10.6122	2.61424e-26	7.71596e-25
Dpf3	1238.65	-0.296161	0.0280644	-10.5529	4.92407e-26	1.44898e-24
Cyc1	52499.4	-0.207883	0.019708	-10.5482	5.17915e-26	1.51947e-24
Ptcd2	4786.18	-0.211122	0.0200392	-10.5355	5.9295e-26	1.73442e-24
Mccc1	10163.4	-0.210317	0.0200022	-10.5147	7.39057e-26	2.15536e-24
Isoc1	2605.26	-1.054	0.100389	-10.4992	8.71248e-26	2.53334e-24
Tpd52l1	537.973	-0.377162	0.0359526	-10.4905	9.54918e-26	2.76842e-24
Clec18a	102.824	-0.959417	0.0914833	-10.4873	9.8767e-26	2.85492e-24
Gm8116	1571.64	-0.506919	0.0484681	-10.4588	1.33509e-25	3.84781e-24
Tbc1d10c	465.581	-0.658542	0.0629985	-10.4533	1.41532e-25	4.06706e-24
Gm43672	1685.74	-0.389811	0.0373277	-10.4429	1.57836e-25	4.52234e-24
Gipc3	913.486	-0.406843	0.0390648	-10.4146	2.1278e-25	6.0788e-24
Kif28	119.216	-0.935508	0.0905377	-10.3328	5.00739e-25	1.42638e-23
Gpr155	1146.04	-0.465166	0.0450673	-10.3216	5.62883e-25	1.59716e-23
Tmem268	1443.55	-0.1829	0.0177205	-10.3214	5.63953e-25	1.59716e-23
Gpr27	926.068	-0.294199	0.0285075	-10.3201	5.71804e-25	1.61473e-23
Mtfr1	1719.55	-0.934605	0.0907723	-10.2962	7.33378e-25	2.06505e-23
Phkg1	2063.19	-0.625683	0.0607859	-10.2932	7.5607e-25	2.12284e-23
Epha4	7069.81	-0.542144	0.0527053	-10.2863	8.12214e-25	2.27397e-23
C8g	133.527	-0.676473	0.065805	-10.28	8.67623e-25	2.42218e-23
Pla2g5	2597.62	-0.603659	0.0587338	-10.2779	8.86556e-25	2.468e-23
Foxred1	6176.72	-0.154147	0.0150289	-10.2568	1.10349e-24	3.06319e-23
Gm17853	73.3108	-1.06464	0.103857	-10.2511	1.17009e-24	3.2389e-23
Mpv17	1795.35	-1.56201	0.15245	-10.2461	1.23259e-24	3.40229e-23
Trmt9b	200.73	-0.485776	0.0474707	-10.2332	1.40834e-24	3.87649e-23
Gm12224	96.8919	-0.804272	0.0786665	-10.2238	1.55092e-24	4.25699e-23
Lrp2bp	248.743	-0.679828	0.0665822	-10.2104	1.78219e-24	4.87812e-23
Gm49390	150.824	-0.564829	0.0553281	-10.2087	1.81251e-24	4.9473e-23
A930017M01Rik	190.811	-0.736355	0.0725262	-10.153	3.21466e-24	8.75012e-23
Trim7	3263.3	-0.389277	0.03835	-10.1506	3.29239e-24	8.93689e-23
Dgat2	27978.4	-0.372023	0.0366585	-10.1483	3.37038e-24	9.1233e-23
Mkrn2os	95.9865	-0.609921	0.0602025	-10.1311	4.01911e-24	1.08494e-22
Nudt12	772.73	-1.19124	0.117666	-10.1239	4.32714e-24	1.16488e-22
Dpyd	1253.49	-0.292864	0.028948	-10.1169	4.64828e-24	1.2479e-22
Bckdha	20603.3	-0.239029	0.0236557	-10.1045	5.27655e-24	1.4127e-22
Olfr1393	98.2703	-0.706174	0.0698949	-10.1034	5.33807e-24	1.42528e-22
Amy1	1096.81	-0.778037	0.0770283	-10.1007	5.48677e-24	1.461e-22
Gm10435	4719.2	-0.588928	0.0584111	-10.0825	6.60471e-24	1.75392e-22
Dlst	57130.4	-0.116381	0.0115509	-10.0754	7.09405e-24	1.87877e-22
Gid8	807.797	-1.75836	0.174605	-10.0705	7.46083e-24	1.97058e-22
Sybu	765.338	-0.315155	0.0313249	-10.0609	8.22841e-24	2.16748e-22
Tnfrsf19	375.865	-0.636933	0.0634242	-10.0424	9.91893e-24	2.60578e-22
Pnck	579.486	-0.465595	0.0464851	-10.016	1.29618e-23	3.39606e-22
Gm50415	46.473	-1.10483	0.110381	-10.0092	1.38869e-23	3.62875e-22
Rdm1	797.149	0.151707	0.0151778	9.99531	1.59787e-23	4.16423e-22
Isca2	1280.26	-1.22847	0.122963	-9.99055	1.67651e-23	4.35759e-22
Plin5	8705.64	-0.323854	0.032441	-9.98287	1.81157e-23	4.69617e-22
Pde4c	667.959	-0.440567	0.0441647	-9.97554	1.95033e-23	5.04255e-22
Lrrc52	157.527	-0.855599	0.085818	-9.96992	2.06388e-23	5.32209e-22
Tspan33	147.946	-0.583083	0.0585005	-9.96715	2.12229e-23	5.45835e-22
Gm12167	476.446	-0.5761	0.0578042	-9.9664	2.13848e-23	5.4856e-22
Gm34455	88.0541	-0.942141	0.0945607	-9.96335	2.20511e-23	5.64174e-22
Zfyve21	1660.78	0.0993543	0.00997236	9.96297	2.21342e-23	5.64825e-22
Tmem179	550.081	-0.550621	0.0553138	-9.95451	2.41005e-23	6.13405e-22
Gca	1730.99	-0.415927	0.0418441	-9.9399	2.79101e-23	7.08526e-22
Gm20712	384.027	-0.406229	0.0408699	-9.93956	2.80059e-23	7.09121e-22
Zfp879	192.757	-0.44774	0.0451065	-9.92629	3.19949e-23	8.08036e-22
Klhl21	8135.42	-0.378228	0.0381607	-9.91145	3.71226e-23	9.35127e-22
Mterf2	1930.24	-0.227117	0.0229208	-9.90876	3.81335e-23	9.5813e-22
Med12l	1804.5	-0.318487	0.0321544	-9.9049	3.96357e-23	9.93326e-22
Metap1d	2487.73	-0.413654	0.0417718	-9.90269	4.05206e-23	1.01291e-21
Gm14261	372.027	-0.507711	0.0513156	-9.89388	4.42522e-23	1.10338e-21
Scmh1	1234.61	-0.968529	0.0982458	-9.85822	6.31596e-23	1.57081e-21
Nceh1	23113.9	-0.148403	0.0150675	-9.84926	6.90521e-23	1.71302e-21
Cd300lg	7759.55	-0.28927	0.0296269	-9.76378	1.61045e-22	3.98504e-21
Dhtkd1	602.527	-0.425773	0.0436512	-9.75397	1.77388e-22	4.37841e-21
Rhbdl3	1102.91	-0.283382	0.0291182	-9.73214	2.19917e-22	5.4145e-21
Oplah	5489.12	-0.22566	0.0231984	-9.72739	2.30419e-22	5.65882e-21
Slc36a2	2083.74	-0.556947	0.0572814	-9.72301	2.40552e-22	5.89293e-21
Rps6ka2	6450.8	-0.178085	0.0183254	-9.71795	2.52826e-22	6.17816e-21
Acacb	43408	-0.244638	0.0252289	-9.69674	3.11284e-22	7.58774e-21
Kcnj2	7173	-0.469866	0.0484959	-9.68877	3.36567e-22	8.18368e-21
Kcnn1	1240.62	-0.256618	0.0264924	-9.68649	3.44145e-22	8.34723e-21
Col6a6	1713.91	-0.578405	0.0597735	-9.67661	3.79065e-22	9.1715e-21
Gm42732	436.459	-0.410786	0.042539	-9.65669	4.60498e-22	1.11143e-20
Ttc41	305.905	-0.266832	0.0276374	-9.65477	4.69209e-22	1.12967e-20
Lrtm1	40452	-0.504843	0.0523528	-9.6431	5.25754e-22	1.26271e-20
Kcna7	413.919	-0.362759	0.0376374	-9.63825	5.51187e-22	1.32056e-20
Prr29	131.432	-0.648872	0.0673645	-9.63226	5.84292e-22	1.39646e-20
Eid2b	934.054	-0.349859	0.0363667	-9.62031	6.56341e-22	1.56484e-20
Acsf3	2191.35	-0.238845	0.0248336	-9.61781	6.72506e-22	1.59949e-20
Ak4	4380.43	-0.290673	0.0303424	-9.57978	9.7248e-22	2.30734e-20
Dcakd	3967.51	-0.235529	0.0245951	-9.57627	1.00615e-21	2.38146e-20
Asb16	127.851	-0.676052	0.0707951	-9.54942	1.3042e-21	3.07947e-20
Fgf16	1321.73	-0.369238	0.0386703	-9.54837	1.31752e-21	3.10079e-20
Opa1	28752.4	-0.166453	0.0174329	-9.54821	1.31955e-21	3.10079e-20
Sec14l5	303.635	-0.508836	0.0533077	-9.54526	1.35763e-21	3.18263e-20
Uqcc1	13421.3	-0.107272	0.0112569	-9.52944	1.58132e-21	3.69817e-20
Ndufs2	80943.5	-0.129997	0.0136667	-9.51195	1.87113e-21	4.36553e-20
Gm50194	163.216	-0.608751	0.0641561	-9.48859	2.34169e-21	5.45042e-20
Slc28a2	3869.04	-0.168657	0.0178152	-9.467	2.87985e-21	6.68712e-20
Cbr4	3221.14	-0.135666	0.0143504	-9.45384	3.26635e-21	7.56666e-20
Gm48630	291.676	-0.665567	0.0704344	-9.44946	3.40567e-21	7.8708e-20
Zc3h8	646.324	-0.283507	0.0300636	-9.43024	4.09147e-21	9.43349e-20
Ndufb5	12261.4	-0.5006	0.0531515	-9.41836	4.58192e-21	1.05395e-19
Pank4	2306.41	-0.584616	0.0620969	-9.41458	4.74995e-21	1.09004e-19
Cxcl12	15473	-0.360743	0.0383247	-9.41281	4.83037e-21	1.10591e-19
Cyp4b1	2315.99	-0.37071	0.0393937	-9.41039	4.94316e-21	1.12909e-19
Cdh23	1447.96	-0.322403	0.034317	-9.39484	5.73054e-21	1.3059e-19
Tatdn3	162.068	-1.72576	0.184142	-9.37189	7.12455e-21	1.6198e-19
Ctf1	417.095	-0.56929	0.0607575	-9.36988	7.26172e-21	1.64717e-19
Bcl11b	232.473	-0.716109	0.0764396	-9.36829	7.37145e-21	1.66819e-19
Fgf9	791.932	-0.340718	0.0363894	-9.36311	7.74217e-21	1.74805e-19
Aasdh	548.595	-0.794324	0.0849374	-9.35188	8.61048e-21	1.93963e-19
Mfsd13a	276.946	-0.304133	0.0325372	-9.34723	8.99718e-21	2.0221e-19
Lingo3	971.351	-0.549481	0.0588718	-9.33351	1.02421e-20	2.29661e-19
Ehhadh	1336.7	-0.393877	0.0422333	-9.32623	1.09705e-20	2.45435e-19
Slc35f1	223.716	-0.614267	0.0659561	-9.31326	1.23972e-20	2.7672e-19
Mme	1787.36	-0.611064	0.0656184	-9.31239	1.24985e-20	2.78347e-19
Ccnh	890.77	-0.827111	0.0888547	-9.30858	1.29552e-20	2.87863e-19
Meak7	697.446	-0.26382	0.0283618	-9.30195	1.37899e-20	3.05718e-19
Zim1	361.446	-0.536785	0.0577332	-9.29768	1.43539e-20	3.17502e-19
Fam131a	2108.04	-0.335171	0.0360507	-9.2972	1.44187e-20	3.18217e-19
Tmem186	2723.78	-0.147614	0.0158887	-9.29047	1.53615e-20	3.38264e-19
Gm50268	65.6622	-0.768331	0.0827148	-9.28892	1.55867e-20	3.42453e-19
Tbx3os1	156.554	-0.601401	0.0648296	-9.27664	1.74908e-20	3.83428e-19
Gm20619	638.77	-0.533989	0.0576153	-9.26818	1.89354e-20	4.14169e-19
Ndufa10	56077.9	-0.174766	0.018865	-9.26404	1.9684e-20	4.29584e-19
Atcay	812.027	-0.60789	0.0656355	-9.2616	2.01383e-20	4.38522e-19
Prodh	2104.14	-0.396677	0.0428662	-9.25384	2.16566e-20	4.70539e-19
Ntf3	299.581	-0.440852	0.047652	-9.25149	2.21375e-20	4.79923e-19
Zmat4	36.4054	-1.15058	0.124589	-9.23498	2.58328e-20	5.58799e-19
Tgfbr3l	295.041	-0.546925	0.0593006	-9.22292	2.89123e-20	6.24034e-19
Gm28979	119.405	-0.95327	0.103405	-9.21877	3.00525e-20	6.47219e-19
Cecr2	3298.09	-0.371074	0.0403214	-9.20292	3.48355e-20	7.48581e-19
E330011O21Rik	508.257	-0.354123	0.0385263	-9.19172	3.86603e-20	8.28955e-19
Impa2	1794.2	-0.303282	0.0330142	-9.18642	4.06116e-20	8.68893e-19
Vwa3a	1002.99	-0.428317	0.0466662	-9.17832	4.37851e-20	9.34751e-19
Crybb1	97.1622	-0.711254	0.0776369	-9.16129	5.12789e-20	1.09235e-18
Gm6018	230.23	-0.604492	0.0659881	-9.16062	5.1601e-20	1.09683e-18
Kifc2	636.73	-0.360176	0.0393211	-9.15987	5.19594e-20	1.10206e-18
Srrm4	2118.93	-0.485291	0.0531294	-9.13413	6.5937e-20	1.3955e-18
Trpm4	2456.89	-0.214507	0.0235397	-9.11253	8.04806e-20	1.69963e-18
Gm43597	549.095	-1.46661	0.161095	-9.10396	8.70972e-20	1.83541e-18
Trmt5	3322.2	-0.214477	0.0236245	-9.07859	1.09988e-19	2.31016e-18
Myct1	2537.41	-0.214492	0.0236265	-9.07848	1.10097e-19	2.31016e-18
Lrrc4c	107.081	-0.528075	0.0582564	-9.06467	1.24979e-19	2.61681e-18
Gm10643	315.378	-0.378716	0.041797	-9.06083	1.29461e-19	2.70488e-18
D030034A15Rik	106.095	-0.407341	0.0449793	-9.05619	1.35081e-19	2.8163e-18
Stom	12632.3	-0.189889	0.0209704	-9.0551	1.36438e-19	2.83855e-18
Mmp15	10630.7	-0.319849	0.0353613	-9.04518	1.49418e-19	3.10201e-18
Atcayos	2984.08	-0.754757	0.0834946	-9.03959	1.57266e-19	3.25804e-18
B330016D10Rik	334.338	-0.337881	0.0373923	-9.03609	1.62375e-19	3.35679e-18
Abhd6	867.973	-0.400263	0.0443	-9.03529	1.63575e-19	3.37446e-18
Map3k21	240.797	-0.422921	0.0468153	-9.03382	1.65787e-19	3.41292e-18
H2bc21	892.568	-0.308862	0.034225	-9.02446	1.80584e-19	3.70974e-18
Cryba4	349.851	-0.419754	0.0465181	-9.02345	1.8226e-19	3.73633e-18
Gm28042	267.797	-0.740399	0.0820626	-9.02237	1.84062e-19	3.76539e-18
Mapk1ip1	2125.18	-0.283208	0.0314622	-9.00153	2.22603e-19	4.54436e-18
Prlr	1805.84	-0.430172	0.0478541	-8.98924	2.48956e-19	5.07177e-18
Enpp5	2504.11	-0.115813	0.0128951	-8.98113	2.67997e-19	5.44834e-18
Plin3	13037.8	-0.20496	0.0228275	-8.97861	2.74201e-19	5.56292e-18
Pnpla8	7889.46	-0.639368	0.0715584	-8.93491	4.07493e-19	8.25005e-18
Dcaf4	1120.86	-0.2413	0.0270084	-8.93427	4.0986e-19	8.28086e-18
Gm9899	1704.49	-0.27799	0.0311495	-8.92437	4.48246e-19	9.03778e-18
Tst	1079.32	-0.331207	0.0371406	-8.91766	4.76237e-19	9.58244e-18
Rhobtb2	561.041	-1.28284	0.144356	-8.88663	6.29926e-19	1.26489e-17
Macrod1	10318.3	-0.311006	0.0350068	-8.88416	6.44053e-19	1.29061e-17
Tbc1d24	1754.35	-0.263292	0.0296602	-8.87695	6.87204e-19	1.37427e-17
Ablim1	54891.5	-0.1317	0.0148668	-8.85866	8.09802e-19	1.61614e-17
Itgb6	3209.14	-0.447557	0.0505359	-8.85622	8.27762e-19	1.64863e-17
BC037032	757.405	-0.320529	0.0362056	-8.85302	8.51786e-19	1.69303e-17
Mtif2	4822.5	-0.168978	0.0191558	-8.82124	1.13199e-18	2.24541e-17
Zmym3	887.284	-0.554547	0.0629203	-8.81349	1.21313e-18	2.40151e-17
A930017K11Rik	35.1351	-1.05671	0.120142	-8.79555	1.42354e-18	2.81235e-17
Gm13090	34.8514	-1.08876	0.123952	-8.78367	1.58224e-18	3.11958e-17
Cobll1	11958.2	-0.277596	0.0316142	-8.78074	1.62401e-18	3.19552e-17
Spg7	2925.49	0.0857253	0.00976928	8.77499	1.70925e-18	3.3565e-17
Lgi3	274.581	-0.470246	0.0536455	-8.76581	1.85442e-18	3.63429e-17
Arfrp1	1034.12	-1.37503	0.157295	-8.74175	2.29522e-18	4.4892e-17
Aqp4	714.216	-0.668051	0.0765627	-8.72554	2.64917e-18	5.17116e-17
Gm5512	941.257	-0.783131	0.0899441	-8.70686	3.12405e-18	6.086e-17
Foxo6	223.459	-0.779588	0.0895438	-8.70622	3.14176e-18	6.10835e-17
Mgll	13926.9	-0.156154	0.0179473	-8.7007	3.2984e-18	6.40021e-17
Pomt1	378.77	-1.19059	0.13688	-8.69802	3.37711e-18	6.52708e-17
Lgi1	893.392	-0.625594	0.0719227	-8.69814	3.37359e-18	6.52708e-17
Mgat3	567.122	-0.43855	0.0504241	-8.69722	3.4012e-18	6.56071e-17
Elfn2	96.7973	-1.01675	0.116925	-8.69572	3.44626e-18	6.63456e-17
Zfand4	486.932	-0.262683	0.0302676	-8.67867	4.00425e-18	7.67998e-17
Spc24	312.541	-0.444308	0.0511955	-8.67865	4.00497e-18	7.67998e-17
Sars2	980.351	-0.245491	0.0283156	-8.6698	4.32864e-18	8.28444e-17
Hdlbp	56819.7	-0.246352	0.0284676	-8.65376	4.98318e-18	9.51856e-17
Sobp	2907.61	-0.218051	0.0252178	-8.64669	5.30149e-18	1.01069e-16
Ret	813.554	-0.392198	0.0454897	-8.6217	6.59645e-18	1.25512e-16
Fblim1	23998.9	-0.204911	0.0237851	-8.61512	6.98682e-18	1.32682e-16
Gm44421	186.784	-0.504298	0.058623	-8.60238	7.80788e-18	1.47987e-16
Polq	1862.2	-0.287794	0.0334995	-8.591	8.62145e-18	1.63092e-16
Gm37422	562.243	-0.404761	0.0471497	-8.58458	9.11689e-18	1.72132e-16
Car2	439.405	-0.298526	0.0348174	-8.57404	9.99127e-18	1.88278e-16
Gm30970	523.108	-0.774041	0.090321	-8.56988	1.0359e-17	1.94833e-16
Ntn1	10667.9	-0.252758	0.0295164	-8.56333	1.09657e-17	2.05848e-16
Ralgapa2	17223.9	-0.178219	0.0208629	-8.54239	1.31469e-17	2.46323e-16
Gm20522	219.243	-0.419457	0.0492176	-8.52251	1.56133e-17	2.91975e-16
S1pr5	83.8784	-0.811849	0.0953686	-8.51274	1.69864e-17	3.17047e-16
Gm14117	948.838	-0.70726	0.0831235	-8.50854	1.76132e-17	3.28121e-16
Gm45670	2620.68	-0.336521	0.0396257	-8.49249	2.02253e-17	3.76068e-16
Cd28	592.324	-0.429523	0.0506802	-8.47515	2.34771e-17	4.35705e-16
C1qtnf9	4037.03	-0.181539	0.0214256	-8.47301	2.39135e-17	4.42128e-16
Gm13881	64.9324	-1.14756	0.135436	-8.47311	2.38934e-17	4.42128e-16
Gm9821	656.973	-0.25538	0.0301415	-8.4727	2.39764e-17	4.42458e-16
Slc25a22	3321.2	-0.393864	0.0465166	-8.46716	2.51438e-17	4.63128e-16
Tmc5	85.4865	-0.623691	0.0738625	-8.44395	3.06787e-17	5.64017e-16
Carmil3	291.068	-0.464571	0.0550539	-8.43848	3.21486e-17	5.89933e-16
Pbld2	157.757	-0.492731	0.058393	-8.43819	3.22291e-17	5.90304e-16
Epb41l4b	355.959	-0.404973	0.0480005	-8.43684	3.26034e-17	5.96046e-16
Rab21	4226.76	-0.735856	0.0872758	-8.43139	3.41595e-17	6.23331e-16
Pdpr	12399.9	-0.177218	0.021047	-8.42014	3.7604e-17	6.84909e-16
Rasl10b	5880.66	-0.185202	0.022004	-8.4167	3.8723e-17	7.03982e-16
Tll2	133.473	-0.920207	0.109395	-8.41179	4.03786e-17	7.32723e-16
Capn3	350.135	-0.517179	0.061531	-8.40519	4.27163e-17	7.73711e-16
Dgke	1260.92	-0.4022	0.0478807	-8.40005	4.46271e-17	8.06828e-16
Gpcpd1	27833	-0.386482	0.0460706	-8.38891	4.90661e-17	8.85449e-16
Tnfaip8	6954.77	-0.176673	0.0211338	-8.35972	6.2867e-17	1.13242e-15
Slc16a10	1521.32	-1.06498	0.127406	-8.35889	6.33107e-17	1.13832e-15
Cyfip2	24936	-0.228144	0.027322	-8.35019	6.81519e-17	1.22312e-15
Abhd3	337.392	-0.282448	0.0338335	-8.34817	6.93292e-17	1.24197e-15
Ube2r2	2535.24	-0.239247	0.0287087	-8.33359	7.84245e-17	1.40234e-15
Tmem74b	241.419	-0.302942	0.0364771	-8.30497	9.98435e-17	1.78209e-15
Akr1c14	1077.51	-0.24608	0.0296445	-8.30104	1.03202e-16	1.83868e-15
Slc35g1	376.162	-0.311111	0.037486	-8.29938	1.04656e-16	1.8612e-15
Ano1	1535.19	-0.160898	0.0194067	-8.29085	1.12444e-16	1.99609e-15
Rasgrp2	2928.65	-0.282534	0.0340929	-8.28717	1.15974e-16	2.05502e-15
Zkscan7	944.5	-0.208503	0.0251626	-8.28622	1.16901e-16	2.06771e-15
Pecr	270.635	-0.462368	0.0558023	-8.28583	1.17293e-16	2.0709e-15
Gm38910	205.514	-0.555745	0.0671033	-8.28194	1.21186e-16	2.1358e-15
Ei24	1967.04	-0.390163	0.047114	-8.28126	1.2188e-16	2.14417e-15
Gm38300	218.851	-0.491873	0.0594121	-8.27901	1.24208e-16	2.1812e-15
Il2ra	220.581	-0.68303	0.0825456	-8.27457	1.28919e-16	2.25988e-15
Bmp7	200.514	-0.608294	0.073519	-8.27397	1.29573e-16	2.26729e-15
Hus1	518.095	-0.622615	0.0754483	-8.2522	1.55506e-16	2.71623e-15
Mgst3	3399.01	0.0901912	0.0109524	8.23487	1.79753e-16	3.13417e-15
Rtp3	496.743	-0.492422	0.0598298	-8.23038	1.86617e-16	3.24807e-15
Lpl	446897	-0.249817	0.0303641	-8.22739	1.91343e-16	3.32441e-15
Ints10	800.432	-1.0119	0.123034	-8.22457	1.95888e-16	3.39735e-15
Xkrx	149.027	-0.665706	0.0809747	-8.22116	2.01552e-16	3.48942e-15
Cryz	320.797	-1.70023	0.207145	-8.20789	2.25109e-16	3.89038e-15
Gm5069	250.095	-0.480637	0.058587	-8.20382	2.32861e-16	4.01726e-15
Rgn	29.3919	-1.26958	0.154939	-8.19408	2.52516e-16	4.34868e-15
Nrip2	280.351	-0.473049	0.0578398	-8.17861	2.87142e-16	4.93632e-15
Timd4	215.514	-0.664736	0.0813744	-8.16886	3.11317e-16	5.34254e-15
Klhl38	1601.66	-1.79543	0.220417	-8.14559	3.77429e-16	6.46579e-15
Ckm	166208	-0.217768	0.0267821	-8.1311	4.25406e-16	7.27496e-15
Gm48295	55.9324	-0.692445	0.0852696	-8.12066	4.63641e-16	7.91501e-15
Mtx1	434.973	0.52985	0.0652878	8.1156	4.8338e-16	8.23763e-15
Rasgrp3	5156.03	-0.165324	0.0203808	-8.11174	4.99018e-16	8.48938e-15
Ube2t	239.297	-0.288735	0.0356169	-8.10668	5.20218e-16	8.83469e-15
Lpcat3	1531.04	-0.87958	0.108577	-8.10098	5.45203e-16	9.24298e-15
Kcnc3	276.162	-0.466176	0.0576622	-8.08459	6.23721e-16	1.05559e-14
Klf15	4912.14	-0.347092	0.0429969	-8.07249	6.88806e-16	1.16373e-14
Hnmt	944.378	-0.390346	0.0484245	-8.06092	7.57193e-16	1.27706e-14
Gdpd5	1896.38	-0.230614	0.0286316	-8.0545	7.98017e-16	1.3436e-14
Mpp3	297.811	-0.331356	0.041165	-8.04946	8.31626e-16	1.39779e-14
Sptan1	27705.2	-0.0456106	0.00566964	-8.0447	8.64538e-16	1.45062e-14
Ccdc69	552.743	-0.319584	0.0397443	-8.04101	8.91026e-16	1.49251e-14
Ppp3cb	2724.09	-0.420832	0.0524208	-8.02796	9.91033e-16	1.65719e-14
Dlat	39385.2	-0.165113	0.0205693	-8.02718	9.97377e-16	1.66496e-14
Gata2	1495.7	-0.248352	0.0309443	-8.02577	1.00888e-15	1.6813e-14
Gm49492	358.865	-0.652272	0.0813553	-8.01757	1.07858e-15	1.7944e-14
Gm5620	232.824	-0.465784	0.0584324	-7.97132	1.56985e-15	2.60728e-14
Cds1	626.014	-0.362069	0.0454445	-7.96728	1.62211e-15	2.68952e-14
Slc35e1	2961.72	-0.0874034	0.0109816	-7.95909	1.73308e-15	2.86381e-14
Cyyr1	9106.53	-0.199165	0.0250232	-7.9592	1.73156e-15	2.86381e-14
Lzts1	492.473	-0.228061	0.0286746	-7.95339	1.81476e-15	2.99374e-14
Klhdc7a	867.284	-0.37221	0.0468218	-7.9495	1.87262e-15	3.084e-14
Ripply3	387.676	-0.347596	0.0437534	-7.94442	1.95108e-15	3.20783e-14
Dnaic1	151.027	-0.581282	0.0732271	-7.93807	2.05347e-15	3.37052e-14
Fmc1	1255.04	0.132694	0.0167182	7.93709	2.06975e-15	3.39155e-14
Mia2	3637.62	-0.619883	0.0781775	-7.92917	2.20608e-15	3.60891e-14
Lix1	534.446	-0.328714	0.0414604	-7.9284	2.21995e-15	3.62554e-14
Ndufb8	22822	-0.276314	0.0349978	-7.89519	2.89881e-15	4.72637e-14
Ushbp1	5976.58	-0.141492	0.0179394	-7.88721	3.0902e-15	5.03005e-14
Snn	2580.91	-0.138343	0.0175742	-7.87194	3.49191e-15	5.67449e-14
Gm5693	35.2703	-0.97838	0.124296	-7.87138	3.50764e-15	5.69062e-14
Bcap29	1124.96	-1.55877	0.198077	-7.86951	3.56032e-15	5.76653e-14
Slc25a35	723.635	-0.35852	0.0455611	-7.869	3.57497e-15	5.78072e-14
Ppp1r9a	2660.86	-0.599996	0.0765172	-7.84132	4.45822e-15	7.19705e-14
E130310I04Rik	294.608	-0.408455	0.0521461	-7.8329	4.76758e-15	7.68381e-14
Smarcd1	2438.72	-0.24528	0.031347	-7.82468	5.08961e-15	8.18934e-14
Gm32591	55.2432	-0.790322	0.101093	-7.81774	5.3779e-15	8.63902e-14
Gtf3c1	4642.74	-1.17526	0.150368	-7.8159	5.45719e-15	8.75204e-14
Cbx2	254.986	-0.425759	0.0544842	-7.81437	5.52376e-15	8.84433e-14
Celsr1	1426.19	-0.252022	0.032263	-7.81147	5.65243e-15	9.03559e-14
Hspa12a	4044.2	-0.204553	0.0262067	-7.80535	5.93388e-15	9.47005e-14
Tspan15	1061.88	-0.212459	0.0272324	-7.80171	6.10756e-15	9.73137e-14
Nudt19	1512.32	-0.358341	0.0461152	-7.77057	7.81358e-15	1.24294e-13
Rtf1	1517.8	-0.102306	0.0132019	-7.74939	9.23367e-15	1.46646e-13
Psg16	80.8649	-0.414874	0.0535933	-7.74115	9.85195e-15	1.56212e-13
Doc2g	17674	-0.263891	0.0341041	-7.73779	1.01157e-14	1.60135e-13
Naa40	2969.05	-0.17268	0.0223179	-7.73731	1.01545e-14	1.6049e-13
Fah	1846.8	-0.317432	0.0410593	-7.73105	1.06661e-14	1.68304e-13
A830073O21Rik	136.014	-0.587682	0.0762357	-7.70875	1.27055e-14	2.00163e-13
Tnip3	286.986	-0.444124	0.0576439	-7.70461	1.31241e-14	2.06426e-13
Herpud1	16869.1	-0.240841	0.0313094	-7.6923	1.44508e-14	2.26928e-13
Mhrt	7200.93	-0.416961	0.0543539	-7.67123	1.70352e-14	2.67084e-13
Taco1	3590.65	-0.192381	0.0250958	-7.66586	1.77634e-14	2.78057e-13
Gm8075	78.6892	-0.73448	0.0958717	-7.66106	1.84399e-14	2.88186e-13
Nme4	368.554	-0.306997	0.0400812	-7.65936	1.86866e-14	2.91577e-13
Map1lc3b	5796.61	-0.729146	0.0952001	-7.65909	1.87261e-14	2.91728e-13
Lrrc3b	1675.61	-0.39287	0.0513172	-7.65572	1.92232e-14	2.98997e-13
Tbx3	1829.16	-0.330749	0.0433134	-7.63617	2.23783e-14	3.47521e-13
Ndufc2	5681.95	0.0439109	0.0057559	7.62884	2.36867e-14	3.66676e-13
Kdr	24101.3	-0.13043	0.0170968	-7.62889	2.36791e-14	3.66676e-13
Capn12	112.892	-0.381827	0.0501151	-7.619	2.55652e-14	3.95132e-13
Pitpnm2	1784.92	-0.52107	0.0684128	-7.61656	2.60533e-14	4.01409e-13
Plscr5	49.5811	-0.683643	0.0897574	-7.61656	2.60516e-14	4.01409e-13
Afmid	579.878	-0.314423	0.041295	-7.61408	2.65581e-14	4.08545e-13
Oxct1	128662	-0.216778	0.0284862	-7.60994	2.74225e-14	4.21181e-13
Ttc32	294.662	-0.299642	0.0393885	-7.60735	2.79775e-14	4.29032e-13
Gm6652	105.635	-0.619145	0.0814481	-7.60171	2.92236e-14	4.4744e-13
Tmem82	1838.82	-0.462777	0.0609085	-7.59791	3.0095e-14	4.60064e-13
Plbd1	3920.61	-0.276546	0.0364765	-7.58148	3.41623e-14	5.21428e-13
Iqsec3	300.041	-0.438877	0.058299	-7.52804	5.15092e-14	7.84975e-13
Lncbate6	39.1622	-0.950774	0.126361	-7.52428	5.30121e-14	8.06624e-13
Hsd17b10	4015.7	-0.200383	0.0266418	-7.52139	5.41949e-14	8.23343e-13
Pigg	744.73	-0.663415	0.0882356	-7.51868	5.53311e-14	8.39302e-13
Akr1b10	2314.8	-0.152415	0.0202921	-7.51106	5.86523e-14	8.88306e-13
Tmem135	2722.91	-0.0980865	0.0130633	-7.50857	5.97764e-14	9.03933e-13
Enpp2	1515.46	-0.493194	0.0656961	-7.50721	6.04025e-14	9.11994e-13
Gchfr	273.095	-0.528922	0.0704867	-7.50385	6.1969e-14	9.34207e-13
Rgs22	23.2838	-1.04851	0.139834	-7.49825	6.46779e-14	9.73546e-13
Gm45805	75.2297	-0.791492	0.105582	-7.49649	6.55479e-14	9.85128e-13
Prxl2c	2148.07	-0.619515	0.0827187	-7.48942	6.91773e-14	1.03808e-12
Mettl14	663.081	-0.907738	0.121298	-7.48356	7.23381e-14	1.08385e-12
Phf21b	256	-0.319257	0.0427083	-7.4753	7.70271e-14	1.15235e-12
Atp5o	31488.6	-0.0156954	0.00210165	-7.46815	8.13322e-14	1.2149e-12
Abcb1a	3147.88	-0.158485	0.0212226	-7.46777	8.15673e-14	1.21656e-12
Fv1	934.486	-0.202013	0.0271036	-7.45337	9.09873e-14	1.35499e-12
Mrpl42	11889.2	-0.818486	0.109993	-7.44128	9.97177e-14	1.48275e-12
Lrrc61	449.095	-1.091	0.146714	-7.43621	1.03616e-13	1.53838e-12
Baiap3	63.0135	-0.56698	0.0763385	-7.42718	1.10933e-13	1.64453e-12
Muc3a	38.7838	-1.04999	0.141556	-7.41752	1.1933e-13	1.76633e-12
Mas1	114.554	-0.466615	0.0630361	-7.40234	1.33803e-13	1.97758e-12
Gm43197	1201.43	-0.439365	0.0594318	-7.39275	1.43819e-13	2.12242e-12
Slc5a1	59.3243	-0.913419	0.123762	-7.38043	1.57777e-13	2.3249e-12
Rab17	154.419	-0.517691	0.0703363	-7.36022	1.8361e-13	2.70149e-12
Coq8a	18964.1	-0.106972	0.0145624	-7.34579	2.0454e-13	3.00493e-12
Sar1b	2899.69	-0.325758	0.0443541	-7.34449	2.06552e-13	3.02994e-12
Gm42568	105.162	-0.462473	0.0630436	-7.33576	2.20471e-13	3.22929e-12
Adra1a	3486.99	-0.385629	0.0525724	-7.33521	2.2138e-13	3.23777e-12
Sowaha	28.3649	-1.20966	0.165037	-7.3296	2.30836e-13	3.37104e-12
Ntm	197.703	-0.398672	0.0544885	-7.31663	2.54284e-13	3.70793e-12
Ric3	364.203	-0.268767	0.0367739	-7.30865	2.69848e-13	3.92904e-12
Angel1	482.514	-0.138243	0.0189743	-7.2858	3.19772e-13	4.64902e-12
C030037D09Rik	719.878	-0.242399	0.0332822	-7.28314	3.26149e-13	4.73472e-12
Epas1	46790.5	-0.16303	0.0223894	-7.28159	3.29906e-13	4.78218e-12
Nat1	48.0676	-0.698609	0.0959612	-7.28012	3.33528e-13	4.82753e-12
Gm11992	105.905	-0.559018	0.076915	-7.26799	3.64877e-13	5.27349e-12
Frg2f1	215.095	-0.475484	0.0655264	-7.25637	3.97616e-13	5.73821e-12
Kcnt1	88.6892	-0.65562	0.0904073	-7.25185	4.11121e-13	5.92438e-12
Gnb3	772.284	-0.437332	0.0603234	-7.24979	4.17422e-13	6.00635e-12
Aco2	118333	-0.227324	0.031387	-7.24262	4.40087e-13	6.32318e-12
Gm34934	479.108	-0.855533	0.118294	-7.23229	4.74922e-13	6.81371e-12
Gm14097	113.378	-0.541786	0.0749484	-7.22879	4.87323e-13	6.9814e-12
Gm29237	1245.07	-0.424834	0.0588477	-7.21921	5.22904e-13	7.4802e-12
Gm19522	625.446	-0.328545	0.0455438	-7.21382	5.44044e-13	7.77127e-12
Crb1	80.3784	-0.731425	0.101421	-7.2118	5.52174e-13	7.87592e-12
Alas1	18509	-0.144883	0.0200945	-7.21006	5.59253e-13	7.96529e-12
Pcyt2	3445.74	-0.140597	0.0195026	-7.20914	5.63056e-13	8.00782e-12
Mif4gd	903.432	-0.855348	0.119121	-7.18051	6.945e-13	9.86291e-12
Ndc1	507.824	-0.741403	0.103324	-7.17551	7.20402e-13	1.02159e-11
Synj2bp	2177.96	0.634605	0.0888559	7.14196	9.20121e-13	1.30293e-11
Peli3	340.459	-0.438393	0.0614618	-7.13277	9.83661e-13	1.39089e-11
Gm10516	145.351	-0.340955	0.047819	-7.13013	1.00278e-12	1.41588e-11
Poln	202.392	-0.622854	0.087362	-7.12958	1.00679e-12	1.41951e-11
Creg1	8170.96	-1.07386	0.150695	-7.12606	1.03284e-12	1.45413e-11
Tefm	706.608	-1.02518	0.144325	-7.10324	1.21861e-12	1.71322e-11
Afap1l1	3350.78	-0.85078	0.119791	-7.10222	1.22766e-12	1.72348e-11
Gfra1	1102.46	-0.380782	0.0536232	-7.10107	1.23797e-12	1.73546e-11
AI480526	754.257	-0.433942	0.0611206	-7.09977	1.24965e-12	1.74933e-11
Atg10	534.392	-0.128932	0.0181745	-7.09413	1.30166e-12	1.81954e-11
C330011M18Rik	234.149	-0.285894	0.0403804	-7.08002	1.44138e-12	2.01198e-11
Bbof1	356.649	-0.23685	0.0334671	-7.07712	1.47186e-12	2.0516e-11
Timm29	2250.62	-0.890516	0.125933	-7.07136	1.53417e-12	2.13542e-11
Spata17	74.7568	-0.516396	0.0731767	-7.05684	1.70337e-12	2.36756e-11
Gm36371	113.986	-0.365508	0.0518081	-7.05502	1.7257e-12	2.3952e-11
Fer1l5	104.568	-0.406295	0.0576304	-7.05002	1.78895e-12	2.47948e-11
Asb2	16233.9	-0.148139	0.021017	-7.04852	1.80827e-12	2.50271e-11
Ccdc159	357.689	-0.249723	0.0354945	-7.03554	1.98496e-12	2.74338e-11
Thrb	1189.18	-0.905963	0.128885	-7.02926	2.07635e-12	2.86565e-11
Cmya5	82103.7	-0.624187	0.0888124	-7.02815	2.09291e-12	2.88445e-11
Egf	1182.24	-0.381471	0.0543593	-7.01758	2.25739e-12	3.10676e-11
Tmem131l	3197.07	-0.129315	0.0184348	-7.01476	2.30345e-12	3.16571e-11
Tcf15	1089.26	-0.453818	0.0647559	-7.00814	2.41511e-12	3.31452e-11
Cpm	1129.96	-0.199478	0.0284939	-7.00073	2.54633e-12	3.48972e-11
Tafa3	301.649	-0.166941	0.0238726	-6.993	2.69077e-12	3.68252e-11
Gm14057	56.6892	-0.68382	0.0979479	-6.98147	2.92103e-12	3.99207e-11
Thap12	3081.89	-0.419356	0.0601321	-6.97391	3.0825e-12	4.20688e-11
Gm9903	161.905	-0.421002	0.0604297	-6.96681	3.24209e-12	4.41853e-11
D830032E09Rik	766.27	-0.372216	0.053504	-6.95679	3.48109e-12	4.73767e-11
B230110C06Rik	551.23	-0.313598	0.0450862	-6.95552	3.51252e-12	4.77381e-11
Emc9	599.27	-0.619315	0.0891089	-6.95009	3.65048e-12	4.95444e-11
Bend3	510.608	-0.952366	0.137253	-6.93878	3.95512e-12	5.36047e-11
Slc4a3	5162	-1.23865	0.178739	-6.92992	4.21064e-12	5.69891e-11
Unc45bos	129.77	-0.403968	0.0583323	-6.92528	4.35105e-12	5.88082e-11
A930016O22Rik	405.919	-0.478739	0.0691442	-6.92378	4.39738e-12	5.93525e-11
Gm17753	60.6081	-0.729615	0.105398	-6.9225	4.43736e-12	5.98098e-11
Rpusd3	452.284	-0.228571	0.033022	-6.92178	4.46015e-12	6.00344e-11
Fam234a	1650.14	-0.879146	0.127118	-6.91598	4.64654e-12	6.24574e-11
Diablo	1716.85	-0.632417	0.0914876	-6.91259	4.75879e-12	6.38786e-11
Cdh4	800.676	-0.571974	0.0828313	-6.90528	5.01033e-12	6.71631e-11
Pfkfb2	9555.55	-0.28275	0.0410358	-6.89031	5.56711e-12	7.45248e-11
Hemk1	1269.5	-0.113829	0.0165519	-6.87711	6.10798e-12	8.16536e-11
Ormdl1	241.716	-1.14491	0.166521	-6.87544	6.17977e-12	8.25008e-11
Ogdhl	14597.3	-0.33774	0.0492033	-6.86417	6.68773e-12	8.91607e-11
Pigz	185.973	-0.400681	0.0583903	-6.86212	6.78483e-12	9.03323e-11
Tars2	1445.24	-0.205163	0.0299173	-6.85767	6.99945e-12	9.30632e-11
Fabp3	121702	-0.905297	0.132089	-6.85371	7.19593e-12	9.55459e-11
Bzw2	3800.09	-0.100581	0.0146883	-6.84768	7.50598e-12	9.95278e-11
Ablim3	6283.92	-0.164452	0.0240169	-6.84735	7.52328e-12	9.96225e-11
Pdrg1	1957.74	-1.07934	0.15786	-6.83732	8.06892e-12	1.06704e-10
Aldh9a1	3605.35	-0.171667	0.0251382	-6.82896	8.55344e-12	1.12958e-10
Hcn2	1979.24	-0.405771	0.0594313	-6.82757	8.63677e-12	1.13905e-10
Ppp1r3f	304.784	-0.325595	0.047707	-6.82489	8.79899e-12	1.15889e-10
Olfr1396	300.865	-0.592886	0.0873761	-6.78545	1.15727e-11	1.52216e-10
Atp5g3	15832.2	0.430952	0.0635926	6.77676	1.229e-11	1.61434e-10
Trappc9	1459.69	-0.822453	0.121435	-6.77278	1.26332e-11	1.6572e-10
Tstd3	2216.88	-0.172622	0.0254983	-6.76995	1.28831e-11	1.68772e-10
Lifr	10784.4	-0.208743	0.0308513	-6.76608	1.32315e-11	1.73105e-10
Arhgap28	552.311	-0.242355	0.0358531	-6.75967	1.38305e-11	1.807e-10
Adgrl2	7500.88	-0.15567	0.0230512	-6.75325	1.44574e-11	1.88639e-10
Gm15545	83.1216	-0.712072	0.105491	-6.75007	1.47775e-11	1.9256e-10
Atp2a2	465188	-1.06773	0.158295	-6.74518	1.52836e-11	1.98889e-10
Arl4d	1082.05	-0.30996	0.0459801	-6.74119	1.571e-11	2.04167e-10
Rims4	218.919	-0.392078	0.0583854	-6.71535	1.8762e-11	2.43508e-10
Gm30082	117.757	-0.353224	0.0527098	-6.70131	2.0656e-11	2.67735e-10
Gm7117	71.3919	-0.438782	0.065508	-6.69814	2.11093e-11	2.73249e-10
Wnt5a	1037.57	-0.450339	0.0672616	-6.69534	2.15175e-11	2.78167e-10
Cth	178.257	-0.458707	0.0685417	-6.69238	2.19563e-11	2.83465e-10
Mrpl19	1514.86	-0.185878	0.0278163	-6.68235	2.35134e-11	3.03168e-10
Rtn4r	538.014	-0.709343	0.10616	-6.68182	2.35988e-11	3.0387e-10
Rassf9	2591.45	-0.293584	0.0440799	-6.66028	2.73306e-11	3.5146e-10
Gm10053	21859.1	-0.866063	0.130183	-6.65266	2.87842e-11	3.69668e-10
Mrps23	2875.97	-2.46199	0.370416	-6.64655	3.00053e-11	3.84845e-10
Cep128	1076.85	-0.408543	0.0614865	-6.64443	3.04386e-11	3.89892e-10
Cpox	4239.43	-0.176033	0.0265725	-6.62463	3.48108e-11	4.45314e-10
Gm19410	284.946	-0.328728	0.0496244	-6.62431	3.48873e-11	4.45711e-10
Slc25a3	69300.6	-0.504259	0.0761424	-6.62257	3.52995e-11	4.5039e-10
Opcml	302.892	-0.45908	0.0696326	-6.59288	4.31366e-11	5.49668e-10
Ccdc189	689.405	-0.226824	0.0344195	-6.58998	4.39891e-11	5.59804e-10
G6pc3	827.649	-0.647408	0.0982623	-6.58857	4.44068e-11	5.64387e-10
Gm48336	28.1216	-0.635111	0.0965028	-6.58127	4.66441e-11	5.92054e-10
Pla2g2d	155.892	-0.71192	0.108265	-6.57571	4.84219e-11	6.13824e-10
Fam57b	493.014	-0.38452	0.0584832	-6.57488	4.86938e-11	6.16474e-10
Gramd4	1508.8	-0.0702149	0.0107099	-6.55605	5.52502e-11	6.98576e-10
BC052040	384.797	-0.260392	0.0397652	-6.54824	5.82201e-11	7.35178e-10
Tmem38a	9624.86	0.342285	0.0523529	6.53803	6.2333e-11	7.86102e-10
Acot11	3043.64	-0.236483	0.0361904	-6.53442	6.38558e-11	8.04272e-10
Rad9b	363.014	-0.330638	0.0506587	-6.52678	6.72006e-11	8.45313e-10
Tmc8	360.027	-0.282036	0.0432264	-6.52462	6.81748e-11	8.56468e-10
Gm10039	4150.39	-0.55497	0.0851999	-6.51373	7.33063e-11	9.19755e-10
Rilpl1	6387.89	0.0897469	0.0137915	6.50742	7.64511e-11	9.57985e-10
Mfsd8	834.824	-0.142018	0.0218367	-6.50365	7.83942e-11	9.81078e-10
Vps33a	747.541	-0.886251	0.136588	-6.48852	8.66847e-11	1.08345e-09
Pik3r1	22327.6	-0.239272	0.0368816	-6.48756	8.72377e-11	1.08897e-09
Stk24	3821.31	-0.129553	0.0199727	-6.48648	8.78634e-11	1.09539e-09
Gm15788	55.5	-0.743413	0.114717	-6.48039	9.1484e-11	1.13908e-09
Mansc4	45.8514	-0.623814	0.0962833	-6.47895	9.23647e-11	1.14858e-09
Gm37622	31.7973	-0.68209	0.105288	-6.47831	9.27548e-11	1.15197e-09
Rcor2	697	-0.237227	0.0366256	-6.47707	9.35211e-11	1.16002e-09
Gm49891	430	-0.408031	0.0631241	-6.46396	1.02e-10	1.26359e-09
Entpd4b	1096.24	0.282156	0.0437101	6.45517	1.081e-10	1.33746e-09
Pnmal2	423.581	-0.256302	0.0397188	-6.45293	1.09708e-10	1.35565e-09
Cox4i1	40187.3	0.147293	0.0228372	6.4497	1.12069e-10	1.38308e-09
Hs3st5	523.946	-0.365421	0.0567482	-6.43933	1.2e-10	1.47909e-09
Prkcq	586.243	-0.361979	0.0562253	-6.438	1.21055e-10	1.49022e-09
Agpat1	1367.43	-0.41671	0.0647499	-6.43568	1.22918e-10	1.51126e-09
Dach1	2076.39	-0.170132	0.0264739	-6.42642	1.30648e-10	1.60428e-09
Zfp963	315.865	-0.326604	0.0508271	-6.42578	1.31195e-10	1.60898e-09
Metap2	2298.68	-0.0942407	0.0146858	-6.41711	1.38882e-10	1.70114e-09
Nlrx1	748.554	-0.178177	0.0277682	-6.41657	1.39375e-10	1.70503e-09
Casc1	498.689	-0.302125	0.0471619	-6.40614	1.49251e-10	1.82358e-09
Gm8113	498.703	-0.340889	0.0532822	-6.3978	1.57627e-10	1.92352e-09
Ankrd29	193.986	-0.76119	0.119048	-6.39395	1.61654e-10	1.97021e-09
Khdrbs3	2646.76	-0.478171	0.0749801	-6.37731	1.80226e-10	2.19383e-09
Btnl9	6760.14	-0.22567	0.0354432	-6.36709	1.92649e-10	2.34215e-09
Hint2	1328.96	0.121451	0.0191191	6.35236	2.12042e-10	2.57472e-09
Rapgefl1	152.649	-0.481541	0.0758818	-6.34593	2.21079e-10	2.68113e-09
Lama5	12322.6	-0.204353	0.0322498	-6.33658	2.34923e-10	2.8455e-09
Celsr3	307.486	-0.412072	0.0651255	-6.32735	2.49415e-10	3.01731e-09
Podxl	13697.7	0.0389177	0.00615441	6.32354	2.5563e-10	3.08868e-09
Nipa1	359.851	0.133612	0.0211566	6.31537	2.6951e-10	3.25238e-09
Pigyl	557.932	-0.344827	0.0546467	-6.31012	2.78813e-10	3.3605e-09
Mtfp1	5153.58	-0.137484	0.0217947	-6.30814	2.82405e-10	3.39962e-09
Cbfa2t3	3572.85	-0.151557	0.0240624	-6.2985	3.00533e-10	3.6134e-09
Ceacam1	2708.42	-0.152048	0.0241566	-6.29427	3.08855e-10	3.70891e-09
Kcng4	32.0811	-0.832837	0.132477	-6.28663	3.24422e-10	3.89108e-09
Cog7	752.027	-0.394552	0.0627632	-6.28637	3.24984e-10	3.89306e-09
Gm27048	29.3243	-0.783696	0.124673	-6.28603	3.25679e-10	3.89661e-09
A930003O13Rik	74.8649	-0.509866	0.0811233	-6.28508	3.27685e-10	3.91584e-09
Gm48626	28.1081	-0.83051	0.132177	-6.28332	3.31415e-10	3.95559e-09
Adgrf5	32050.6	-0.113947	0.0181967	-6.26194	3.80213e-10	4.53249e-09
Ppa2	2695.84	-0.151834	0.0242583	-6.25907	3.87283e-10	4.61116e-09
Gabpa	1956.62	-0.371115	0.0592994	-6.25832	3.8914e-10	4.62765e-09
Fam241b	188.811	-0.219773	0.0351383	-6.25451	3.9876e-10	4.7363e-09
Elk1	623.662	-0.145152	0.0232528	-6.24236	4.31022e-10	5.1133e-09
Gm16323	42.2838	-0.66959	0.107352	-6.23733	4.45105e-10	5.27398e-09
Serac1	439.892	-0.407111	0.0653101	-6.23351	4.56106e-10	5.39781e-09
Lrsam1	422.824	0.787512	0.126422	6.22924	4.68702e-10	5.54018e-09
Tubd1	659.797	-0.120053	0.0192785	-6.22732	4.74494e-10	5.60189e-09
Pde8b	611.027	-0.208971	0.0335635	-6.22615	4.7805e-10	5.63707e-09
Klhl10	57.6216	-0.524267	0.0842342	-6.22393	4.84865e-10	5.71057e-09
Nudt6	746.865	-0.43587	0.070084	-6.21925	4.99523e-10	5.87614e-09
Arfgef1	6184.22	0.0398954	0.00642155	6.21275	5.20666e-10	6.11752e-09
Jcad	8884.86	0.130806	0.0210737	6.20707	5.39815e-10	6.33491e-09
Tnnt1	1135.36	-0.276989	0.0446864	-6.19851	5.69992e-10	6.68104e-09
Gm4118	18.973	-1.00864	0.162824	-6.19463	5.84206e-10	6.83946e-09
Pde4d	4669.76	-0.190998	0.0308511	-6.19095	5.98046e-10	6.99314e-09
Rsad1	572.797	-0.305407	0.0493498	-6.18862	6.06916e-10	7.0884e-09
Mgme1	609.243	-0.152005	0.0246176	-6.17463	6.63195e-10	7.73648e-09
Hey1	1161.93	-0.261982	0.042639	-6.14419	8.03724e-10	9.36468e-09
Nos1ap	585.189	-0.19706	0.0320987	-6.13919	8.29445e-10	9.65289e-09
Gm31663	886.419	-0.590746	0.09631	-6.1338	8.58026e-10	9.97366e-09
Zscan20	1191.77	-0.141076	0.0230103	-6.13099	8.73313e-10	1.01393e-08
Bola3	4881.35	-0.683796	0.111541	-6.13046	8.7624e-10	1.01613e-08
Ston2	1463.85	-0.231815	0.0378595	-6.12304	9.18085e-10	1.06214e-08
Tarbp1	485.743	-0.709215	0.115826	-6.12311	9.1766e-10	1.06214e-08
Dand5	533.216	-0.505703	0.0827259	-6.11299	9.77789e-10	1.12988e-08
Rprd1a	6681.73	-0.105498	0.017266	-6.11014	9.95459e-10	1.14759e-08
Ppp1r3b	3528.22	-0.415097	0.0679341	-6.11028	9.94538e-10	1.14759e-08
Ndufs4	8005.72	-0.118994	0.0194911	-6.10503	1.02784e-09	1.18352e-08
Lratd2	1543.65	-0.204211	0.0335359	-6.08933	1.13388e-09	1.30409e-08
B230369F24Rik	316.284	-0.526215	0.0864274	-6.08852	1.13958e-09	1.30912e-08
Il15ra	900.5	0.110209	0.0181038	6.08765	1.14581e-09	1.31473e-08
Dus4l	313.419	-0.788746	0.129651	-6.08362	1.17502e-09	1.34667e-08
Nepn	191.581	-0.398278	0.0655171	-6.07898	1.20947e-09	1.38454e-08
Gm12002	940.568	-0.229913	0.037834	-6.07689	1.22533e-09	1.40105e-08
Tex38	40.0946	-0.727213	0.119714	-6.07457	1.24319e-09	1.41981e-08
Extl1	2366.43	-0.177359	0.029256	-6.06233	1.3416e-09	1.53043e-08
Skida1	520.203	-0.219878	0.0363138	-6.05493	1.40475e-09	1.6006e-08
Pctp	426.527	-0.178256	0.0294636	-6.05005	1.44801e-09	1.64797e-08
Vtn	2498.74	-0.195137	0.0322712	-6.04678	1.4777e-09	1.67981e-08
Carnmt1	2137.36	-0.066305	0.0109812	-6.03804	1.55996e-09	1.77127e-08
Gm16170	577.284	-0.363247	0.0601622	-6.0378	1.56231e-09	1.77188e-08
Fam102a	1728.31	-0.161924	0.0268517	-6.03028	1.63672e-09	1.85413e-08
Trmu	227.743	-0.165315	0.0274236	-6.0282	1.65792e-09	1.87598e-08
Atp5e	6678.95	0.163904	0.0272073	6.02424	1.69904e-09	1.92028e-08
Gm49396	338.973	-0.41716	0.0693066	-6.01906	1.75436e-09	1.98053e-08
Trim67	296.649	-0.522137	0.0867701	-6.01747	1.77162e-09	1.99771e-08
Gm47863	421.189	-0.271913	0.0451992	-6.01587	1.7892e-09	2.01521e-08
Gm36660	124.662	-0.417131	0.0694703	-6.00445	1.91977e-09	2.1598e-08
Pafah2	946.135	-0.109573	0.01828	-5.99416	2.04541e-09	2.2985e-08
Arhgap26	5232.39	0.0759147	0.0126826	5.98575	2.15389e-09	2.41763e-08
Ube2a	656.946	-0.327746	0.0547884	-5.98203	2.20378e-09	2.4708e-08
Fads6	400.824	-0.227457	0.0380497	-5.97791	2.26025e-09	2.53122e-08
Gm12216	153.459	-0.406818	0.0682163	-5.96365	2.46664e-09	2.7592e-08
Foxo6os	429.959	-0.410929	0.068924	-5.96206	2.49074e-09	2.78298e-08
Clmn	490.392	-0.341864	0.0574048	-5.95531	2.59572e-09	2.89628e-08
Samd12	811	-0.216532	0.0363603	-5.95517	2.59805e-09	2.89628e-08
D830026I12Rik	150.054	-0.431143	0.0724063	-5.95449	2.60879e-09	2.90494e-08
Gm44623	66.5405	-0.440113	0.0740242	-5.94553	2.75562e-09	3.06496e-08
Zfp786	114.162	-0.309183	0.0520267	-5.94278	2.80236e-09	3.11341e-08
Wdcp	1163.99	-0.078452	0.0132106	-5.93855	2.87551e-09	3.19106e-08
Klra9	138.108	-0.616352	0.103871	-5.93381	2.95985e-09	3.28094e-08
Gm33424	39.9324	-0.658302	0.111042	-5.92843	3.05848e-09	3.38645e-08
Trpc3	1269.2	-0.223526	0.0378015	-5.91315	3.35632e-09	3.71203e-08
Gm13657	43.2973	-0.516425	0.0874166	-5.90762	3.47077e-09	3.83428e-08
Tesmin	342.514	-0.43657	0.0739112	-5.90668	3.49071e-09	3.85197e-08
Map4k2	4036.95	-0.147116	0.0249111	-5.90561	3.51342e-09	3.87267e-08
Prox1	7443.35	-0.282913	0.0479098	-5.90513	3.52361e-09	3.87954e-08
Rnase1	43.8784	-0.79102	0.134058	-5.9006	3.62178e-09	3.98314e-08
Gm44037	95	-0.586149	0.0993754	-5.89833	3.67202e-09	4.03387e-08
Rxra	7091.62	-0.097697	0.0165712	-5.89559	3.73346e-09	4.09677e-08
Gm3587	183.946	-0.409274	0.0694972	-5.88907	3.88382e-09	4.257e-08
Idh2	66109.5	-0.257875	0.0438531	-5.88043	4.09205e-09	4.48023e-08
Mlf1	1895.96	-0.122756	0.0208778	-5.87975	4.10891e-09	4.49366e-08
Rassf10	215.811	-0.394443	0.0671304	-5.87577	4.20893e-09	4.59791e-08
Gm45114	74.3108	-0.486976	0.0830825	-5.86135	4.59127e-09	5.01e-08
Gm31812	35.5946	-0.550044	0.0938641	-5.86001	4.62841e-09	5.04492e-08
Akap5	1045.86	-0.376189	0.0642212	-5.85771	4.69289e-09	5.10951e-08
Ghr	7790.65	-0.755401	0.12925	-5.84451	5.08073e-09	5.52565e-08
Tmem44	1308.93	-0.114824	0.0196553	-5.84187	5.16178e-09	5.60757e-08
Gm15635	195.459	-0.341814	0.0585187	-5.84112	5.18522e-09	5.6268e-08
Gm30459	37.0676	-0.656521	0.112407	-5.84057	5.20223e-09	5.63901e-08
Mef2a	7429.18	-0.303284	0.0520649	-5.82511	5.70749e-09	6.17986e-08
Dusp28	373.608	-0.514916	0.0883999	-5.82484	5.71666e-09	6.18295e-08
Gypc	1065.38	-1.70576	0.292888	-5.82394	5.74747e-09	6.20942e-08
Got2	28168.2	-0.552772	0.094963	-5.82092	5.85235e-09	6.31577e-08
Coro1b	2532.76	0.258785	0.0445161	5.81329	6.12578e-09	6.60358e-08
Pde3a	6409.01	-1.01713	0.175273	-5.80312	6.50917e-09	7.00916e-08
Rmc1	436.338	0.109017	0.0187877	5.80254	6.53162e-09	7.02561e-08
Atp5pb	36853.1	-0.244242	0.0421381	-5.79622	6.78279e-09	7.28778e-08
Rnf128	2141.49	-0.0597174	0.0103153	-5.78923	7.07104e-09	7.58917e-08
As3mt	639.378	0.385222	0.0665645	5.7872	7.15688e-09	7.67289e-08
Nt5c1a	364.662	0.748635	0.129505	5.78072	7.43798e-09	7.96555e-08
Abhd5	2517.65	-0.844538	0.146305	-5.77245	7.81268e-09	8.35769e-08
Letm2	355.554	-0.86917	0.150683	-5.76822	8.01135e-09	8.56087e-08
Rnls	277.757	0.149395	0.0259114	5.76564	8.13498e-09	8.68352e-08
Cox5a	26554	-0.75235	0.1306	-5.76073	8.3753e-09	8.93031e-08
Gm20544	109.216	-0.373429	0.0648442	-5.75886	8.46819e-09	9.01954e-08
Cutal	48.1892	-0.585291	0.101683	-5.75604	8.6109e-09	9.16159e-08
Dis3l	1416.14	-0.530528	0.0922289	-5.7523	8.80386e-09	9.35673e-08
Acot3	104.595	-0.928062	0.161356	-5.75164	8.8382e-09	9.38305e-08
A930028N01Rik	126.405	-0.42196	0.0735896	-5.73396	9.811e-09	1.04045e-07
Fig4	377.986	-0.231739	0.0404776	-5.72511	1.03365e-08	1.095e-07
Dusp7	2818.18	-0.82635	0.144576	-5.71567	1.0927e-08	1.1563e-07
Gm40652	108.608	-0.759856	0.133223	-5.70366	1.17264e-08	1.23956e-07
Ttc30a2	140.311	-0.384257	0.0674082	-5.70045	1.19493e-08	1.26176e-07
Nudt17	208.689	-0.265222	0.046529	-5.70015	1.19705e-08	1.26264e-07
Prxl2a	1026.16	-0.289563	0.0509048	-5.68833	1.2829e-08	1.35173e-07
Faf1	2396.77	-0.534181	0.0939946	-5.6831	1.32275e-08	1.39223e-07
L3mbtl2	349.568	-0.49198	0.0866022	-5.68092	1.33972e-08	1.40858e-07
Hars2	825.689	-0.34232	0.0603428	-5.67292	1.4038e-08	1.47437e-07
Gm41414	26.7568	-0.849064	0.149737	-5.67037	1.42491e-08	1.49494e-07
Misp3	117.973	-0.347549	0.0613119	-5.66854	1.44016e-08	1.50932e-07
Prom1	179.892	-0.363774	0.0642027	-5.66602	1.46153e-08	1.53008e-07
Ecpas	8671.92	-0.813333	0.143585	-5.66447	1.4748e-08	1.54232e-07
Exoc6	2645.09	0.109239	0.0192863	5.66407	1.47822e-08	1.54425e-07
Cntnap1	342.149	-0.333479	0.0588843	-5.66329	1.48497e-08	1.54965e-07
Dffa	1381.28	-0.132092	0.0233336	-5.661	1.50494e-08	1.56882e-07
Ddt	1261.2	0.17672	0.0312206	5.66037	1.51046e-08	1.5729e-07
Idh3g	17784.2	-0.415688	0.0734572	-5.65891	1.52337e-08	1.58466e-07
Abcb7	2197	-0.0810211	0.0143182	-5.65859	1.52621e-08	1.58593e-07
Inha	226.419	-0.348782	0.0617266	-5.65044	1.6004e-08	1.66127e-07
Gm28370	176.378	-0.298113	0.0527619	-5.65015	1.60306e-08	1.66226e-07
Chrna10	177.108	-0.310179	0.054954	-5.64434	1.65819e-08	1.71761e-07
Zfp358	893.838	0.0757066	0.0134191	5.64169	1.68392e-08	1.74242e-07
D830035M03Rik	58.1486	-0.450928	0.0799383	-5.64096	1.69108e-08	1.74799e-07
Gm44386	937.581	-0.222892	0.0395158	-5.64059	1.69473e-08	1.74991e-07
Gm6249	27.5135	-0.783365	0.138899	-5.63982	1.70229e-08	1.75587e-07
Them4	449.135	-0.706049	0.1252	-5.63938	1.7066e-08	1.75846e-07
Myrip	655.622	-0.309784	0.0549852	-5.63396	1.76117e-08	1.81252e-07
Gm30641	31.9054	-0.631021	0.112006	-5.63381	1.76276e-08	1.81252e-07
Gm14634	41.9324	-0.574824	0.102061	-5.63218	1.77947e-08	1.82778e-07
Mrpl47	1028.07	-0.25546	0.0453714	-5.6304	1.79788e-08	1.84475e-07
Abhd17c	804.324	-0.183658	0.0326387	-5.62699	1.83382e-08	1.87966e-07
Tcim	5731.19	-0.155309	0.0276496	-5.61703	1.94267e-08	1.98916e-07
Smim19	947.716	-0.460667	0.0821008	-5.61099	2.01173e-08	2.05772e-07
Zadh2	2683.84	-0.0758374	0.0135212	-5.60878	2.03757e-08	2.08197e-07
Srms	53.8108	-0.473616	0.0844545	-5.60794	2.04751e-08	2.08995e-07
Gon7	119.797	-0.430648	0.0768917	-5.60071	2.13478e-08	2.17676e-07
Cd247	222.905	-0.401628	0.0718051	-5.59331	2.22786e-08	2.26931e-07
Gm45743	87.9324	-0.383456	0.0685832	-5.59111	2.25624e-08	2.29583e-07
Gm42688	197.216	-0.393492	0.0704432	-5.58595	2.32429e-08	2.36263e-07
Mcc	4404.54	-0.10749	0.0192518	-5.58338	2.35884e-08	2.39526e-07
Tmem86b	212.135	-0.369769	0.0663759	-5.57082	2.5354e-08	2.57188e-07
Il10rb	4176.88	-0.112291	0.0201586	-5.5704	2.54157e-08	2.57548e-07
Cited4	1203.23	-0.31304	0.0563125	-5.55898	2.71361e-08	2.74697e-07
Mcee	2362.09	-0.186123	0.0334976	-5.5563	2.75552e-08	2.78652e-07
Wdtc1	3937.84	-0.48305	0.0869498	-5.5555	2.7682e-08	2.79645e-07
Plxdc1	584.514	-0.241277	0.0434835	-5.54869	2.8781e-08	2.90448e-07
Myl2	193935	-0.307698	0.055531	-5.54101	3.00728e-08	3.03173e-07
Dcaf11	2011.64	0.101826	0.0183788	5.5404	3.0179e-08	3.0393e-07
Taf4	885.378	-0.086942	0.0156964	-5.53897	3.04257e-08	3.061e-07
Kcnj8	3991.47	-0.0895268	0.0161646	-5.53843	3.05189e-08	3.06723e-07
Macrod2	209.135	-0.466424	0.0844986	-5.5199	3.39192e-08	3.40547e-07
Atg14	328.77	-0.190578	0.0345377	-5.51797	3.42948e-08	3.43966e-07
Gm42208	68.8649	-0.589824	0.106897	-5.51769	3.43493e-08	3.4416e-07
Gm44949	345.257	-0.335659	0.0610483	-5.49825	3.83589e-08	3.83941e-07
Cox8b	4648.07	-0.129021	0.0235	-5.49023	4.0141e-08	4.01369e-07
Gm17249	108.405	-0.371371	0.0676898	-5.48636	4.10296e-08	4.09836e-07
Lrfn2	39.4865	-0.510124	0.0929977	-5.48534	4.12676e-08	4.11794e-07
Gba2	492.216	-0.527398	0.0962231	-5.481	4.22931e-08	4.21597e-07
Gng7	87.7703	-0.366362	0.0669137	-5.47514	4.37155e-08	4.35333e-07
Gsdmd	478.27	-0.118802	0.0216993	-5.47493	4.37693e-08	4.35427e-07
Trp53inp2	19653.4	-0.228584	0.0417767	-5.47157	4.46068e-08	4.43308e-07
Adam11	1340.89	-0.318468	0.0582715	-5.46524	4.62277e-08	4.58951e-07
Tmem106b	6418.64	-0.26922	0.0492653	-5.46469	4.63715e-08	4.59913e-07
Gm32492	37.2297	-0.602996	0.110425	-5.46071	4.74234e-08	4.6987e-07
Sh3d21	412.986	-0.187394	0.0343283	-5.45888	4.7915e-08	4.74261e-07
Tspyl1	1868.53	0.470193	0.0861983	5.45479	4.90315e-08	4.84823e-07
Gm14827	119.243	-0.512645	0.0940297	-5.45194	4.98232e-08	4.92154e-07
Ginm1	3586.7	-0.484783	0.0889649	-5.44915	5.06106e-08	4.99429e-07
Ubox5	336.662	-0.475179	0.0872112	-5.4486	5.07678e-08	5.00476e-07
Ric8b	2149.81	-0.431425	0.0792009	-5.44722	5.11632e-08	5.03867e-07
Jag2	3439.32	-0.0945549	0.0173666	-5.44464	5.19102e-08	5.10711e-07
Afg3l1	1246.27	-0.521854	0.0959042	-5.44141	5.2861e-08	5.19544e-07
Mrps35	3337.34	0.0846141	0.0155589	5.43831	5.37871e-08	5.28116e-07
Gstt2	771.23	-0.284458	0.0523114	-5.43779	5.39458e-08	5.29144e-07
Gid4	3184.43	-0.468078	0.0860839	-5.43747	5.40423e-08	5.2956e-07
Slc25a4	149823	-0.190697	0.0351088	-5.4316	5.58512e-08	5.46739e-07
Xpnpep3	394.203	-0.115477	0.0212618	-5.43121	5.59739e-08	5.47394e-07
Smyd2	6106.74	-0.0999128	0.0184027	-5.42926	5.65885e-08	5.52852e-07
Farp2	631.108	0.116798	0.0215284	5.42529	5.78593e-08	5.64705e-07
D7Ertd443e	376.459	-0.418857	0.0772786	-5.42008	5.95717e-08	5.80839e-07
Tle2	675.432	-0.288652	0.0532957	-5.41605	6.09317e-08	5.93509e-07
Gm29666	113.162	-0.311126	0.0574803	-5.41274	6.20684e-08	6.0398e-07
Ndufv3	4515.47	0.194675	0.0359911	5.40899	6.33805e-08	6.15106e-07
Mrpl44	1484.05	-0.395454	0.0731113	-5.40894	6.34e-08	6.15106e-07
Zfp985	219.257	-0.344477	0.0636861	-5.40898	6.33845e-08	6.15106e-07
Lap3	1850.26	-0.145768	0.0269534	-5.40816	6.3675e-08	6.17162e-07
Rbpms2	916.784	-0.338118	0.0626224	-5.39932	6.68943e-08	6.47725e-07
Gsto2	60.9459	-0.444544	0.0823389	-5.39895	6.70304e-08	6.48401e-07
Cars2	1443.78	-0.382139	0.0708245	-5.39558	6.83025e-08	6.60056e-07
Vdac3	8805.32	-0.535545	0.0992665	-5.39502	6.85155e-08	6.61462e-07
Gm50240	140.365	-1.99859	0.370567	-5.39333	6.91644e-08	6.67069e-07
Nit2	404.122	-0.110699	0.0205304	-5.39197	6.96907e-08	6.71484e-07
Lrrc36	45.973	-0.354182	0.0657638	-5.38567	7.21744e-08	6.94731e-07
Chac2	390.649	-0.109265	0.0203053	-5.38113	7.40209e-08	7.11806e-07
Vwa8	14184.3	0.115574	0.0214885	5.3784	7.51515e-08	7.2197e-07
Mdga2	105.486	-0.463922	0.0864033	-5.36927	7.90581e-08	7.58756e-07
Zfp395	1308.74	-0.285799	0.0532582	-5.36628	8.03757e-08	7.70647e-07
Gm9922	70.6757	-0.484908	0.0903961	-5.36426	8.12829e-08	7.78584e-07
Abcd3	5050.27	-0.588743	0.109758	-5.364	8.13968e-08	7.78914e-07
Gm14508	66.9595	-0.426844	0.0795835	-5.36347	8.16363e-08	7.80443e-07
Gm17745	61.0541	-0.539137	0.100578	-5.3604	8.30398e-08	7.93087e-07
Patl1	1790.31	-0.578253	0.107987	-5.35484	8.56329e-08	8.17057e-07
Rnaset2b	1976.15	-0.395896	0.0740062	-5.3495	8.81973e-08	8.40705e-07
Sec61a2	368.568	-0.48153	0.0901257	-5.34287	9.14877e-08	8.71222e-07
Astn1	278.432	-0.247493	0.0464173	-5.3319	9.71881e-08	9.24608e-07
P2ry14	978.635	-0.243919	0.0457554	-5.33094	9.77069e-08	9.28642e-07
Gm26862	193.865	-0.377458	0.0708539	-5.32727	9.96992e-08	9.46659e-07
Rasl10a	157.189	-0.450945	0.0846793	-5.32533	1.00768e-07	9.55884e-07
Gm49579	25.2973	-0.613871	0.115349	-5.32185	1.02719e-07	9.73446e-07
Gm49024	53.5	-0.503098	0.0946607	-5.31475	1.06803e-07	1.01117e-06
Tnik	2160.11	-1.15358	0.217114	-5.31322	1.07703e-07	1.01871e-06
Mpc2	6733.69	0.0300574	0.00565863	5.31179	1.08556e-07	1.0248e-06
Slc7a1	4508.49	-0.213102	0.0401179	-5.31189	1.08496e-07	1.0248e-06
Gm12338	9397.62	-0.306747	0.0577656	-5.3102	1.09504e-07	1.03276e-06
Slc38a11	74.8243	-0.569226	0.107247	-5.30762	1.11066e-07	1.04648e-06
Gm39168	17.2432	-0.804122	0.151709	-5.30041	1.15541e-07	1.0876e-06
Gm11816	120.459	-0.529408	0.0999412	-5.2972	1.17592e-07	1.10583e-06
Gramd1b	3774.09	-0.230405	0.0435728	-5.28781	1.23789e-07	1.163e-06
Kcnd3os	50.9054	-0.43678	0.0826652	-5.28373	1.26582e-07	1.1881e-06
Khnyn	2158.74	0.0725507	0.0137453	5.27822	1.30442e-07	1.22316e-06
Mtrf1l	438.284	-0.52252	0.0992086	-5.26688	1.38762e-07	1.29994e-06
Gm35021	35.0541	-1.62662	0.309171	-5.26121	1.43108e-07	1.33937e-06
Zfp113	202.5	-0.234124	0.0445096	-5.26008	1.43994e-07	1.34637e-06
Appl2	4537.19	-0.18154	0.034528	-5.25777	1.4581e-07	1.36075e-06
Cep70	380	-0.431659	0.0820986	-5.25781	1.45782e-07	1.36075e-06
Lzic	1140.38	-0.120724	0.0229903	-5.25107	1.51218e-07	1.40988e-06
Mtss2	3263.03	-0.137498	0.0262379	-5.24042	1.60211e-07	1.49089e-06
Fahd1	2212.2	-0.185104	0.0353211	-5.24059	1.60065e-07	1.49089e-06
Nme5	105.608	-0.376995	0.0719985	-5.23615	1.63965e-07	1.52437e-06
Fsd2	18250.9	0.113805	0.0217604	5.2299	1.69605e-07	1.57531e-06
Wdr76	214.716	-0.678512	0.129802	-5.2273	1.71999e-07	1.59604e-06
Vegfb	9063.65	-0.645929	0.123604	-5.22581	1.73397e-07	1.60749e-06
Zfp457	112.446	-0.403542	0.077247	-5.22405	1.75053e-07	1.6213e-06
Dhcr7	528.905	-0.144266	0.0276407	-5.21933	1.79575e-07	1.66162e-06
Zswim5	345.703	-0.221969	0.0425578	-5.21569	1.83129e-07	1.69291e-06
Mdh1	63020	-0.0695277	0.0133377	-5.21287	1.85939e-07	1.71726e-06
Zfp428	614.23	-0.17618	0.0338018	-5.21215	1.86666e-07	1.72235e-06
Homez	313.892	-0.296788	0.0569732	-5.20927	1.89589e-07	1.74768e-06
Akap8	1895.88	-0.733384	0.140882	-5.20567	1.933e-07	1.78022e-06
Wdr18	1194.97	-0.402968	0.0774729	-5.2014	1.97788e-07	1.81983e-06
Gm16172	35.4595	-0.507341	0.0975952	-5.19842	2.00993e-07	1.84759e-06
Gm5064	26.5405	-0.520855	0.100206	-5.19786	2.01598e-07	1.85141e-06
Gm6419	50.2838	-0.539689	0.103925	-5.19307	2.06852e-07	1.89789e-06
Gm12059	36.6081	-0.515254	0.0994568	-5.18068	2.21081e-07	2.02655e-06
Gm50114	779.297	-0.509825	0.0984424	-5.17892	2.23178e-07	2.04385e-06
Nrg2	134.446	-0.820628	0.158533	-5.17639	2.26226e-07	2.06983e-06
Cpsf3	1024.68	0.19831	0.0383777	5.16732	2.37475e-07	2.17072e-06
Fastkd2	982.824	-0.157322	0.030468	-5.16352	2.42344e-07	2.21317e-06
Rmnd5a	5212.35	-0.0651486	0.0126235	-5.1609	2.45772e-07	2.24238e-06
Stard8	5991.85	-0.0505701	0.00980218	-5.15907	2.48184e-07	2.26228e-06
Ncoa2	3848.32	0.0563614	0.0109272	5.15788	2.49757e-07	2.2745e-06
Ntn3	125.149	-0.317677	0.0616583	-5.15221	2.57428e-07	2.34219e-06
Slc40a1	2298.55	-0.280206	0.0544186	-5.14909	2.61755e-07	2.37935e-06
Nudcd3	2150.55	-0.0505468	0.00982961	-5.1423	2.71388e-07	2.46463e-06
Gm10293	77.2568	-0.391866	0.0763104	-5.13516	2.81909e-07	2.5578e-06
Gm50230	134.608	-0.429819	0.0838192	-5.12793	2.92942e-07	2.65545e-06
Ppat	812.703	-1.13608	0.221674	-5.12502	2.97505e-07	2.69431e-06
Kdm2a	1962.41	0.103291	0.020163	5.12278	3.01066e-07	2.72405e-06
Samd13	89.4459	-0.223609	0.0436535	-5.12237	3.01727e-07	2.72751e-06
Lrp5	5408.66	0.0947577	0.018539	5.11126	3.20025e-07	2.89025e-06
Lipe	4610.07	-0.248508	0.0486649	-5.10652	3.2815e-07	2.9609e-06
Nova1	326.986	-0.245943	0.0481994	-5.10262	3.34986e-07	3.01981e-06
Gm7666	4158.3	-0.358052	0.0701911	-5.1011	3.3768e-07	3.0413e-06
Mettl15	260.392	-0.173387	0.0340345	-5.09445	3.49751e-07	3.14712e-06
Smap2	3492.64	-0.20841	0.0409261	-5.09233	3.53685e-07	3.17959e-06
Ephb1	728.122	-0.314977	0.0619373	-5.08541	3.66838e-07	3.29481e-06
Dennd6b	418.135	0.231297	0.0455616	5.07658	3.8429e-07	3.44841e-06
Zfp791	190.446	-0.209371	0.0412452	-5.07624	3.84977e-07	3.45141e-06
Neo1	10162.3	-0.0760361	0.0149794	-5.07603	3.85396e-07	3.452e-06
Gm15903	459.838	-0.711387	0.140286	-5.07099	3.95753e-07	3.54154e-06
Cngb1	78.7432	-0.315821	0.0622996	-5.06939	3.991e-07	3.56823e-06
Gm10699	135.149	-0.406994	0.0803076	-5.06794	4.02135e-07	3.59209e-06
A830012C17Rik	16.5135	-0.991999	0.196378	-5.05149	4.38386e-07	3.91234e-06
Spata2l	371.338	-0.293875	0.058243	-5.04567	4.51934e-07	4.02957e-06
Col5a3	1508.22	0.120381	0.0238703	5.04312	4.57993e-07	4.07989e-06
Cracr2a	399.649	-0.289313	0.0574148	-5.039	4.67976e-07	4.16503e-06
Gm1600	47.1081	-0.781573	0.155113	-5.03872	4.68658e-07	4.16731e-06
Gm36199	47.973	-0.511771	0.101596	-5.03729	4.72162e-07	4.19467e-06
Cox7b	24990.2	-0.0755487	0.015	-5.03659	4.73902e-07	4.20631e-06
Itpr2	4058.28	0.114013	0.0226489	5.03396	4.80446e-07	4.26054e-06
Wars2	1008.36	-0.0775475	0.0154058	-5.03365	4.8124e-07	4.26371e-06
Atp5g1	39984	0.036582	0.00728309	5.02287	5.09049e-07	4.50603e-06
Atg2a	1594.19	-0.21864	0.0435508	-5.02033	5.15821e-07	4.56185e-06
Slc16a7	1199.09	-0.259023	0.0516144	-5.01842	5.20991e-07	4.60341e-06
A530001N23Rik	47.473	-0.54567	0.108781	-5.01624	5.26912e-07	4.65154e-06
Gm48607	234.851	-0.360308	0.0718662	-5.0136	5.34211e-07	4.71173e-06
Ckmt2	85626.8	-0.398305	0.0795718	-5.0056	5.56869e-07	4.90716e-06
Mfsd4b4	241.216	-0.419284	0.0837856	-5.00425	5.60785e-07	4.93722e-06
Nicn1	698.068	0.088241	0.0176387	5.0027	5.65317e-07	4.97266e-06
Tspan10	19.8514	-0.848168	0.169725	-4.99731	5.81343e-07	5.10904e-06
Jmjd7	143.595	-1.26494	0.253165	-4.99651	5.83783e-07	5.12589e-06
Dnm2	2029.05	0.268313	0.0537082	4.99576	5.86046e-07	5.14115e-06
Dram2	4829.8	-0.122962	0.0246227	-4.99385	5.91889e-07	5.18776e-06
Gatad1	2305.08	0.148569	0.029781	4.98871	6.07832e-07	5.32274e-06
Fam181b	239.959	-0.2734	0.0548645	-4.9832	6.25428e-07	5.47193e-06
Gm50244	134.162	-0.341515	0.0685439	-4.98243	6.27893e-07	5.4886e-06
Aspa	346.23	-0.408521	0.0820407	-4.9795	6.37491e-07	5.56753e-06
Rasef	120.405	-0.460534	0.0925908	-4.97387	6.56302e-07	5.72672e-06
Galnt15	5319.54	-0.135851	0.0273463	-4.96781	6.7713e-07	5.9032e-06
Frmd5	16868.7	-0.205906	0.041477	-4.96435	6.89328e-07	6.0042e-06
Tnfsf10	1870.62	-0.21359	0.0430342	-4.96325	6.93238e-07	6.0329e-06
Gm47101	198.797	-0.517612	0.104394	-4.95827	7.11246e-07	6.18412e-06
Ccng1	50609.1	-0.456366	0.09206	-4.95727	7.149e-07	6.21038e-06
Rnf122	641.797	-0.24859	0.0501658	-4.95537	7.21935e-07	6.26594e-06
Plekhh1	492.27	-0.574161	0.115961	-4.95131	7.37142e-07	6.39226e-06
Gm19605	97.3243	-0.209569	0.0423342	-4.95036	7.40768e-07	6.41802e-06
Phlpp1	4123.58	-0.0757268	0.0153132	-4.9452	7.60656e-07	6.58451e-06
Rasgrf2	693.892	-0.291323	0.0589427	-4.94248	7.71359e-07	6.67127e-06
Acot4	268.568	-0.306649	0.0620941	-4.93845	7.87449e-07	6.80442e-06
Ctf2	33.2838	-0.612246	0.12406	-4.93509	8.01126e-07	6.9165e-06
Flcn	3849.78	-0.186966	0.0379052	-4.93246	8.12016e-07	7.00436e-06
Hsf1	1148.99	-0.103361	0.0209743	-4.92799	8.30792e-07	7.16001e-06
Agbl2	199.73	-0.325864	0.0661397	-4.92691	8.35421e-07	7.19357e-06
2021-03-06	7107.43	0.0733325	0.014899	4.92198	8.5673e-07	7.37059e-06
Cpeb1os1	116.932	-0.345447	0.0705266	-4.8981	9.67659e-07	8.31762e-06
Pde7a	5261.04	-0.146936	0.0300425	-4.89095	1.00352e-06	8.61827e-06
Gm18890	16.527	-0.713559	0.145903	-4.89064	1.00509e-06	8.62421e-06
Aig1	1146.54	-0.0846917	0.0173275	-4.88771	1.02017e-06	8.74593e-06
Adipor2	8017.19	-0.130898	0.0268175	-4.88107	1.05511e-06	9.03757e-06
Acvr2b	496.203	-0.245538	0.0503382	-4.87777	1.07294e-06	9.18229e-06
Stmn2	486.095	-0.0963178	0.0197538	-4.87592	1.08301e-06	9.26041e-06
Gm16573	44.2162	-0.492527	0.101029	-4.87509	1.08758e-06	9.29138e-06
Msl3	809.027	0.210558	0.0432062	4.87332	1.09739e-06	9.36703e-06
Ppargc1a	17627.1	-0.308039	0.0632518	-4.87004	1.11577e-06	9.51561e-06
Prps2	1473.19	-0.108231	0.0222482	-4.8647	1.14631e-06	9.76344e-06
Gm35549	30.2838	-0.551186	0.113305	-4.86461	1.14682e-06	9.76344e-06
Nav2	2127.19	-0.120668	0.0248244	-4.86088	1.16864e-06	9.94058e-06
Tmie	158.797	-0.311415	0.0641908	-4.8514	1.22593e-06	1.04188e-05
Gm15408	76.4595	-0.416765	0.0859595	-4.84839	1.24466e-06	1.05688e-05
Cdh22	179.568	-0.466035	0.0961923	-4.84483	1.26723e-06	1.07512e-05
Sos2	2103.95	0.331501	0.0685097	4.83874	1.30664e-06	1.1076e-05
Cib3	58.1622	-0.569484	0.117749	-4.83644	1.32187e-06	1.11954e-05
Idh3a	26441.8	-0.506201	0.104713	-4.83417	1.33703e-06	1.13139e-05
Zfp174	263.973	-0.793793	0.164324	-4.83067	1.36073e-06	1.15046e-05
Tha1	211.378	0.385539	0.0798903	4.82585	1.39408e-06	1.17763e-05
Gm48604	144.568	-0.387548	0.0806922	-4.8028	1.56465e-06	1.32059e-05
Ptgds	22846.5	-0.343147	0.0714757	-4.80088	1.57967e-06	1.33211e-05
Gm44117	68.027	-0.632015	0.131884	-4.79221	1.64954e-06	1.38984e-05
Zfp516	1300.91	0.147298	0.0307504	4.79012	1.66682e-06	1.4032e-05
Gm11642	44.6351	-0.620036	0.12949	-4.78829	1.68212e-06	1.41486e-05
Ago4	1568.14	-0.0489185	0.010239	-4.77766	1.77349e-06	1.49044e-05
Hscb	397.649	-0.312682	0.0655096	-4.77307	1.81439e-06	1.5235e-05
Pald1	1942.73	0.127585	0.0267356	4.7721	1.82314e-06	1.52953e-05
Zmynd8	1338.95	-0.173511	0.0363753	-4.77001	1.84218e-06	1.54419e-05
Slc25a19	1413.53	-0.816439	0.171221	-4.76832	1.85765e-06	1.55582e-05
Flt1	18825.2	-0.080242	0.0168593	-4.75951	1.94064e-06	1.62394e-05
Card10	1942.58	-0.0697252	0.0146505	-4.75923	1.94335e-06	1.62482e-05
Ciao3	936.554	-0.423437	0.0891958	-4.74727	2.06182e-06	1.7224e-05
Ang	149.311	0.208531	0.0439293	4.74697	2.06483e-06	1.72345e-05
Zfp438	297.608	-0.302519	0.0638471	-4.73818	2.15643e-06	1.79837e-05
Ube2cbp	114.365	-0.274701	0.0579814	-4.73774	2.1612e-06	1.80081e-05
Rap1gap	646.932	-0.664698	0.140597	-4.72767	2.27108e-06	1.89077e-05
Ttbk1	63.3378	-0.463849	0.0981549	-4.72568	2.29345e-06	1.90777e-05
Nsun5	245.622	-0.449397	0.0951498	-4.72305	2.32339e-06	1.93023e-05
Tex261	1498.51	-0.173708	0.0367795	-4.72296	2.32439e-06	1.93023e-05
A230052G05Rik	31.7568	-0.607516	0.128778	-4.71754	2.38711e-06	1.98063e-05
Gm49708	3176.61	-0.164109	0.0348106	-4.71432	2.42515e-06	2.0105e-05
Itpka	27.0946	-0.705218	0.149678	-4.71156	2.45822e-06	2.03619e-05
Ascc1	396.865	0.186994	0.0397452	4.70481	2.54102e-06	2.10299e-05
Ap5s1	477.541	0.140442	0.0298747	4.70103	2.58856e-06	2.14053e-05
Pak2	2973.89	0.0396405	0.0084357	4.69913	2.61269e-06	2.15867e-05
Ccdc96	48.3108	-0.296558	0.0631133	-4.69882	2.61665e-06	2.16011e-05
Gm42517	115.054	-0.286196	0.060967	-4.69428	2.67542e-06	2.20677e-05
Snrpd3	794.986	-1.1423	0.24339	-4.69329	2.68844e-06	2.21565e-05
Zfp366	3942.31	-0.145448	0.0310926	-4.67791	2.89819e-06	2.3865e-05
Akr7a5	1391.34	-0.181384	0.0388492	-4.66893	3.02774e-06	2.49109e-05
Hccs	1531	0.0564144	0.0120849	4.66816	3.03907e-06	2.49831e-05
Cep85l	2404.64	-0.151961	0.0325561	-4.66768	3.04621e-06	2.50208e-05
Cln6	1318.12	-0.057815	0.0124027	-4.66147	3.13958e-06	2.57661e-05
Gm47003	84.4324	-0.398562	0.0855183	-4.66055	3.15363e-06	2.58598e-05
Gm13068	28.5541	-0.671234	0.144272	-4.65255	3.27853e-06	2.68614e-05
Traf3ip1	296.338	-0.130137	0.0279799	-4.6511	3.3017e-06	2.70287e-05
Idh1	1947.11	-0.295141	0.0635201	-4.64643	3.37737e-06	2.7625e-05
Ddx47	634.811	-0.0759737	0.016362	-4.64331	3.42872e-06	2.79984e-05
Atpaf2	1259.73	-0.316928	0.0682524	-4.64347	3.42601e-06	2.79984e-05
Gm10108	6635.41	-0.361509	0.0779046	-4.64041	3.47713e-06	2.837e-05
Tmem218	746.5	-0.191745	0.041365	-4.63545	3.56166e-06	2.90356e-05
Zc2hc1c	181.284	-0.703702	0.151932	-4.63168	3.62704e-06	2.9544e-05
Smpd1	17553.1	-0.0784399	0.0169493	-4.62793	3.69344e-06	3.00598e-05
Gm43859	125.297	-0.29284	0.0633222	-4.6246	3.75318e-06	3.05207e-05
Gm49768	88.2568	-0.28224	0.0611022	-4.61915	3.85317e-06	3.13078e-05
Gm45874	82.1351	-0.407541	0.0882363	-4.61875	3.86061e-06	3.13423e-05
Mat2a	1992.54	-1.15528	0.25044	-4.613	3.96901e-06	3.21956e-05
Mettl11b	133.797	-0.603425	0.130829	-4.6123	3.9823e-06	3.22768e-05
Lysmd4	524.365	0.622048	0.134933	4.61004	4.02593e-06	3.26034e-05
Zmym5	536.554	0.0898629	0.0195058	4.60698	4.08566e-06	3.30598e-05
Ybey	238.459	-0.588538	0.127833	-4.60397	4.14506e-06	3.35127e-05
Cfap54	108.149	-0.610471	0.13261	-4.60351	4.15425e-06	3.35594e-05
Stat5a	654.541	-0.667228	0.144977	-4.60229	4.17864e-06	3.37285e-05
Npc1	2847.93	-0.103424	0.0225187	-4.59283	4.37283e-06	3.52669e-05
Gm45694	67.8649	-0.481744	0.104948	-4.59029	4.42626e-06	3.56685e-05
Clvs1	80.3243	-0.481444	0.104951	-4.58734	4.48932e-06	3.6147e-05
Xlr3a	49.7297	-0.693982	0.151482	-4.58127	4.6217e-06	3.71823e-05
Arhgef19	1771.68	-0.117256	0.0255983	-4.58059	4.63664e-06	3.72719e-05
AU021092	381.527	-0.160843	0.0351182	-4.58003	4.64905e-06	3.7341e-05
Pgap2	3461.39	-0.190267	0.0415602	-4.5781	4.69224e-06	3.76571e-05
Cyb5b	2557.38	-0.555799	0.121517	-4.57383	4.78888e-06	3.84012e-05
Ryr2	333527	-0.229045	0.0500904	-4.57264	4.81617e-06	3.85885e-05
Sidt1	68.0135	-0.328808	0.072068	-4.56247	5.05545e-06	4.04725e-05
Paxip1	371.257	-0.372212	0.0816139	-4.56064	5.09974e-06	4.07937e-05
Erg	2513.69	0.111367	0.0244454	4.55576	5.21973e-06	4.17195e-05
Akr1b3	10580.2	-0.293939	0.064572	-4.55211	5.31108e-06	4.2415e-05
Sh3kbp1	2449.31	0.226217	0.0498764	4.53556	5.74519e-06	4.58445e-05
Gm49327	184.216	-0.157676	0.0347727	-4.53448	5.77463e-06	4.6042e-05
Ankrd33b	2167.97	-0.194744	0.0429581	-4.53334	5.80583e-06	4.62156e-05
Chchd6	157.5	-2.02654	0.447019	-4.53345	5.80273e-06	4.62156e-05
Gna12	16826.7	-0.0704583	0.0155834	-4.52137	6.14421e-06	4.88694e-05
Uqcrq	13287.5	-0.427571	0.0947924	-4.51061	6.46418e-06	5.13727e-05
Lrrc3	60.9459	-0.368709	0.0819128	-4.50124	6.75588e-06	5.36474e-05
Prss55	43.8514	-0.531897	0.118206	-4.49973	6.804e-06	5.39857e-05
Swsap1	364.959	-0.421111	0.093678	-4.49531	6.94688e-06	5.50748e-05
Jarid2	1446.34	-0.472939	0.105387	-4.48763	7.20184e-06	5.705e-05
Endou	305.649	-0.288923	0.0643928	-4.48689	7.22715e-06	5.72042e-05
Tfdp2	7070	-0.073718	0.0164485	-4.48174	7.40373e-06	5.85546e-05
Cdk16	3463.82	-0.270563	0.060401	-4.47944	7.48383e-06	5.91403e-05
Stk39	7510.95	-0.260226	0.0581062	-4.47846	7.51829e-06	5.93648e-05
Zfp839	542.986	-0.0825957	0.01845	-4.47674	7.57911e-06	5.97772e-05
Atp5mpl	5232.35	-0.732637	0.163658	-4.47664	7.58271e-06	5.97772e-05
Ranbp6	1010.18	-0.244757	0.0547056	-4.47407	7.67439e-06	6.04512e-05
Sdhaf1	201.5	-0.180893	0.040499	-4.4666	7.94727e-06	6.25505e-05
Fam228b	186.459	-0.214163	0.0479607	-4.46539	7.9922e-06	6.28536e-05
Gm34939	22.1486	-0.906472	0.203502	-4.45436	8.41443e-06	6.61211e-05
Slc25a12	11425.6	-0.297126	0.0669128	-4.4405	8.9752e-06	7.04711e-05
Sdhc	15615.7	-0.0235165	0.00529681	-4.43974	9.00673e-06	7.06621e-05
Ndufaf7	628.959	0.248459	0.05597	4.43915	9.03132e-06	7.07983e-05
Gm7357	30.9189	-0.600612	0.13533	-4.43813	9.07433e-06	7.10786e-05
Echdc1	1332.93	-0.873097	0.196779	-4.43693	9.12511e-06	7.14193e-05
Arhgap27	1430.22	0.170799	0.0385467	4.43096	9.38147e-06	7.33672e-05
Dnajc16	1215.81	-0.191903	0.043334	-4.42847	9.49052e-06	7.41607e-05
Eya1	224.23	-0.419129	0.094696	-4.42605	9.59721e-06	7.49347e-05
Trabd2b	7881.09	-0.373454	0.084427	-4.42339	9.71641e-06	7.5805e-05
Spred2	2626.58	-0.158495	0.0358925	-4.41583	1.00625e-05	7.84425e-05
Tmem70	2936.19	-0.15927	0.0360841	-4.41384	1.01552e-05	7.9102e-05
Scgb1c1	1060.89	-0.294853	0.0668185	-4.41274	1.0207e-05	7.94428e-05
Apmap	1218.61	-0.685225	0.155309	-4.41201	1.02414e-05	7.9647e-05
Anxa13	87.3784	-0.370313	0.0840141	-4.40775	1.04452e-05	8.11675e-05
2021-09-04	3142.04	-0.108097	0.0246205	-4.39052	1.13078e-05	8.78015e-05
Pxdn	5444.61	0.123048	0.0280472	4.38716	1.1484e-05	8.90991e-05
Gm10687	116.581	-0.292267	0.0666428	-4.38558	1.15677e-05	8.96772e-05
Sigirr	360.068	-0.188278	0.0429836	-4.38023	1.18553e-05	9.18338e-05
Lonrf2	350.865	0.0996377	0.0227725	4.37536	1.21233e-05	9.38358e-05
Igdcc4	1702.15	-0.209485	0.0478973	-4.37364	1.22194e-05	9.45048e-05
Nudt3	3671.24	-0.127031	0.0290537	-4.37228	1.22956e-05	9.50197e-05
Ak1	11642.7	-0.238102	0.054549	-4.36492	1.27172e-05	9.82002e-05
Nipsnap2	26931.5	0.0383298	0.00878601	4.3626	1.28528e-05	9.91692e-05
Jkamp	528.743	0.159775	0.036651	4.35936	1.30442e-05	0.000100567
Lime1	485.473	-0.255846	0.0587182	-4.35718	1.3175e-05	0.000101495
Ubn1	1080.86	0.137164	0.0315222	4.35134	1.35306e-05	0.000104153
Mtmr9	1221.46	0.143381	0.0329647	4.34953	1.36432e-05	0.000104937
Sccpdh	2127.95	0.125128	0.0288153	4.3424	1.40935e-05	0.000108315
Dennd4b	2645.16	-0.0943026	0.0217195	-4.34184	1.41297e-05	0.000108509
Adk	7076.8	-0.30823	0.0710448	-4.33853	1.4344e-05	0.000110068
Efnb1	2040.22	-0.129662	0.0299071	-4.33549	1.45438e-05	0.000111513
Foxj2	2296.26	-0.287547	0.0663571	-4.33333	1.46868e-05	0.000112522
Pcyt1a	4394.68	0.260864	0.0602025	4.3331	1.47022e-05	0.000112552
Gm50269	60.5811	-0.45731	0.105734	-4.32509	1.52471e-05	0.000116632
Dipk2b	883.811	-0.0843215	0.0195019	-4.32375	1.534e-05	0.000117252
Pim3	5842.41	-0.22673	0.0524567	-4.32223	1.54457e-05	0.000117968
Ephx2	10690	-0.0847392	0.0196219	-4.31861	1.57013e-05	0.000119826
Gm14022	17.8649	-0.736408	0.170571	-4.3173	1.57948e-05	0.000120446
Lman2l	646.162	-0.761234	0.17636	-4.31637	1.58614e-05	0.00012086
Def8	2044.51	-0.685335	0.158835	-4.31478	1.59764e-05	0.000121642
Cdip1	2311.69	-0.298777	0.0693132	-4.31054	1.62857e-05	0.000123804
Ndufb9	17768.3	-0.015455	0.00358538	-4.31056	1.62841e-05	0.000123804
Kcnj4	53.3784	-0.464952	0.10791	-4.3087	1.64214e-05	0.000124739
Atp2b3	43.1486	-0.566428	0.131502	-4.30736	1.65215e-05	0.000125402
Shank1	562.095	-0.240448	0.055914	-4.30031	1.70559e-05	0.000129358
Rerg	325.189	-0.18485	0.0430153	-4.2973	1.72889e-05	0.000131024
Agl	12242.2	-0.0203641	0.00474139	-4.29497	1.74716e-05	0.000132306
Steap4	3233.78	-0.0545962	0.0127317	-4.28822	1.80108e-05	0.000136284
Gm20604	261.054	-0.48861	0.113964	-4.28741	1.80772e-05	0.000136681
Trim36	130.068	-0.178479	0.0416452	-4.2857	1.82167e-05	0.000137524
Sema7a	2316.76	0.08723	0.0203535	4.28575	1.82128e-05	0.000137524
Ets2	9613.66	-0.0542922	0.012674	-4.28375	1.83769e-05	0.000138626
Stxbp6	339.149	-0.838612	0.195827	-4.28242	1.84874e-05	0.000139352
Armc8	993.892	0.185777	0.043407	4.27988	1.86994e-05	0.000140842
Rps6kb2	313	-0.598877	0.139947	-4.27931	1.87477e-05	0.000141097
Slc16a13	395.635	-0.154522	0.0361449	-4.27507	1.91076e-05	0.000143696
Gm43080	452.568	-0.305624	0.0715945	-4.26883	1.96504e-05	0.000147664
Homer3	568.851	0.165629	0.0388036	4.26839	1.96893e-05	0.00014773
Gm26586	56.7838	0.532697	0.124797	4.26852	1.9677e-05	0.00014773
Gm33195	46.027	-0.456818	0.107102	-4.26527	1.99665e-05	0.000149695
Meiob	19.1351	-0.67205	0.157594	-4.26444	2.00408e-05	0.000150137
C030013G03Rik	25.5405	-0.727238	0.170616	-4.26243	2.02218e-05	0.000151378
Lactb2	620.068	-0.302035	0.0708671	-4.26198	2.02619e-05	0.000151562
Edc3	932.5	0.0767364	0.0180234	4.2576	2.06631e-05	0.000154431
Zfp952	419.662	-0.461588	0.108419	-4.25745	2.0677e-05	0.000154431
Usp12	726.216	0.700236	0.164488	4.25707	2.07124e-05	0.000154578
Tap1	770.405	0.104765	0.0246186	4.25554	2.08548e-05	0.000155522
Phyhd1	2344.26	-0.47464	0.111603	-4.25295	2.10969e-05	0.000157208
Oxsm	1119.11	-0.278824	0.0657101	-4.24324	2.20313e-05	0.000164046
LTO1	438.757	-0.244624	0.0576551	-4.24288	2.20673e-05	0.000164189
Fam222a	165.203	-0.530219	0.124997	-4.24187	2.21663e-05	0.000164801
Cyb561d1	343.581	-0.163253	0.0384929	-4.24112	2.22405e-05	0.000165227
Uqcrc1	49144.9	0.0627351	0.0148065	4.237	2.26523e-05	0.000168159
Efr3b	2256.34	-0.132194	0.031224	-4.23373	2.29851e-05	0.000170501
Sipa1	2108.46	0.133286	0.0314838	4.23347	2.30111e-05	0.000170564
Nrde2	599.284	-0.448496	0.105978	-4.23198	2.31642e-05	0.000171569
Cux2	812.689	-0.229437	0.0542182	-4.23174	2.31895e-05	0.000171627
Ate1	1641.61	0.486243	0.114973	4.22917	2.3455e-05	0.000173461
Cops8	1413.65	-0.148327	0.0350742	-4.22894	2.3479e-05	0.000173507
Tomm5	1695.24	-0.174037	0.0411581	-4.2285	2.35255e-05	0.00017372
Ubac2	985.649	0.0935277	0.0221244	4.22735	2.36455e-05	0.000174475
Lmtk2	3084.54	0.263305	0.0623138	4.22547	2.38442e-05	0.000175808
Mdga1	1475.42	-0.193122	0.0457375	-4.22239	2.41722e-05	0.000178093
Ctnnbl1	828.649	0.0684532	0.0162163	4.22125	2.42951e-05	0.000178863
Angptl3	217.946	-0.291169	0.0690945	-4.21407	2.5081e-05	0.000184511
Hdac3	776.203	0.180677	0.042905	4.2111	2.54136e-05	0.0001867
Gtf2i	15307.2	-0.0626317	0.0148731	-4.21107	2.54167e-05	0.0001867
Sirt4	766.919	-0.130318	0.0309529	-4.2102	2.55145e-05	0.000187261
Gemin2	75.2432	-0.554524	0.131714	-4.21005	2.55312e-05	0.000187261
Sox12	1421.08	-0.0686627	0.0163274	-4.20537	2.60656e-05	0.000191037
Plekhf1	1647.69	-0.195852	0.0465881	-4.20389	2.62363e-05	0.000192145
Ppp1r16b	2272.11	-0.107342	0.0255393	-4.20302	2.63375e-05	0.000192742
Amt	128.473	-0.818611	0.194935	-4.19941	2.67607e-05	0.000195693
Mettl17	386.27	-0.0869848	0.0207295	-4.19618	2.71449e-05	0.000198354
Gm13542	17.9189	-0.645432	0.15399	-4.19138	2.77261e-05	0.00020245
Dffb	284.405	-0.244793	0.058409	-4.19102	2.77704e-05	0.000202623
Nlrc5	543.514	0.350964	0.0837579	4.19022	2.78681e-05	0.000203184
Elmod3	445.986	-0.598527	0.143002	-4.18544	2.84611e-05	0.000207353
Gm15337	153.324	-0.325996	0.0779535	-4.18193	2.89049e-05	0.00021043
Gm29686	188.595	-0.392418	0.0939354	-4.17753	2.94689e-05	0.000214377
Vegfa	29423	-0.105298	0.0252496	-4.17027	3.0424e-05	0.000221161
Fbxo44	735.743	-0.379987	0.0911292	-4.16976	3.0492e-05	0.000221491
Bmf	449.986	0.0867673	0.0208445	4.16259	3.14658e-05	0.000228395
Mad2l1bp	309.757	-0.125288	0.0301516	-4.15527	3.24904e-05	0.000235657
Cavin4	4500.78	-0.207239	0.0499215	-4.15129	3.30602e-05	0.000239613
Gm16565	80.4189	-0.412732	0.0994459	-4.15032	3.32007e-05	0.000240454
Bfar	1950.55	-0.0493281	0.0119005	-4.14503	3.39764e-05	0.00024589
Hsdl2	13376.9	-0.0215458	0.00520113	-4.14252	3.43513e-05	0.000248419
Fam185a	1160.14	-0.379164	0.091561	-4.14111	3.45636e-05	0.00024977
Mrps30	975.689	-0.176971	0.0429199	-4.12328	3.73516e-05	0.000269719
St3gal6	1472.59	-0.192305	0.0466613	-4.12129	3.7675e-05	0.000271854
Usp14	1600.47	0.872055	0.211698	4.11934	3.79961e-05	0.000273969
Mapkapk2	11428.8	-0.176127	0.0427797	-4.11708	3.83705e-05	0.000276465
Dazl	21.4865	-0.658733	0.160092	-4.1147	3.87681e-05	0.000279125
Fbrsl1	1650.41	-0.719439	0.175017	-4.11069	3.94486e-05	0.000283815
Sema4b	471.405	-0.100106	0.0243634	-4.10889	3.97572e-05	0.000285826
Slc25a39	3855.78	-0.0281922	0.00686247	-4.10818	3.98796e-05	0.000286495
Immp1l	1292.45	0.144231	0.035123	4.10645	4.01784e-05	0.000288431
Vapb	2447.91	-0.0686988	0.0167302	-4.10627	4.02107e-05	0.000288452
Lvrn	493.054	-0.296456	0.0722353	-4.10403	4.0601e-05	0.000291038
Fam53b	1209.97	-0.200404	0.0488365	-4.10358	4.06812e-05	0.0002914
Megf9	2469.3	-0.110673	0.0269902	-4.1005	4.12265e-05	0.00029509
Nudt8	1945.89	-0.0957737	0.0234011	-4.0927	4.26374e-05	0.000304966
Gm4814	69.6486	-0.524656	0.128253	-4.09079	4.29909e-05	0.00030727
Rmdn3	1725.92	-0.0675644	0.0165307	-4.0872	4.36612e-05	0.000311834
Zfp711	76.0676	-0.351296	0.0860765	-4.08121	4.48013e-05	0.000319744
Zbtb14	615.919	-0.583194	0.142914	-4.08072	4.48955e-05	0.000320183
Pdss1	859.703	-0.246156	0.0604127	-4.07457	4.60985e-05	0.000328523
Hopxos	154.608	-0.368343	0.0905159	-4.06937	4.71399e-05	0.0003357
Entpd4	2871.18	0.0666014	0.0163821	4.0655	4.79294e-05	0.000341075
Nde1	800.554	-0.199301	0.0490445	-4.06367	4.83075e-05	0.000343516
Setmar	182.824	-0.219513	0.0540256	-4.06313	4.84189e-05	0.000344058
Anapc16	1350.51	-0.113962	0.0280496	-4.06288	4.84708e-05	0.000344178
Nono	1720.55	0.180029	0.0443408	4.06013	4.90452e-05	0.000348004
Car7	387.095	-0.0937557	0.0231078	-4.05731	4.96404e-05	0.000351972
Gm15860	43.6081	-0.365568	0.0901095	-4.05693	4.97228e-05	0.000352302
Gm17491	539.189	-0.17003	0.0419172	-4.05633	4.98507e-05	0.000352953
Tbccd1	320.527	-0.188287	0.0464609	-4.05258	5.06551e-05	0.00035839
Rnf7	990.27	-0.0626501	0.0154762	-4.04815	5.16243e-05	0.000364983
Gm10390	52.2432	-0.641648	0.158597	-4.04577	5.21517e-05	0.000368446
Palm3	59.6486	-0.360459	0.089122	-4.04456	5.24218e-05	0.000370087
Pkdcc	2633.31	-0.208358	0.0515577	-4.04126	5.31657e-05	0.000375069
Sla2	28.8243	0.461657	0.11443	4.0344	5.47425e-05	0.000385915
Ndufb7	6644.84	-0.178183	0.0441887	-4.03231	5.52309e-05	0.000389078
Sox7	2439.86	-0.111988	0.0278016	-4.02811	5.62268e-05	0.000395809
Fgf11	365.135	-0.10758	0.0267247	-4.0255	5.68552e-05	0.000399946
Ndufs5	3361.45	0.12545	0.0311662	4.02519	5.693e-05	0.000400184
Cavin2	19828.7	-0.0654275	0.0162593	-4.024	5.72173e-05	0.000401916
Mks1	250.243	-0.202169	0.0503359	-4.01639	5.90967e-05	0.00041482
Gm7609	90.1081	-0.378025	0.0942132	-4.01244	6.00935e-05	0.000421515
D330041H03Rik	219.243	-0.428551	0.106832	-4.01144	6.03486e-05	0.000423002
Ola1	721.946	-0.229123	0.0572542	-4.00185	6.28482e-05	0.000440207
Ripor1	3009.19	-0.437435	0.109346	-4.00045	6.32218e-05	0.000442507
Cox10	3740.14	-0.326385	0.0815913	-4.00024	6.32787e-05	0.00044259
Foxn3	3566	-0.238039	0.0597059	-3.98686	6.69531e-05	0.000467956
Crocc	657.054	-0.180161	0.0452053	-3.98539	6.73707e-05	0.000470539
Borcs5	250.297	-0.294369	0.0739222	-3.98215	6.82958e-05	0.00047666
Nmnat1	1334.86	-0.0845931	0.0212918	-3.97303	7.09636e-05	0.000494927
Usp43	203.541	-0.150162	0.0378037	-3.97215	7.1228e-05	0.000496418
Ncoa1	2007.08	0.0367078	0.00924375	3.97109	7.15431e-05	0.000498259
Spaar	807.041	-0.143235	0.0360821	-3.96969	7.19665e-05	0.000500852
Neil1	339.743	-0.173906	0.0438855	-3.96271	7.41032e-05	0.000515356
Mycn	281.243	-0.326176	0.0824513	-3.95599	7.62193e-05	0.000529697
Cycs	7384.11	0.128414	0.0324892	3.95251	7.73342e-05	0.000537065
Pygo1	1603.81	-0.0402571	0.0101869	-3.95186	7.75463e-05	0.000538156
Glrx3	2945.7	-0.0963852	0.0243988	-3.95041	7.80171e-05	0.00054104
Daxx	959.527	0.081578	0.0206576	3.94905	7.84606e-05	0.000543731
Gm43012	55.7973	-0.395162	0.100387	-3.93639	8.27151e-05	0.000572809
Pitpnm2os2	278.973	-0.279333	0.0710885	-3.92937	8.51691e-05	0.000589387
St8sia6	1002.53	-0.141901	0.036119	-3.9287	8.54055e-05	0.000590606
Rreb1	4171.76	-0.168935	0.0430087	-3.92792	8.56823e-05	0.000592102
Bicra	901.541	-0.304851	0.0776744	-3.92473	8.6827e-05	0.000599589
Vps9d1	1061.01	-0.068077	0.0173588	-3.92175	8.79097e-05	0.000606639
Pebp1	8094.66	-0.484145	0.12369	-3.91418	9.07118e-05	0.000625535
Phf20l1	4144.58	-0.110181	0.0281579	-3.91298	9.11624e-05	0.0006282
Spag6	21.5135	-0.502224	0.128387	-3.91181	9.1606e-05	0.000630813
Wasf2	5369.31	0.167142	0.0428289	3.90256	9.51799e-05	0.000654964
Slc18b1	425.041	-0.1331	0.034132	-3.89955	9.63715e-05	0.000662698
Abraxas1	532.324	-0.284538	0.0729784	-3.89894	9.66159e-05	0.000663913
Jph2	6532.26	0.0692514	0.017764	3.89841	9.68248e-05	0.000664882
Ska2	377.541	-0.0805944	0.0206968	-3.89406	9.858e-05	0.00067646
Aldoa	63494.7	-0.0930325	0.0239208	-3.88918	0.000100582	0.000689716
Fbxl12	707.595	-0.139394	0.0358442	-3.88889	0.000100703	0.000690062
Ggt5	989.216	-0.136405	0.0351308	-3.88277	0.000103271	0.000707168
Parp1	2075.49	0.0454816	0.0117194	3.88087	0.000104082	0.000712219
Hmbs	689.527	0.077148	0.0198985	3.87707	0.00010572	0.000722601
Rom1	461.419	-0.600804	0.154966	-3.87701	0.000105747	0.000722601
Epb41l3	1122.74	-0.12618	0.0325611	-3.87516	0.000106554	0.000727608
Pcsk1	19.2703	-0.430455	0.111096	-3.87461	0.000106794	0.000728743
Ifngr2	8469.3	-0.249286	0.0643428	-3.87434	0.000106916	0.000729065
Zdhhc14	747.541	-0.168221	0.0434351	-3.87292	0.000107539	0.000732806
Adh1	1312.51	-0.363696	0.0939188	-3.87245	0.000107748	0.00073372
Tmem245	6818.05	-0.144603	0.0373742	-3.86905	0.00010926	0.000743498
Tmcc2	1178.74	-0.052794	0.0136735	-3.86105	0.000112902	0.000767749
Echs1	15870.7	0.184339	0.0477477	3.86069	0.000113068	0.000768347
Cox11	382.338	-0.573258	0.148525	-3.85968	0.000113534	0.000770977
Zfp799	640.73	-0.0641446	0.0166302	-3.85712	0.00011473	0.000778559
Mpp2	375.27	0.110983	0.0288384	3.84846	0.000118861	0.000806036
Zfp691	428.541	0.08131	0.0211372	3.84678	0.000119681	0.000811034
Ccdc85a	2281.19	-0.148112	0.0385132	-3.84575	0.000120183	0.000813873
Dtnbp1	2764.58	-0.351085	0.091348	-3.84338	0.000121354	0.000821232
C230035I16Rik	125.838	-0.261781	0.068119	-3.84299	0.000121546	0.00082197
St6galnac3	544.743	-0.240735	0.062654	-3.8423	0.000121888	0.000823712
Spag4	80.5541	-0.27692	0.0722077	-3.83506	0.000125535	0.000847775
Cradd	410.554	-1.69136	0.441051	-3.83483	0.000125649	0.000847958
Pts	1079.34	-0.403375	0.105243	-3.83279	0.000126699	0.000854371
Smagp	639	-0.140505	0.0366601	-3.83264	0.000126774	0.000854371
Phactr2	4413.47	-0.107439	0.0280342	-3.83244	0.00012688	0.000854497
Mgat4b	1381	-0.729402	0.190652	-3.82584	0.000130328	0.000876516
Fam168b	4324.36	0.0479756	0.0125394	3.826	0.000130242	0.000876516
Sod2	30234.6	0.0637895	0.0166763	3.82516	0.000130689	0.000878344
Kcnq4	525.743	-0.193775	0.0506662	-3.82454	0.000131016	0.000879332
Sort1	3249.68	-0.186967	0.0488853	-3.8246	0.000130986	0.000879332
Prrc2b	20724	-0.10294	0.0269222	-3.82361	0.000131512	0.00088206
Txnrd3	536.784	-0.268698	0.0703047	-3.82191	0.000132425	0.000887571
Cluh	15256.6	0.262484	0.0686926	3.82113	0.00013284	0.00088942
Echdc2	868.554	-0.390035	0.102075	-3.82105	0.000132882	0.00088942
Mfhas1	7420.24	-0.0480888	0.0125882	-3.82015	0.000133372	0.000892088
Etl4	4795.08	-0.107384	0.0281144	-3.81953	0.000133707	0.000893721
Aplp2	25844.4	-0.0958999	0.0251305	-3.81607	0.000135592	0.000905703
Mmrn2	4321.97	-0.057434	0.015062	-3.81317	0.000137198	0.000915807
Mlxip	1278.42	-0.645655	0.169455	-3.81019	0.000138862	0.000926282
Gm15984	47.7162	-0.371256	0.0974536	-3.80956	0.000139213	0.00092799
Ndufa3	2765.15	0.239002	0.0627926	3.80621	0.000141113	0.000940018
Sppl2b	491.878	-0.178099	0.0467974	-3.80574	0.00014138	0.000941156
Colq	581.608	-0.289099	0.0759949	-3.80418	0.000142273	0.000946455
Sema6a	3169.49	-0.0826924	0.0217605	-3.80012	0.000144629	0.000961476
Eml6	587.365	-0.604769	0.159159	-3.79979	0.000144821	0.000962104
Aifm2	325.122	0.255607	0.0673091	3.79751	0.000146159	0.000970333
Uts2r	37.9865	-0.503621	0.132711	-3.79486	0.000147726	0.000980071
Hunk	190.757	-0.262471	0.0691764	-3.79423	0.000148102	0.000981903
Sdhaf4	461.878	-0.0944829	0.0249258	-3.79057	0.000150303	0.000995822
Metrn	1292.36	-0.154426	0.0407554	-3.78908	0.000151206	0.00100113
Gm42715	702.324	0.0757918	0.02002	3.7858	0.000153215	0.00101374
Zfp213	321.622	-0.136149	0.0360322	-3.77853	0.000157754	0.00104307
Pzp	110.581	-0.371126	0.098235	-3.77794	0.000158128	0.00104484
Rabl6	1771.59	-0.0664228	0.0175852	-3.77719	0.000158607	0.0010473
Psmg1	314.473	0.0888316	0.0235628	3.76999	0.000163256	0.00107727
B3gnt3	734.676	0.163186	0.043302	3.76855	0.0001642	0.00108277
Phf2	2247.31	-0.056677	0.015043	-3.76767	0.000164776	0.00108584
Sf3a1	1221.01	0.33069	0.0878118	3.7659	0.000165951	0.00109284
Car4	1501.89	-0.225023	0.0597843	-3.76392	0.00016727	0.00110079
Tpcn1	3232.24	-0.189169	0.0502696	-3.7631	0.000167823	0.00110369
Map3k5	2742.12	0.0340533	0.00905299	3.76155	0.000168862	0.00110978
Cep57	335.851	0.121521	0.0323267	3.75917	0.000170478	0.00111965
Myl3	189050	-0.218057	0.0580257	-3.75794	0.00017132	0.00112442
Ankrd24	191.027	-0.118406	0.0315277	-3.75561	0.000172918	0.00113416
Slc16a11	92.5541	-0.297222	0.0791457	-3.75538	0.000173078	0.00113444
Gm43079	307.757	-0.181072	0.0482476	-3.75298	0.000174748	0.00114462
Ednra	3990.73	-0.115157	0.0307138	-3.74936	0.000177287	0.00116048
Idua	1057.92	-0.162832	0.0434402	-3.74841	0.000177958	0.00116409
Hoxa2	30.3649	-0.690218	0.184442	-3.74219	0.000182425	0.00119251
Olfr1336	44.2027	-0.489391	0.130819	-3.74098	0.000183305	0.00119667
Chd8	2087.41	0.169639	0.0453443	3.74113	0.000183196	0.00119667
Slc46a3	437.405	0.220853	0.0590494	3.74014	0.000183918	0.00119987
Rpusd2	144.081	-0.561238	0.150239	-3.73563	0.000187247	0.00122078
Mrps21	3124.47	-0.124858	0.0334744	-3.72996	0.000191511	0.00124775
Auts2	1539.68	-0.235952	0.063297	-3.72769	0.000193242	0.00125819
Slc25a51	6429.93	-0.0822596	0.0220759	-3.72621	0.000194381	0.00126477
Gm43127	39.5405	-0.388148	0.104177	-3.72586	0.000194653	0.00126569
Gm20457	94.5676	-0.231274	0.0621193	-3.72306	0.000196821	0.00127894
Hmgb3	1161.72	0.0521055	0.0140311	3.71357	0.000204356	0.00132702
Gm17259	145.365	-0.245249	0.0660832	-3.71123	0.000206259	0.0013385
Myo10	12753.3	-0.0457792	0.0123472	-3.70767	0.000209179	0.00135655
Gpr20	52.9459	-0.336097	0.0906843	-3.70623	0.000210367	0.00136335
Adam1b	149.081	-0.376319	0.101565	-3.70519	0.000211235	0.00136807
Zcchc3	350.905	0.0780896	0.0210854	3.70349	0.000212652	0.00137634
Icmt	1594.14	-0.0778037	0.0210413	-3.69767	0.000217587	0.00140735
Gm44816	22.1351	-0.538866	0.145857	-3.69449	0.000220327	0.00142413
Gm3807	29.2703	-0.423389	0.114654	-3.69275	0.000221843	0.00143298
Tmtc2	1201.68	-0.124747	0.033786	-3.69227	0.000222263	0.00143475
Acad10	323.162	-0.220705	0.0598367	-3.68845	0.000225622	0.00145548
Msantd1	80.3378	-0.282227	0.0765641	-3.68616	0.000227668	0.00146771
Lrrc20	1954.72	-0.282544	0.0767078	-3.68338	0.000230165	0.00148283
Entpd6	643.149	-0.0617416	0.0167751	-3.68054	0.000232737	0.00149842
Ccdc30	49.7027	-0.449906	0.122333	-3.67771	0.000235334	0.00151414
Rtn1	211.203	-0.476087	0.129588	-3.67385	0.00023892	0.00153621
Nfu1	1082.31	-0.0643945	0.017533	-3.67277	0.000239938	0.00154174
Tmem69	1154.26	-0.454037	0.124114	-3.65824	0.000253954	0.00163073
Amigo3	94.5	-0.357293	0.0977384	-3.65561	0.000256575	0.00164648
AW112010	343.068	-0.239904	0.0656713	-3.6531	0.000259096	0.00166157
Trpm3	649.5	-0.0975086	0.0267105	-3.65057	0.000261658	0.0016769
Aak1	3535.09	0.664954	0.182335	3.64688	0.000265444	0.00170006
Thap2	578.122	-0.527546	0.144733	-3.64495	0.000267443	0.00171174
Ndufa8	12407.6	-0.254052	0.069731	-3.64331	0.000269151	0.00172155
Fhl2	32428.4	-0.212108	0.0582389	-3.64203	0.000270498	0.00172903
Kti12	498.649	-0.312824	0.0859012	-3.64167	0.000270872	0.0017303
Ube2l3	2896.96	-0.0959982	0.0263662	-3.64096	0.000271625	0.00173398
Fbxo16	60.9324	-0.338189	0.0928897	-3.64076	0.000271839	0.00173421
Psph	161.446	-0.608001	0.167275	-3.63473	0.000278271	0.00177409
Gm49201	67.0946	-0.361988	0.0997986	-3.62719	0.000286524	0.00182552
Dnajc17	160.595	-0.275375	0.076056	-3.62069	0.000293819	0.00187078
Sun1	1794.3	0.0625922	0.0173427	3.60914	0.000307212	0.00195479
Peli2	2105.68	-0.0828609	0.0229913	-3.60402	0.000313337	0.00199246
Ndufs3	15322.2	-0.0481905	0.0133908	-3.59877	0.00031972	0.00203174
Tmem126b	1495.88	0.0491783	0.0136756	3.59606	0.000323072	0.0020517
Gm32688	89.7703	-0.277001	0.0770344	-3.59581	0.000323384	0.00205236
Rita1	334.176	-0.12186	0.033944	-3.59003	0.000330637	0.00209703
Efna1	633.662	-0.0604821	0.0168994	-3.57894	0.000344986	0.00218662
Umad1	189.581	0.150869	0.0421769	3.57705	0.000347497	0.00220111
Mrrf	1383.73	-0.264201	0.0738927	-3.57547	0.000349605	0.00221304
Gm16001	110.5	-0.251477	0.0703866	-3.5728	0.000353182	0.00223424
Gpd2	2374.26	-0.233451	0.0653683	-3.57132	0.000355186	0.00224546
Cep57l1	61.2432	-0.594582	0.166738	-3.56597	0.000362512	0.0022903
Rida	310.595	-0.922053	0.258598	-3.56559	0.000363043	0.00229217
Tmem65	8787.31	-0.203647	0.0571531	-3.56318	0.000366386	0.00231179
Gm45278	59.0541	-0.367104	0.103151	-3.5589	0.000372417	0.00234834
Timm21	1812.19	-0.123033	0.0346366	-3.55211	0.000382156	0.0024051
Lrrc8b	837.284	0.16302	0.0458926	3.55221	0.000382015	0.0024051
Slc25a16	1183.55	0.0512634	0.0144306	3.5524	0.000381728	0.0024051
Smpd2	573.554	0.060229	0.0169744	3.54823	0.000387829	0.00243924
Ilrun	4673	0.133248	0.0375749	3.54621	0.000390814	0.00245644
Tmem35a	204.622	-0.0985317	0.0277881	-3.54582	0.00039139	0.00245848
Gm9812	64.5676	-0.343499	0.0969017	-3.54483	0.000392873	0.00246622
Dbndd1	152.311	-0.197095	0.0556066	-3.54445	0.000393426	0.00246811
Cmbl	921.27	-0.422963	0.119413	-3.54202	0.00039708	0.00248944
Shisa6	219.649	-0.524672	0.148198	-3.54035	0.000399592	0.00250358
Hpn	177.162	-0.193266	0.0545975	-3.53983	0.000400378	0.0025069
Klhl30	2293.42	-0.529043	0.149576	-3.53694	0.000404785	0.00253269
Cyp2d22	1692.32	-0.165417	0.0467703	-3.5368	0.000405014	0.00253269
Aars2	1074.57	-0.12548	0.0354921	-3.53545	0.000407079	0.00254399
Raver2	458.486	-0.0914823	0.025885	-3.53418	0.00040904	0.00255461
Ace2	145.595	-0.124559	0.035262	-3.53239	0.000411826	0.00256874
Sh3rf1	976.189	0.127031	0.0359608	3.53248	0.000411678	0.00256874
Card6	722.486	-0.24289	0.0688319	-3.52875	0.000417529	0.00260265
Casp7	898.405	-0.0999	0.0283261	-3.52678	0.000420646	0.00262041
Stat2	1141.14	0.0673417	0.0191019	3.52539	0.000422861	0.00263254
Plekha2	2975.53	0.0569286	0.0161712	3.52037	0.000430947	0.00268117
Mrpl4	2786.03	-0.0285114	0.00809995	-3.51994	0.000431642	0.0026838
Eif4g3	5986.76	0.0540578	0.0153613	3.51909	0.000433029	0.00269071
Bank1	292.77	-0.226102	0.0642755	-3.5177	0.000435303	0.00270313
Krt10	196.459	-0.186789	0.053107	-3.51721	0.000436102	0.00270637
Nap1l3	122.878	-0.175209	0.0498358	-3.51572	0.000438564	0.00271993
Ttc7	1409.35	-0.0681057	0.0193869	-3.51297	0.000443135	0.00274654
Arhgef15	4514.11	-0.0629268	0.0179229	-3.51097	0.000446482	0.00276553
Ccdc47	4553.74	-0.344774	0.0982874	-3.50781	0.00045181	0.00279677
Inip	929.23	-0.0564102	0.0160885	-3.50625	0.000454464	0.00281142
Fbxl20	2097.2	0.0925715	0.0264094	3.50525	0.00045618	0.00282026
Oaz1	5495.36	-0.20615	0.0588796	-3.50121	0.000463156	0.00286158
Dnaja2	8879.93	-0.0319826	0.00915293	-3.49425	0.000475397	0.00293536
Gm20075	703.73	-0.0586278	0.0167852	-3.49282	0.000477947	0.00294924
Ndufa4	15728.1	-0.3527	0.10126	-3.48311	0.000495622	0.00305639
Rps6kl1	385.135	-0.165003	0.0473795	-3.48258	0.0004966	0.0030578
Tob1	1370.81	-0.443209	0.127268	-3.48248	0.000496788	0.0030578
D530033B14Rik	110.068	-0.723803	0.207836	-3.48257	0.000496626	0.0030578
Map3k3	2956.38	0.0729591	0.0209671	3.47969	0.000501999	0.00308794
Ppcs	287.757	-0.489452	0.140708	-3.47848	0.000504261	0.00309796
Ptprm	9284.28	0.0393289	0.0113062	3.47853	0.000504178	0.00309796
Btbd2	612.797	0.144872	0.0416545	3.47794	0.000505292	0.00310235
Ndufs1	38269.7	-0.112677	0.0324194	-3.4756	0.000509705	0.00312749
Gm43481	481.095	-0.151639	0.0437109	-3.46914	0.000522131	0.00320173
Grb14	5513.24	-0.0914606	0.0263755	-3.46763	0.000525073	0.00321776
Pigv	70.3784	0.157266	0.0453879	3.46493	0.000530369	0.00324818
Smtn	11449.5	-0.0736707	0.0212641	-3.46455	0.000531112	0.00325069
Cxcl14	1153.04	-0.377597	0.10902	-3.46355	0.000533102	0.00326084
Zfp667	395.743	-0.0788926	0.0227822	-3.46291	0.000534365	0.00326652
Frat1	208.514	-0.245124	0.0707949	-3.46245	0.000535278	0.00327007
Pigq	1410.28	0.111413	0.032218	3.4581	0.000543997	0.00332126
Fbxo21	2430.12	-0.0641527	0.0185604	-3.45644	0.000547365	0.00333974
Sox6os	45.473	-0.310022	0.0898051	-3.45217	0.000556104	0.00338885
Gm10432	75.2568	-0.298482	0.0864612	-3.4522	0.000556029	0.00338885
Trim25	2791.32	0.066833	0.0193839	3.44785	0.000565059	0.00344128
Ubxn2a	2668.61	-0.071208	0.0206589	-3.44684	0.000567178	0.00345204
Cyp2u1	919.892	0.216454	0.0629171	3.4403	0.000581071	0.00353285
Ppp6r2	2334.34	-1.03302	0.300274	-3.44025	0.000581177	0.00353285
Zfp319	707.216	-0.150123	0.0436579	-3.43863	0.000584671	0.00355189
Cstf2t	1448.93	0.0948195	0.0275835	3.43754	0.000587013	0.00356391
Slc41a3	5187.77	-0.306074	0.0892283	-3.43023	0.000603062	0.00365907
Epb41	8485.45	-0.147975	0.0431727	-3.4275	0.000609155	0.00369376
Fam89a	100.595	-0.289957	0.084707	-3.42306	0.000619195	0.00375231
Gm49223	18.8649	-0.646379	0.189171	-3.4169	0.000633388	0.00383595
Gm48605	42.4054	-0.422564	0.123707	-3.41585	0.000635823	0.00384832
Hey2	605.176	-0.146835	0.0430135	-3.41369	0.000640888	0.00387658
Gm45769	201.27	-0.397043	0.116549	-3.40667	0.000657609	0.00397527
Unc45b	5216.12	-0.404803	0.118834	-3.40646	0.000658123	0.00397592
Armh3	807.73	-0.0916823	0.0269517	-3.40173	0.000669609	0.00404282
Slc19a3	69.0541	-0.314082	0.0923611	-3.40059	0.000672403	0.00405719
Chek2	344.784	-0.208781	0.0614056	-3.40003	0.000673786	0.00406304
Mansc1	319.297	-0.0905361	0.0266408	-3.3984	0.000677817	0.00408482
Aldh1l1	510.473	-0.41978	0.123612	-3.39594	0.000683928	0.00411912
Mrpl14	1702.11	0.0991219	0.029203	3.39424	0.000688184	0.00414221
Gm12319	196.892	-0.587047	0.173022	-3.39291	0.000691555	0.00415994
E230034D01Rik	13.9054	-0.543033	0.160071	-3.39245	0.000692706	0.00416431
Gm42595	97.6081	-0.140351	0.0413933	-3.39067	0.000697216	0.00418885
Prkcg	431.568	-0.209875	0.061902	-3.39045	0.000697786	0.00418971
Helz	2177.88	-0.0530311	0.0156628	-3.3858	0.000709707	0.00425868
Ndst2	954.838	0.0879004	0.0259681	3.38493	0.00071196	0.00426958
Med1	2693.49	-0.123883	0.0366279	-3.3822	0.000719081	0.00430965
Suv39h1	335.257	0.18405	0.0544755	3.37858	0.000728624	0.00436417
Nt5dc3	2865.45	-0.0739477	0.0219437	-3.36988	0.000752009	0.00449874
Gm38319	69.6216	-0.285429	0.0846977	-3.36997	0.00075176	0.00449874
Zscan26	1939.66	-0.16361	0.0485554	-3.36957	0.000752867	0.00450113
Dnah2	92.7838	-0.269038	0.0798766	-3.36817	0.000756692	0.00452124
Gm45709	46.7432	-0.311765	0.0926119	-3.36636	0.000761673	0.00454822
Zfp687	572.878	-0.335082	0.0995651	-3.36546	0.000764167	0.00456034
Nt5c3	2054.64	-0.317979	0.0945151	-3.36432	0.000767335	0.00457496
Als2cl	2039.03	-0.123623	0.0367463	-3.36424	0.000767551	0.00457496
Fcer2a	64.4324	-0.342866	0.101928	-3.36381	0.000768742	0.00457927
Mrpl41	1750.18	-0.151454	0.0450508	-3.36184	0.000774239	0.00460921
Gm10638	184.135	-0.200364	0.0597073	-3.35578	0.000791418	0.00470862
Rfng	411.959	-0.0782634	0.0233274	-3.355	0.000793658	0.00471909
Fancl	191.892	-0.576473	0.172059	-3.35043	0.000806864	0.0047947
Gm10619	46.5946	-0.333149	0.0995168	-3.34766	0.000814956	0.00483985
Klf9	13846.1	-0.136652	0.0408318	-3.34671	0.000817757	0.00485354
Gm9755	456.149	-0.369676	0.110731	-3.33849	0.000842342	0.00499556
Tab3	405.486	-0.0863395	0.0258627	-3.33837	0.000842704	0.00499556
Narf	4793.93	-0.492791	0.147736	-3.33562	0.000851097	0.00504226
Lrrc42	404.649	0.0755705	0.0226597	3.33503	0.000852911	0.00504995
Gm9785	16.7027	-0.483032	0.144955	-3.33229	0.000861332	0.00509673
Gm12676	25.9595	-0.546205	0.163927	-3.33199	0.000862258	0.00509914
Ldlrap1	1514.34	0.0765278	0.02298	3.33019	0.000867866	0.0051292
L3hypdh	773.5	-0.164403	0.0493843	-3.32906	0.000871386	0.0051438
Tcp11l2	3031.93	-0.318567	0.0956909	-3.32912	0.000871202	0.0051438
Meox2	1894.24	-0.0309372	0.00929685	-3.32771	0.000875621	0.00516569
Usp54	748.446	0.176236	0.0529694	3.32713	0.000877455	0.00517029
Cep85	5286.91	-0.069084	0.0207634	-3.3272	0.000877229	0.00517029
Tubgcp3	722.743	-0.114206	0.0343492	-3.32486	0.000884626	0.00520941
Nek9	7510.7	-0.16923	0.0509252	-3.32311	0.000890195	0.00523905
Akap8l	1990.38	-0.41234	0.124142	-3.32152	0.000895274	0.00526578
Tmem52	86.0135	-0.401166	0.120848	-3.3196	0.000901455	0.00529896
Tmem63b	5968.73	-0.212205	0.0639348	-3.31909	0.000903119	0.00530555
Kazn	391.986	-0.0781809	0.0235609	-3.31826	0.000905814	0.0053182
Crocc2	34.1486	-0.513561	0.154925	-3.3149	0.000916755	0.00537921
Mdh2	33290.6	0.0713482	0.0215564	3.30984	0.000933502	0.0054742
Dpys	16.2973	-0.549037	0.165915	-3.30914	0.000935837	0.00548461
Gm44053	119.784	-0.206278	0.0623642	-3.30763	0.000940881	0.00551087
Tmem88	1880.61	-0.0949479	0.0287793	-3.29918	0.000969683	0.00567618
Slc30a1	1064.53	-0.259609	0.0786931	-3.29901	0.00097027	0.00567623
Slc25a17	905.054	0.144139	0.0437002	3.29836	0.00097253	0.00568605
Fars2	2525.41	0.0266518	0.0080833	3.29715	0.000976723	0.00570716
Nbn	1007.96	-0.0424426	0.0128839	-3.29424	0.00098689	0.00576313
Tnrc6c	2730.35	-0.0958009	0.0291064	-3.29141	0.000996865	0.00581792
Tmem253	115.473	-0.164386	0.0499505	-3.29097	0.000998418	0.00582351
Dnal4	468.689	0.0595447	0.0180998	3.2898	0.0010026	0.00584095
Wdr90	126.405	0.122599	0.0372657	3.28987	0.00100233	0.00584095
Ikbkg	1444.92	0.0434463	0.0132215	3.28604	0.00101605	0.0059158
Arl8b	3016.14	-0.152134	0.0463197	-3.28443	0.00102191	0.00594345
Gm29170	291.243	-0.155898	0.0474664	-3.2844	0.00102201	0.00594345
Gm10762	461.878	0.141501	0.0430921	3.2837	0.00102455	0.00595468
Cd163	1702.47	-0.135943	0.041408	-3.28301	0.00102706	0.00596217
Slc16a9	391.824	-0.172816	0.0526388	-3.28305	0.00102691	0.00596217
Gm6712	138.743	-0.235715	0.0718089	-3.28253	0.00102881	0.0059688
Vamp1	376.784	-0.0888873	0.027142	-3.2749	0.00105699	0.00612865
Rps6ka5	391.649	-0.32591	0.0997458	-3.26741	0.00108537	0.00628949
Prickle1	809.838	0.176581	0.0540609	3.26633	0.0010895	0.00630968
Gm32282	87.7432	-0.239009	0.0731895	-3.26562	0.00109226	0.00632193
Epor	101.338	-0.221533	0.0678621	-3.26447	0.0010967	0.00634392
Gm43042	126.514	-0.277855	0.0851825	-3.26188	0.00110676	0.00639831
Slx1b	416.014	-0.163708	0.050208	-3.26059	0.0011118	0.00642298
Zfp967	288.595	0.0770638	0.0236359	3.26045	0.00111234	0.00642298
Zfp449	287.27	-0.108182	0.0332895	-3.24973	0.00115514	0.00666623
Zmat1	552.946	-0.828082	0.254989	-3.24752	0.00116417	0.00671433
Bahcc1	1597.61	-0.201576	0.0620813	-3.24697	0.00116642	0.00672341
Xrcc1	286.986	0.0998905	0.0307686	3.24651	0.0011683	0.00673025
Sstr4	103.203	-0.185827	0.0572545	-3.24564	0.00117188	0.00674689
Abcb9	460.068	-0.289014	0.0891105	-3.24332	0.00118144	0.00679795
Sdr42e1	128.784	-0.117899	0.0363541	-3.24308	0.00118243	0.00679969
Blcap	1270.69	-0.143263	0.0442027	-3.24106	0.00119087	0.00684418
Irgm1	1531.31	0.0608036	0.0187632	3.24057	0.0011929	0.00685182
Bnip1	499.986	-0.0576165	0.0177817	-3.24022	0.00119438	0.00685632
Dut	486.338	0.0568935	0.0175723	3.23768	0.00120507	0.0069116
Fam210b	780.378	-0.112921	0.034878	-3.23759	0.00120542	0.0069116
Gm43693	54.6892	-0.417321	0.129008	-3.23485	0.00121708	0.00697434
Gm9003	16.3378	-0.546471	0.169012	-3.23334	0.00122353	0.00700724
Prr33	1009.81	-0.052954	0.0163823	-3.2324	0.00122755	0.00702612
Nod2	194.608	0.219345	0.0680001	3.22565	0.00125685	0.00718966
Prrg2	348.486	0.0680641	0.0211043	3.22513	0.00125913	0.00719852
Zfp346	1068.88	-0.0396725	0.012302	-3.2249	0.00126019	0.00720034
Prickle3	1746.38	-0.0424511	0.0131688	-3.2236	0.00126589	0.00722871
Pxmp2	1533.77	-0.0404068	0.0125457	-3.22077	0.00127845	0.00729617
Fam20b	2793.28	-0.223041	0.0693115	-3.21795	0.00129112	0.00736422
Gm8281	70.6081	-0.324336	0.100921	-3.21376	0.00131011	0.00746818
Gpr107	2816.45	0.0261774	0.00815173	3.21127	0.0013215	0.0075287
Srgap2	3129.84	0.0307026	0.00957523	3.20646	0.00134377	0.00765114
Prkd1	655.581	-0.119543	0.0373127	-3.20382	0.00135618	0.00771732
Gm14698	471.081	-0.396149	0.123749	-3.20123	0.00136842	0.00778246
Ss18l2	1706.78	-0.14961	0.0468108	-3.19605	0.00139322	0.0079189
Nova2	1884.92	-0.0890487	0.0278927	-3.19255	0.00141023	0.00801091
Cdk5rap1	520.216	0.0800784	0.0251008	3.19027	0.0014214	0.0080697
Nlk	2175.42	-0.0371486	0.0116506	-3.18855	0.00142987	0.00811307
Rapgef3	2493.09	-0.096361	0.0302285	-3.18776	0.0014338	0.0081307
Slc4a4	2380.39	-0.461264	0.144789	-3.18577	0.00144371	0.00818211
Fgd4	5356.16	-0.146751	0.0460852	-3.18434	0.00145086	0.00821317
Gtf3c2	1249.26	-0.388423	0.121976	-3.18443	0.00145039	0.00821317
Clstn2	143.108	-0.284081	0.089222	-3.18398	0.00145266	0.0082186
Dhrs4	2562.86	-0.0688008	0.0216593	-3.1765	0.00149062	0.0084285
Colca2	90.4459	-0.260013	0.0819538	-3.17268	0.00151041	0.00853544
Pik3r6	913.865	-0.0644608	0.0203496	-3.16767	0.00153665	0.00867873
Gm37144	43.5946	-0.32305	0.10201	-3.16685	0.001541	0.0086983
BC037039	183	0.148751	0.0469769	3.16647	0.00154302	0.00870471
Gm29007	49.0946	-0.368864	0.116613	-3.16316	0.00156066	0.00879913
Bri3	4123.09	-0.149259	0.0471896	-3.16297	0.00156171	0.00879997
Sprtn	687.108	-0.185966	0.0588364	-3.16073	0.00157372	0.00886258
Fam117b	2283.26	0.0684777	0.0216684	3.16026	0.00157629	0.00887197
Plekhb2	3882.49	-0.196888	0.0623063	-3.16001	0.00157766	0.00887455
Itpkb	15091.6	-0.0610028	0.0193277	-3.15624	0.00159817	0.00898478
Cdkal1	679.149	-0.663572	0.210324	-3.155	0.001605	0.009018
Rgp1	1285.86	-0.615319	0.195441	-3.14837	0.00164185	0.00921975
Dgcr2	1068.09	-0.0620973	0.0197365	-3.14631	0.00165344	0.0092795
Bcl2l13	4137.46	-0.433061	0.137956	-3.13913	0.00169453	0.00950469
Pfas	673.649	-0.284222	0.0905921	-3.13738	0.00170464	0.00955593
Rnf144a	1135.22	0.0743345	0.0236976	3.13679	0.00170807	0.00956966
Ptges3l	833.054	0.144635	0.0461194	3.1361	0.00171212	0.00958687
Gm16278	70.7162	-0.421027	0.134327	-3.13434	0.00172241	0.00963898
AU020206	1620.54	-0.0716473	0.0228635	-3.1337	0.0017262	0.00965468
Gm10767	143.338	-0.203122	0.0648507	-3.13214	0.00173535	0.00970035
Dok4	1883.86	-0.0939631	0.0300183	-3.13019	0.00174691	0.00975939
Gm14122	54.2432	-0.302566	0.0968082	-3.12541	0.00177555	0.00991376
Adamts3	252.892	-0.388632	0.124376	-3.12466	0.0017801	0.00993348
Aqp11	138.77	-0.178482	0.0573929	-3.10984	0.0018719	0.0104398
Dnase1l3	43.2432	-0.52209	0.168065	-3.10648	0.0018933	0.0105532
Ghitm	12836	-0.433607	0.139621	-3.10559	0.00189902	0.010579
Mrpl1	1411.78	-0.0385062	0.0124142	-3.10178	0.00192359	0.0107098
Phpt1	513.432	0.0575928	0.018569	3.10155	0.0019251	0.0107121
Vdac1	19637.3	0.0317994	0.0102946	3.08895	0.00200868	0.0111708
Smg7	3197.15	-0.231018	0.0748495	-3.08644	0.0020257	0.0112591
Aatk	416.622	-0.063944	0.0207252	-3.08532	0.0020333	0.011295
Acss3	320.973	-0.390855	0.126699	-3.0849	0.00203622	0.0113048
Emc6	784.986	-0.641194	0.207939	-3.08357	0.00204534	0.011349
Hexim2	45.2838	-0.185204	0.0600701	-3.08313	0.00204834	0.0113592
Zfp362	994.986	-0.197289	0.064087	-3.07846	0.00208073	0.0115268
Prkcz	126.892	0.107353	0.0348726	3.07843	0.00208092	0.0115268
Abca2	3690.2	-0.269939	0.0877345	-3.07677	0.00209259	0.0115849
Phospho2	684.311	0.260235	0.0847728	3.0698	0.00214204	0.011852
Mrps11	403.23	0.0608638	0.0198356	3.06841	0.00215204	0.0119006
Tmem14c	1359.86	-0.224122	0.0731698	-3.06304	0.00219097	0.012109
Elk3	3409.76	-0.0237116	0.00774207	-3.0627	0.00219351	0.0121162
Aqp1	26510.5	-0.095663	0.0312584	-3.06039	0.00221046	0.012203
Slc25a13	6762.8	-0.231086	0.0755947	-3.05691	0.00223628	0.0123386
Znrf1	3993.46	-0.0236385	0.00773511	-3.05601	0.00224307	0.0123691
Zfp128	166.432	-0.235026	0.0769459	-3.05443	0.00225489	0.0124273
Psmc3ip	249.135	-0.337953	0.110684	-3.05332	0.00226328	0.0124665
Lmbr1	385.108	-0.062172	0.0203774	-3.05103	0.00228058	0.0125547
Cdc42bpb	7797.99	0.0536487	0.0176682	3.03646	0.00239374	0.0131703
Zbtb45	430.757	-0.10681	0.0352462	-3.03041	0.00244223	0.0134295
Fbxo3	4237	-0.302227	0.099939	-3.02411	0.00249363	0.0137045
Fancb	118.784	-0.112101	0.0370788	-3.02331	0.00250026	0.0137332
Ube2e3	1470.65	-0.0316286	0.01047	-3.02089	0.00252033	0.0138357
Paqr4	2314.93	-0.0763595	0.0252851	-3.01994	0.00252826	0.0138714
Pex7	1151.19	-0.035348	0.01172	-3.01604	0.00256098	0.0140431
Clasrp	543.216	0.120143	0.0399017	3.01096	0.0026042	0.0142721
Magt1	3669.57	-0.0588639	0.0195718	-3.00758	0.00263333	0.0144237
Thnsl1	496.77	-0.125622	0.0418696	-3.00032	0.002697	0.0147642
Slc31a1	2420.57	-0.0462872	0.0154323	-2.99936	0.00270546	0.0148022
Prox2	186.149	-0.166614	0.0555916	-2.99711	0.00272554	0.0149038
Ctnnb1	26714.1	0.0376355	0.0125636	2.9956	0.00273902	0.014961
Qk	15651.8	0.218363	0.0728986	2.99543	0.00274058	0.014961
A230107N01Rik	36.2703	-0.43913	0.146595	-2.99552	0.00273977	0.014961
Gm5737	17.2027	-0.431986	0.144287	-2.99394	0.00275398	0.0150258
Asb13	616.932	-1.53061	0.511374	-2.99313	0.0027613	0.0150573
Slc35a3	1697.62	0.0437276	0.0146188	2.9912	0.00277886	0.0151446
Nrbp1	1466.16	-0.0440871	0.0147626	-2.98641	0.00282275	0.0153753
Zfp943	472.041	-0.055296	0.0185267	-2.98467	0.00283885	0.0154544
A330009N23Rik	230.108	-0.123742	0.0414715	-2.98378	0.00284711	0.0154908
Atg9b	140.432	-0.148204	0.0496901	-2.98256	0.00285845	0.0155281
Prkd2	1869.34	-0.118248	0.0396468	-2.98253	0.00285873	0.0155281
Trim72	19249.9	-0.102256	0.034282	-2.98279	0.00285636	0.0155281
Gm38077	411.797	0.079711	0.0267572	2.97905	0.0028914	0.0156968
Gm16181	47.6757	-0.293314	0.0984689	-2.97875	0.00289428	0.0157038
Tmem178b	104.405	-0.239914	0.0806266	-2.97562	0.00292401	0.0158563
Cttnbp2	167.811	-0.147365	0.0496002	-2.97106	0.00296777	0.0160847
Gm42427	1312.96	0.0612372	0.0206252	2.96904	0.00298728	0.0161815
Wdr91	660.257	0.111987	0.0377895	2.96345	0.00304214	0.0164696
Zyg11b	7371.68	-0.201682	0.0680708	-2.96283	0.00304825	0.0164935
Mgat1	2084.12	0.0788578	0.0266185	2.96252	0.0030513	0.0165009
Mrpl21	1215.46	-0.133939	0.0452414	-2.96055	0.0030709	0.0165978
Rgs5	78707.1	-0.0345696	0.0116791	-2.95997	0.00307669	0.0166199
Gbp4	2829.28	-0.22804	0.0770839	-2.95833	0.00309307	0.0166992
Rbm22	1617.19	0.0468287	0.0158346	2.95737	0.00310273	0.0167329
Sirt5	1304.57	0.105346	0.0356196	2.95752	0.00310128	0.0167329
Gm26628	87.2432	-0.205593	0.0695416	-2.95641	0.00311246	0.0167761
Gm36635	21.473	-0.461848	0.156282	-2.95523	0.00312438	0.0168311
Cd274	1373.66	-0.26315	0.089122	-2.95269	0.00315015	0.0169606
C730036E19Rik	10.7432	-0.721791	0.244472	-2.95245	0.00315264	0.0169647
Gkap1	303.419	0.099139	0.0336033	2.95028	0.00317488	0.017075
Tns1	73713.9	-0.260335	0.0882603	-2.94962	0.00318161	0.0171018
Agpat2	2274.86	-0.567526	0.192535	-2.94765	0.00320199	0.0171925
Dhx35	590.486	-0.900933	0.305628	-2.9478	0.0032004	0.0171925
Gm9403	104.297	-0.166307	0.0564235	-2.94748	0.00320375	0.0171925
Tac4	9.28378	0.484338	0.164342	2.94714	0.00320724	0.0172018
Car8	865.932	-0.346307	0.117547	-2.94611	0.00321795	0.0172498
Vash1	874.5	0.280065	0.0950951	2.94511	0.00322843	0.0172966
Gm49086	24.527	-0.400674	0.13612	-2.94352	0.00324498	0.0173757
Pcx	3854.8	-0.153663	0.0522133	-2.94299	0.00325059	0.0173963
Celf3	64.5405	0.157816	0.0536578	2.94116	0.0032699	0.01749
Chp2	123.324	-0.188039	0.0639515	-2.94033	0.0032786	0.017527
Adcy9	1341.42	-0.398278	0.13547	-2.93998	0.00328238	0.0175376
A430035B10Rik	45.5676	-0.344491	0.117285	-2.93722	0.00331171	0.0176847
Epha2	690.365	0.0502456	0.0171231	2.93437	0.00334227	0.0178285
Gm43759	34.3514	-0.275204	0.0937814	-2.93453	0.00334058	0.0178285
Tfam	1381.81	-0.198599	0.0677004	-2.93349	0.00335174	0.0178693
Rad21	5836.81	-0.0759581	0.0259051	-2.93217	0.00336597	0.0179354
Mfsd4b1	170.365	0.315817	0.107766	2.93059	0.00338323	0.0180175
Duox1	98.473	-0.280946	0.0958745	-2.93035	0.00338581	0.0180215
Gm15612	71.2838	-0.250454	0.0855073	-2.92903	0.00340019	0.0180882
Rgs2	2725.36	-0.176164	0.060232	-2.92476	0.00344726	0.0183286
Micall2	271.622	0.081627	0.0279212	2.92348	0.00346141	0.0183892
Shroom4	4040.88	-0.0846752	0.0289647	-2.92339	0.00346239	0.0183892
Ahcyl2	806.23	-0.0515384	0.0176471	-2.92049	0.00349476	0.018551
Fnip2	2618.91	0.188275	0.0645192	2.91812	0.00352152	0.0186829
C78197	97.1216	-0.223513	0.0766479	-2.9161	0.00354435	0.0187939
C030006K11Rik	2195.57	-0.137475	0.0471507	-2.91565	0.00354951	0.018811
Esrra	1829.03	0.0628909	0.0215944	2.91237	0.00358701	0.0189995
Gm15777	54.9324	-0.255518	0.0879487	-2.9053	0.00366897	0.0194231
Gm42918	75.0541	-0.236228	0.0813456	-2.90401	0.0036842	0.0194932
Khsrp	2293.24	0.0385065	0.0132613	2.90367	0.00368822	0.019504
Dedd2	569.568	-0.232431	0.0801038	-2.90163	0.00371229	0.0196207
Klhdc8a	2304.42	-0.176315	0.0607806	-2.90084	0.00372162	0.0196594
Csrnp2	191.986	-0.0833465	0.0287437	-2.89964	0.00373588	0.0197241
Tmcc3	4179.7	-0.0748051	0.0258081	-2.89851	0.00374939	0.0197847
Zfp60	301.459	0.0703324	0.0242945	2.895	0.00379164	0.0199969
Sdhaf3	510.324	-0.073714	0.02551	-2.88961	0.00385723	0.0203319
Cbll1	423.743	-0.184148	0.0639377	-2.88011	0.00397534	0.0209432
Rtel1	209.324	-0.126052	0.0437708	-2.87982	0.00397908	0.0209516
Ndufb11	10859.8	-0.0110746	0.00384696	-2.87879	0.00399208	0.0210088
Glud1	6888.04	-0.127826	0.0444154	-2.87796	0.00400255	0.0210526
Rnf157	550.338	-0.0623023	0.0216519	-2.87745	0.00400904	0.0210754
Tie1	8004.84	-0.0650781	0.0226302	-2.87572	0.00403103	0.0211797
Ccdc142	116.608	-0.23979	0.0834584	-2.87316	0.00406385	0.0213406
Ttll3	143.959	0.157502	0.0548884	2.8695	0.00411121	0.0215778
Mpv17l	99.3378	-1.17407	0.40949	-2.86715	0.00414192	0.0217273
Slc25a11	16801.7	0.059042	0.0206395	2.86063	0.00422807	0.0221674
Pofut2	1065.82	-0.0636368	0.0222484	-2.86029	0.0042325	0.0221788
Smchd1	3434.11	0.0366341	0.0128145	2.85881	0.00425237	0.022271
Nhej1	83	-0.141738	0.0496806	-2.85298	0.00433117	0.0226716
Kctd9	2346.35	-0.274619	0.0962667	-2.85269	0.00433515	0.0226802
Mtch2	4029.95	-0.663859	0.232745	-2.8523	0.00434044	0.0226958
2021-03-02	2682.73	-0.0951314	0.0333614	-2.85154	0.00435084	0.0227381
Gm9929	71.9054	-0.376918	0.132211	-2.85088	0.0043599	0.0227733
Art4	1984.89	0.049567	0.0173877	2.8507	0.0043623	0.0227737
Mfsd4b5	73.4865	0.298834	0.105001	2.84602	0.00442691	0.0230987
Slco2b1	997.203	-0.117051	0.041145	-2.84485	0.0044433	0.0231719
C630043F03Rik	36.6216	-0.265018	0.0932637	-2.8416	0.00448882	0.0233968
Szt2	1986.18	-0.053148	0.0187689	-2.8317	0.00463014	0.0241206
Shank3	7961.05	-0.0912914	0.0322551	-2.83029	0.00465055	0.024214
Lrba	3219.19	0.0332082	0.0117383	2.82905	0.00466871	0.0242956
Zmiz2	1342.42	-0.77607	0.274567	-2.82652	0.00470572	0.0244752
Cd27	37.1622	0.187402	0.0664075	2.82199	0.00477261	0.02481
Gm20539	31.8649	-0.576524	0.20446	-2.81974	0.00480619	0.0249713
Dcdc2b	54.6622	-0.21579	0.0766248	-2.8162	0.00485959	0.025222
Gm26703	106.041	-0.234445	0.0832447	-2.81633	0.00485757	0.025222
Gm45706	4.41892	-0.5671	0.201407	-2.81569	0.00486724	0.0252483
Snrnp25	236.932	-0.0743472	0.0264105	-2.81507	0.00487672	0.0252841
C920021L13Rik	162.243	-0.0917955	0.0326244	-2.81371	0.00489737	0.0253778
Nup210	410.797	-0.0666917	0.0237156	-2.81214	0.00492132	0.0254884
Fmo5	969.5	-0.431103	0.153519	-2.80815	0.00498274	0.0257929
Klf11	1006.68	0.105067	0.0374863	2.80282	0.0050658	0.0261969
Gm15543	1886.91	-0.0370112	0.0132051	-2.8028	0.00506615	0.0261969
Tspan2	1133.24	-0.0548025	0.0195615	-2.80155	0.00508581	0.0262847
Mb	328152	-0.0486969	0.0173838	-2.80128	0.00508998	0.0262924
Drc3	118	-0.104905	0.0374614	-2.80035	0.00510478	0.026355
Gm32281	22.5676	-0.378995	0.135586	-2.79523	0.00518629	0.0267617
Josd1	1412.77	0.0434314	0.0155726	2.78896	0.0052877	0.0272706
Dnajc15	1213.54	0.0883689	0.0317393	2.78421	0.00536584	0.0276591
Slc4a8	609.905	-0.202221	0.0726661	-2.78289	0.00538779	0.0277576
Ccdc167	1453.7	-0.0461636	0.0166008	-2.7808	0.00542258	0.0279221
Ntng2	520.365	-0.147201	0.0529955	-2.77762	0.00547588	0.0281818
Ccnt2	2001.74	0.281425	0.101444	2.77419	0.00553386	0.0284652
Poglut2	1052.82	0.0858857	0.0309794	2.77235	0.00556532	0.0286121
Pde2a	5315.78	-0.206893	0.0747697	-2.76707	0.00565628	0.0290644
Bmp5	96.5	-0.247474	0.0894733	-2.7659	0.00567653	0.0291532
Prr12	1261.69	-0.246085	0.0890122	-2.76463	0.00569879	0.0292522
Rangrf	1421.2	0.034897	0.0126274	2.7636	0.00571674	0.029329
Gm12990	7.68919	-0.568078	0.205575	-2.76336	0.005721	0.0293355
Fbh1	2532.09	0.168646	0.0610347	2.76312	0.00572513	0.0293413
Pter	253.5	0.0687314	0.024949	2.75488	0.00587134	0.0300749
Trap1	4856.73	-0.2653	0.0963745	-2.7528	0.00590878	0.0302508
Sgf29	159.622	0.084246	0.0306094	2.75229	0.00591799	0.0302822
Pxmp4	1743.07	-0.131017	0.0476305	-2.75069	0.005947	0.0304148
Gm45705	55.5676	0.243558	0.0886734	2.74669	0.00601998	0.0307719
Tpst1	1328.8	0.0447638	0.0163347	2.74042	0.00613609	0.0313491
Rnf114	1929.36	-0.228003	0.083238	-2.73917	0.00615951	0.0314524
Slc44a5	76.1486	-0.208345	0.0763591	-2.72849	0.00636252	0.0324721
Gm45203	575.73	-0.230458	0.0848846	-2.71496	0.00662846	0.0338117
Accs	516.473	-0.155793	0.0574815	-2.71031	0.00672198	0.0342709
B430219N15Rik	52.4459	-0.421574	0.155572	-2.70984	0.00673159	0.034302
Opa3	2616.53	-0.0210751	0.0077837	-2.70759	0.00677734	0.0345173
Arhgap8	97.2027	-0.223004	0.0824091	-2.70607	0.00680853	0.0346581
Mrpl34	2054.66	-0.0981861	0.0363247	-2.70301	0.00687149	0.0349604
Gm48732	59.3649	-0.481693	0.178503	-2.69852	0.00696478	0.0354167
Gm9754	120.608	-0.206783	0.0766485	-2.6978	0.00697988	0.035475
Rab14	3978.08	0.0526414	0.0195192	2.6969	0.00699881	0.0355528
Vps72	649.554	-0.0454446	0.016897	-2.68951	0.00715564	0.0363306
Gtpbp2	2051.77	-0.0516959	0.019241	-2.68676	0.0072148	0.036612
Gm5113	648.878	0.0418036	0.0155737	2.68424	0.00726951	0.0368706
Sptbn1	134331	0.067004	0.0249693	2.68346	0.00728657	0.036938
Ogfr	2388.59	0.0673336	0.0251365	2.67872	0.00739048	0.0374454
Ndufab1	11181.1	0.0998886	0.0373053	2.6776	0.00741523	0.0375514
Plppr2	271.135	-0.0664105	0.0248371	-2.67384	0.00749872	0.0379545
Fam114a2	1350.99	-0.130068	0.0487091	-2.6703	0.00757829	0.0383223
Nsun4	1515.31	-0.176326	0.0660333	-2.67026	0.0075792	0.0383223
Gm44684	22.7162	-0.381724	0.143062	-2.66823	0.00762518	0.0385349
Aagab	531.149	-0.0529973	0.019881	-2.66573	0.0076822	0.038803
Mtap	533	-0.121186	0.0454872	-2.66418	0.00771766	0.0389621
Guk1	1723.22	-0.0285972	0.0107355	-2.66378	0.00772675	0.0389879
Gm16378	48.5946	-0.458118	0.172001	-2.66346	0.00773412	0.039005
Acy3	900.419	-0.279162	0.104822	-2.66321	0.00773994	0.0390143
Plcg1	7062.05	-0.0251567	0.00947284	-2.65566	0.00791522	0.0398568
Abca7	449.27	0.129334	0.048699	2.65578	0.00791241	0.0398568
Foxo1	2989.35	-0.0853435	0.0321611	-2.65362	0.00796329	0.0400782
Zfp958	398	-0.234766	0.0884968	-2.65282	0.00798221	0.0401528
Cdk18	1832.32	-0.0921539	0.0347657	-2.65071	0.00803223	0.0403837
Kbtbd3	173.419	-0.0799498	0.0302051	-2.64689	0.00812346	0.0408214
Nmb	203.757	-0.234852	0.0891012	-2.63579	0.0083941	0.0421598
Lin7a	199.311	-0.163635	0.0621014	-2.63496	0.0084147	0.0422416
Gpatch1	523.432	-0.380174	0.144634	-2.62852	0.00857566	0.0430276
Adck2	579.014	-0.0524801	0.0199728	-2.62757	0.00859971	0.0431262
Dcbld1	505.703	-0.0932647	0.0355996	-2.61983	0.00879749	0.0440954
Rfwd3	932.324	0.0703758	0.0268987	2.61632	0.00888826	0.0445276
Adcy1	765.243	-0.227566	0.0870484	-2.61424	0.00894254	0.0447767
Gimap1	538.041	-0.0951177	0.0363997	-2.61314	0.00897138	0.0448981
Tcaf2	234.054	0.0668999	0.0256817	2.60497	0.00918833	0.0459604
Dolpp1	161.919	-0.765397	0.29396	-2.60374	0.00922115	0.0460853
Slc38a7	443.527	-0.58526	0.224781	-2.60369	0.0092227	0.0460853
BC028528	379.851	0.0523987	0.0201401	2.60171	0.00927599	0.0463279
Auh	3306.14	0.0188102	0.00723665	2.59929	0.00934168	0.0466322
Sgk1	3607.19	0.142494	0.0548626	2.59729	0.00939632	0.0468811
Sh3tc2	573.432	-0.0618125	0.0238101	-2.59606	0.00942988	0.0470246
Cutc	431.77	0.053081	0.0204892	2.59068	0.00957856	0.0477219
Acat1	21522.1	0.0337699	0.0130353	2.59065	0.00957945	0.0477219
Lgr6	809.486	0.0356884	0.0137789	2.59008	0.0095953	0.0477766
Vars2	1338.82	-0.0655823	0.0253546	-2.5866	0.00969278	0.0482375
Fastk	11595.5	-0.175298	0.0678558	-2.58339	0.00978335	0.0486635
Rab22a	1981.15	-0.0763194	0.0295887	-2.57934	0.0098989	0.0491883
Ccdc90b	884.27	0.11984	0.0464602	2.57941	0.00989706	0.0491883
Sema3g	2251.3	-0.0625077	0.0242435	-2.57833	0.00992787	0.0493073
Snx25	1047.31	0.0820233	0.0318365	2.57639	0.00998373	0.0495596
Pcbp2	11091.8	-0.0249467	0.00969131	-2.57413	0.0100493	0.0498599
Fbxo34	386.027	0.137229	0.0533324	2.57308	0.0100797	0.0499855

## Sheet: MI_SMC
	baseMean	log2FoldChange	lfcSE	stat	pvalue	padj
Art5	2947.42	-0.981877	0.0559142	-17.5604	4.9504e-69	4.74843e-65
Slc6a17	1396.77	-0.868918	0.0556473	-15.6147	5.77948e-55	2.77184e-51
Wbp1	2278.41	-0.524928	0.0357691	-14.6755	9.25598e-49	2.95945e-45
Dgcr6	1282.05	-0.721277	0.051349	-14.0466	8.0878e-45	1.93946e-41
Wnk4	3153	-0.722582	0.0589623	-12.255	1.57998e-34	3.03103e-31
Itgb1bp2	6910.61	-1.0429	0.0904467	-11.5305	9.25857e-31	1.48014e-27
Stub1	4346.69	-0.289122	0.0251548	-11.4937	1.41848e-30	1.94372e-27
A730020M07Rik	443.743	-0.904321	0.0793268	-11.3999	4.1839e-30	5.0165e-27
Slc7a4	443.041	-0.71892	0.0663026	-10.843	2.15237e-27	2.29394e-24
Atp1b2	1526.08	-0.472532	0.0437455	-10.8019	3.37319e-27	3.11725e-24
Nudt11	509.797	-0.598612	0.0554449	-10.7965	3.57483e-27	3.11725e-24
Anxa11	14876.2	-0.301766	0.0281519	-10.7192	8.2732e-27	6.10435e-24
Gm32391	158.135	-0.981301	0.0915219	-10.722	8.02164e-27	6.10435e-24
Gm24474	363.581	-1.13218	0.105842	-10.6968	1.05321e-26	7.216e-24
Spint2	1014.73	-0.680542	0.0643313	-10.5787	3.74095e-26	2.39222e-23
Adcy6	14601.2	-0.603479	0.0585912	-10.2998	7.06009e-25	4.23252e-22
Lrrc24	160.054	-0.833057	0.0882337	-9.44148	3.67544e-21	2.07381e-18
P2rx6	661.73	-0.600002	0.064281	-9.33405	1.01903e-20	5.40466e-18
Gm43823	175.649	-0.798253	0.0855685	-9.32882	1.07056e-20	5.40466e-18
Kcnj5	8055.58	-0.39115	0.0420251	-9.30755	1.30809e-20	6.2736e-18
Gjc3	125.5	-1.11166	0.120314	-9.23964	2.47327e-20	1.1297e-17
Gm4544	743.622	-0.898333	0.0975248	-9.21133	3.22115e-20	1.40442e-17
Opn4	529.432	-0.942666	0.103741	-9.08672	1.02069e-19	4.25671e-17
A530058N18Rik	4055.53	-0.59637	0.0662759	-8.9983	2.2925e-19	9.16235e-17
Itih4	558.527	1.01999	0.116316	8.76914	1.80038e-18	6.9077e-16
Gm11266	646.311	-0.454396	0.0522852	-8.69072	3.60135e-18	1.32862e-15
B4gat1	2096.58	-0.275102	0.0320636	-8.57989	9.49619e-18	3.37361e-15
Armh4	5622.96	-0.616864	0.0720972	-8.556	1.16853e-17	4.00307e-15
Cdc37	6752.09	-0.253316	0.0296248	-8.55079	1.22245e-17	4.03707e-15
Odf3b	142.405	-0.851876	0.0996688	-8.54706	1.26264e-17	4.03707e-15
Coa5	10653.7	-0.114374	0.0135292	-8.45381	2.81941e-17	8.55869e-15
Tmod1	21783.1	-0.382584	0.0452637	-8.45234	2.85528e-17	8.55869e-15
Cand2	7822.38	-0.104524	0.0124171	-8.4178	3.83627e-17	1.11508e-14
Gm14023	175.473	-0.742033	0.09047	-8.20198	2.36468e-16	6.67119e-14
Gfra3	368	-0.706283	0.0865142	-8.16378	3.24689e-16	8.89832e-14
Gm15920	5463.01	-0.442927	0.0543529	-8.14909	3.66662e-16	9.76951e-14
Ubxn6	2812.76	-0.161131	0.0198567	-8.11469	4.87023e-16	1.26257e-13
Gm11734	243.216	-0.733834	0.094147	-7.79455	6.46377e-15	1.63159e-12
Arl2	1699.53	-0.338112	0.0434576	-7.78027	7.23676e-15	1.77987e-12
Ppil6	168.527	-0.64438	0.0829831	-7.7652	8.15194e-15	1.9535e-12
Gm47908	211.378	-0.626875	0.0807604	-7.76215	8.35004e-15	1.9535e-12
Chrac1	1123.32	-0.217096	0.0280386	-7.74277	9.72724e-15	2.22152e-12
Zp2	135	-0.67344	0.0878688	-7.66415	1.80022e-14	4.01575e-12
Gm13910	8138.84	-0.543533	0.0710054	-7.65481	1.93594e-14	4.22035e-12
Gm15912	337.081	-0.55373	0.0726165	-7.62541	2.43267e-14	5.18536e-12
Gm11264	154.176	-0.704083	0.0924725	-7.61397	2.65805e-14	5.54261e-12
Setd6	352	-0.694914	0.0915175	-7.59324	3.12e-14	6.36745e-12
Tmprss5	55.1081	-0.952626	0.12593	-7.56475	3.88604e-14	7.76561e-12
Gm2093	73.5135	-1.06938	0.14274	-7.49181	6.79311e-14	1.32979e-11
Mettl24	198.149	-0.57837	0.0773686	-7.47552	7.69018e-14	1.47528e-11
Tmem191c	397.014	-0.473647	0.0636161	-7.44539	9.66552e-14	1.81788e-11
Rimkla	277.5	-0.59514	0.0800285	-7.4366	1.03311e-13	1.90569e-11
Tmem14a	591.892	-0.365364	0.0501649	-7.28327	3.2582e-13	5.89672e-11
Hrk	166.014	-0.86503	0.119177	-7.25838	3.91762e-13	6.95885e-11
Dmpk	27439.6	-0.0592119	0.00819196	-7.22805	4.89969e-13	8.54507e-11
Gm2115	204.716	-0.69905	0.0973084	-7.18386	6.77718e-13	1.16083e-10
Gstp1	5172.03	-0.600138	0.084129	-7.13355	9.78146e-13	1.64603e-10
Kcnk4	35.5	-1.35189	0.191544	-7.05786	1.69091e-12	2.79641e-10
Gm16537	138.838	-0.722855	0.103721	-6.96921	3.18736e-12	5.18189e-10
Gm27202	135.419	-0.981321	0.141337	-6.94311	3.83568e-12	6.13197e-10
Hhatl	5718.08	-0.797	0.115662	-6.89075	5.54989e-12	8.72697e-10
Gm49893	194.541	-0.580189	0.0846201	-6.8564	7.06175e-12	1.09252e-09
Gm49749	370.892	-0.621803	0.0909863	-6.83403	8.25635e-12	1.25706e-09
F3	778.865	-1.28727	0.188962	-6.8123	9.60476e-12	1.43951e-09
Gpr37l1	178.905	-0.900549	0.13371	-6.73507	1.63851e-11	2.41794e-09
Tfeb	1839.68	-0.295913	0.0447171	-6.61744	3.65467e-11	5.31145e-09
Gm38708	60.0541	-0.88955	0.135046	-6.58699	4.4882e-11	6.4255e-09
Syp	212.986	-0.982923	0.149723	-6.56494	5.20541e-11	7.34269e-09
Gm34030	270.027	-0.802078	0.122244	-6.56126	5.33537e-11	7.41693e-09
Gm5790	226.689	-0.831433	0.127521	-6.51996	7.03281e-11	9.63696e-09
Cap2	10333.4	-0.235509	0.0361395	-6.51667	7.18851e-11	9.71158e-09
Csdc2	4257.14	-0.172656	0.0266189	-6.48622	8.80176e-11	1.17259e-08
Gm9108	81.7027	-0.831553	0.129549	-6.41881	1.37343e-10	1.80465e-08
Clec4g	99.3649	-0.674966	0.105273	-6.41156	1.44041e-10	1.86708e-08
Prob1	6324.45	-0.226894	0.0357792	-6.34151	2.27528e-10	2.90993e-08
Mtus2	15902.4	-0.106054	0.0167749	-6.3222	2.57873e-10	3.25463e-08
Slc29a1	14715.9	-0.092967	0.0147122	-6.31905	2.6317e-10	3.27835e-08
Gm10602	987.446	-0.315808	0.0500092	-6.315	2.70161e-10	3.32228e-08
Arhgef16	149.865	-0.463069	0.0739429	-6.26252	3.78799e-10	4.59929e-08
Gm33543	619.851	-0.735386	0.117627	-6.25185	4.05611e-10	4.86328e-08
Fam78a	2401.76	-0.0635877	0.010258	-6.19885	5.68759e-10	6.73523e-08
Gm38250	137.365	-0.486483	0.0787102	-6.18068	6.38243e-10	7.46589e-08
Icam4	106.054	-0.516814	0.083764	-6.16988	6.83424e-10	7.8698e-08
A430078I02Rik	121.851	-0.517305	0.0838617	-6.16855	6.89182e-10	7.8698e-08
Prox1os	159.851	-0.572987	0.0936467	-6.11861	9.43947e-10	1.06522e-07
Gstm2	5467.69	-0.216199	0.0355573	-6.0803	1.19955e-09	1.33792e-07
Tmem8b	1859.42	-0.0656914	0.0109595	-5.99403	2.04699e-09	2.25687e-07
Ankrd34a	495.77	-0.236542	0.0395029	-5.98797	2.12477e-09	2.316e-07
Prickle4	236.189	-0.463646	0.0777458	-5.96361	2.46721e-09	2.65905e-07
Gm15179	84.0135	-0.756666	0.127094	-5.95358	2.62335e-09	2.79591e-07
Gm39317	67.5	-0.826921	0.139767	-5.91643	3.29013e-09	3.46801e-07
T2	119.189	-0.82624	0.139716	-5.91372	3.34471e-09	3.48723e-07
Cbx7	974.257	-0.792098	0.134046	-5.90914	3.43896e-09	3.54694e-07
Mrpl50	1853.26	-0.0809247	0.0137336	-5.89245	3.80521e-09	3.88294e-07
Gm45889	61.8378	-0.734786	0.124815	-5.88701	3.93241e-09	3.9705e-07
Lonrf1	2874.78	-0.607792	0.104247	-5.83033	5.53171e-09	5.5271e-07
Dbp	21575.2	-0.69029	0.120849	-5.71202	1.11645e-08	1.10402e-06
Trmu	517.446	-0.175107	0.0307171	-5.70063	1.19368e-08	1.15655e-06
Abcc8	2969.16	-0.0565784	0.00992209	-5.70226	1.18227e-08	1.15655e-06
Myo7b	56.1486	-0.851789	0.152747	-5.57648	2.45433e-08	2.35419e-06
Syne4	93.5	-0.579621	0.104247	-5.56006	2.69676e-08	2.56113e-06
Fam217b	1047.3	-0.329812	0.059338	-5.5582	2.72576e-08	2.56328e-06
Insyn1	1083.43	-0.281254	0.0506945	-5.54803	2.88914e-08	2.67912e-06
Gm30122	267.041	-0.42708	0.0769918	-5.54708	2.9048e-08	2.67912e-06
A730056A06Rik	293.135	-0.46117	0.0833208	-5.53487	3.11455e-08	2.84522e-06
Mpnd	2094.35	-0.0545555	0.00986001	-5.533	3.14797e-08	2.84862e-06
Lypd2	215.595	-0.75706	0.137106	-5.52172	3.35704e-08	3.00941e-06
Prkag1	3641.68	-0.207125	0.0376094	-5.50727	3.64442e-08	3.23679e-06
Tchh	159.973	-0.487784	0.0886408	-5.50293	3.73534e-08	3.2871e-06
P4htm	722.392	-0.12717	0.0231464	-5.49415	3.92587e-08	3.42336e-06
Wasf3	486.77	-0.303539	0.0554951	-5.46964	4.5094e-08	3.89677e-06
Shd	136.649	-0.549785	0.100635	-5.46314	4.67778e-08	4.00618e-06
Mapre3	2393.89	-0.334135	0.0613216	-5.4489	5.06809e-08	4.27226e-06
Asna1	1490.92	-0.305633	0.0560941	-5.44857	5.07753e-08	4.27226e-06
Gm12996	158.108	-0.385433	0.0709961	-5.42893	5.66917e-08	4.72858e-06
Togaram2	608.919	-0.280089	0.0522008	-5.36561	8.06757e-08	6.67105e-06
Gm5628	141.122	-0.57422	0.10762	-5.33564	9.52077e-08	7.80541e-06
Dhodh	811.23	-0.26965	0.050601	-5.32895	9.87799e-08	8.02964e-06
Mzb1	182.473	-0.852415	0.160627	-5.3068	1.11567e-07	8.91796e-06
Fxyd2	375.581	-0.420075	0.0791534	-5.3071	1.11383e-07	8.91796e-06
Igf2os	48.0946	-0.746358	0.140896	-5.29724	1.17564e-07	9.3196e-06
Isoc2b	141.189	-0.538749	0.102342	-5.26422	1.40787e-07	1.10691e-05
Slc47a1	2668.04	-0.0687286	0.013094	-5.24888	1.53026e-07	1.19335e-05
Dpysl5	110.689	-0.915418	0.175546	-5.2147	1.84114e-07	1.42421e-05
Slc30a2	265.878	-0.422257	0.0815899	-5.17536	2.27478e-07	1.74448e-05
Wfs1	7705.82	-0.455132	0.0879656	-5.17398	2.29154e-07	1.74448e-05
Ring1	948.986	-0.325223	0.062948	-5.16653	2.3848e-07	1.80118e-05
Pla2g3	228.459	-0.44566	0.0865909	-5.14674	2.65059e-07	1.98629e-05
Orai3	795.932	-0.687286	0.133947	-5.13104	2.88147e-07	2.14256e-05
Car15	95.9595	-0.430931	0.0842091	-5.11739	3.09787e-07	2.28575e-05
Ddx24	2915.23	-0.0868823	0.0171385	-5.06942	3.9904e-07	2.92183e-05
Gm47112	51.5405	-0.640402	0.1264	-5.06646	4.05278e-07	2.94502e-05
Hdac5	4226.93	-0.0353752	0.00702455	-5.03593	4.75539e-07	3.4296e-05
Prepl	3784.65	-0.809242	0.1608	-5.03259	4.83888e-07	3.46377e-05
Psme1	4079.76	-0.19211	0.0382436	-5.02332	5.07855e-07	3.58187e-05
Gm16124	212.284	-0.378261	0.0752982	-5.0235	5.07388e-07	3.58187e-05
Gm15911	56.7973	-0.600041	0.119547	-5.01928	5.18651e-07	3.63131e-05
Gm15285	70.5405	-0.830778	0.16619	-4.99897	5.76388e-07	4.00631e-05
Gm13778	57.9459	-0.671979	0.135578	-4.9564	7.18116e-07	4.95551e-05
Igdcc3	42.8108	-0.883842	0.178441	-4.95314	7.30259e-07	5.00331e-05
[truncated: 211 more rows]

## Sheet: HCM_CM
	baseMean	log2FoldChange	lfcSE	stat	pvalue	padj
[truncated: 1,010 more rows]

## Sheet: HCM_FB
	baseMean	log2FoldChange	lfcSE	stat	pvalue	padj
[truncated: 1,618 more rows]

[truncated: 10 more sheets: HCM_ENDO, HCM_SMC, DCM_CM, DCM_FB, DCM_ENDO, DCM_SMC, ARVC_CM, ARVC_FB, ARVC_ENDO, ARVC_SMC]
