# Supplementary material for: Deciphering Cell-Type-Specific Gene Expression Signatures of Cardiac Diseases Through Reconstruction of Bulk Transcriptomes
Source: Front Cell Dev Biol. 2022 Feb 18;10:792774. doi: 10.3389/fcell.2022.792774 (PMC8894713; doi:10.3389/fcell.2022.792774)
Supplement: Supplementary file 3 [file Table4.XLSX]

## Sheet: MI_CM
source	term_name	term_id	adjusted_p_value	negative_log10_of_adjusted_p_value	term_size	query_size	intersection_size	effective_domain_size	intersections
GO:BP	protein-containing complex assembly	GO:0065003	6.96846e-06	5.15686	1458	1680	177	21331	TMEM126B,FHOD3,NDUFS8,RAB3A,KCNJ12,MITF,NDUFA5,CHCHD10,ALAD,SPTB,ACOT13,APIP,SMIM20,TSPYL4,NDUFAF3,ATP5D,COX20,SRPK3,NDUFA13,PRPF19,KCNA2,NDUFS6,CBY1,KLHL12,KCNA6,MIEF2,MAPT,TSPYL1,MECP2,DMAC2,NDUFB4C,ABI2,XRCC5,UQCR10,AP2M1,CUTC,PSMG2,ALDOA,ACTR3B,COA4,FARSB,NUBPL,SLF1,TMEM126A,NDUFAF7,NDUFB3,TAZ,ZNHIT3,PRKN,LMOD3,NDUFB11,NDUFA1,CUL3,CAND1,PSMC5,SPTA1,NDUFA6,NDUFB5,GTF2A2,NDUFAF4,COX7A1,HIGD1A,P…
GO:BP	intracellular transport	GO:0046907	0.00235938	2.6272	1413	1680	161	21331	KIF13A,RILPL1,PCNT,ATP5C1,ATP5H,EPM2A,LAPTM4B,ZFAND1,ARFRP1,ATP5D,ARL3,PLN,BET1L,AP4S1,CCDC91,NDUFA13,ERC1,RILP,ATPSCKMT,SYNJ2BP,EZR,KLHL12,MIEF2,FBXW7,MAPT,MECP2,AP3S2,SSX2IP,NACA,MAIP1,AP2M1,RNF139,VPS26A,CHMP5,IPO13,ZFAND6,PEX10,BLOC1S1,PEX26,CUL3,DNAJC19,PEX2,MIPEP,AP2S1,RAB10,RAB14,GSK3A,ATP5K,PEX12,MAPK8IP3,BCAP31,SEC62,SORCS2,ATP5J,PEX16,DNM1L,TSC1,LMTK2,SNUPN,CDK5,BCAS3,NUP153,TRAPPC2L,AT…
GO:BP	macromolecule catabolic process	GO:0009057	3.80461e-05	4.41969	1264	1680	155	21331	ADRB1,SH3RF2,RBM24,PTPN3,PPP2R3A,RBM38,EPM2A,RNF166,LAPTM4B,ALAD,USP2,MARCH6,AREL1,NDUFA13,PRPF19,CLPP,PPP1R3D,RILP,FBXL17,FBXO8,EZR,ARIH1,CUL7,GRSF1,FBXW7,ARMC8,USP13,DMAC2,CSDC2,DND1,UBR3,RGMA,PITHD1,RNF139,PYGB,TRIM13,FBXL22,ASB5,IDE,ATE1,ARAF,PRKN,UBE2G1,USP14,CUL3,CNOT10,METTL14,PSMC5,GSK3A,FHIT,NR1D1,PSMD14,BCAP31,GJA1,UBE2N,CDK5,SECISBP2,RNASET2B,NFE2L2,USP10,TMUB1,ZER1,ERI3,RNF19A,QK,AUP1…
GO:BP	organonitrogen compound catabolic process	GO:1901565	0.016322	1.78723	1224	1680	139	21331	DDO,ASRGL1,SH3RF2,PTPN3,PPP2R3A,EPM2A,RNF166,LAPTM4B,ALAD,USP2,MARCH6,AREL1,BCKDK,NDUFA13,PRPF19,CLPP,RILP,FBXL17,FBXO8,NUDT7,EZR,ARIH1,CUL7,FBXW7,ARMC8,USP13,DMAC2,UBR3,RGMA,PITHD1,RNF139,TRIM13,FBXL22,ASB5,IDE,ATE1,ARAF,PRKN,UBE2G1,USP14,CUL3,NUDT4,PSMC5,PNPLA8,APOBEC2,GCSH,GSK3A,NUDT13,FHIT,NR1D1,PSMD14,MTRR,ACAT1,BCAP31,GJA1,DCTPP1,UBE2N,KYAT1,NFE2L2,USP10,TMUB1,HPDL,ZER1,RNF19A,AUP1,DDRGK1,T…
GO:BP	oxidation-reduction process	GO:0055114	2.58463e-06	5.5876	1106	1680	144	21331	DHRS11,COQ7,ACADL,RETSAT,DDO,ADRB1,NDUFS8,ALKBH7,DHDH,EPM2A,NDUFA5,RRM2B,HSD11B1,ACADSB,FXN,FDX1,AOX1,ATP5D,AKR1C19,NDUFA7,NDUFA13,NDUFS6,SC5D,PPP1R3D,COX6A2,ILVBL,ETFBKMT,TECRL,SCCPDH,MECP2,TXN2,SELENOT,NDUFB4C,ECHS1,CYP2U1,UQCR10,EPM2AIP1,PRDX2,MTFR1,PYGB,PRXL2C,SDR39U1,ALDH2,IDE,NDUFA12,JMJD4,NDUFV1,NDUFB3,TAZ,BLOC1S1,NQO2,PPP1R3A,NDUFB11,NDUFA1,KDM1B,PEX2,CAT,ME1,NDUFA6,SESN1,GSK3A,OXR1,COX5B…
GO:BP	cellular macromolecule catabolic process	GO:0044265	0.00017585	3.75486	1068	1680	133	21331	SH3RF2,RBM24,RBM38,EPM2A,RNF166,LAPTM4B,ALAD,USP2,MARCH6,AREL1,PRPF19,CLPP,FBXL17,FBXO8,EZR,ARIH1,CUL7,GRSF1,FBXW7,ARMC8,USP13,DMAC2,CSDC2,DND1,UBR3,PITHD1,RNF139,TRIM13,FBXL22,IDE,ATE1,ARAF,PRKN,UBE2G1,USP14,CUL3,CNOT10,METTL14,PSMC5,GSK3A,FHIT,NR1D1,PSMD14,BCAP31,UBE2N,SECISBP2,RNASET2B,NFE2L2,USP10,TMUB1,ZER1,ERI3,RNF19A,QK,AUP1,DDRGK1,TRP53INP2,FZR1,NEDD4L,ECPAS,TENT4B,FTO,FAF1,OMA1,LRPPRC,TM…
GO:BP	cellular amide metabolic process	GO:0043603	0.00118015	2.92806	1063	1680	129	21331	RBM20,ASRGL1,PDF,GSTM1,RBM24,EIF4E3,MRPL55,CARNS1,MRPS5,HSD11B1,ACADSB,FARS2,RPL17,PDK1,EIF4E,NDUFA7,MRPS24,CORIN,MRPL22,PARS2,NUDT7,MRPL58,NARS2,GLO1,MRPL39,DND1,MRPS16,CERS4,RNF139,MRPL36,FARSB,AARSD1,IDE,METTL5,JMJD4,TARSL2,CNOT10,METTL14,RPS5,RPS21,MIPEP,GSK3A,CNOT11,EARS2,ADAM1A,MTRR,ACAT1,MRPS14,AASDH,ACSS2,PDHA1,NOA1,TSC1,MRPS15,CAPRIN2,SECISBP2,MRPL19,NFE2L2,FDXACB1,MMACHC,PINK1,QK,GSTM5,…
GO:BP	cellular protein-containing complex assembly	GO:0034622	2.03998e-06	5.69037	994	1680	133	21331	TMEM126B,FHOD3,NDUFS8,RAB3A,NDUFA5,SPTB,SMIM20,TSPYL4,NDUFAF3,ATP5D,COX20,SRPK3,NDUFA13,PRPF19,NDUFS6,MIEF2,MAPT,TSPYL1,MECP2,DMAC2,NDUFB4C,ABI2,XRCC5,UQCR10,PSMG2,ACTR3B,COA4,NUBPL,TMEM126A,NDUFAF7,NDUFB3,TAZ,ZNHIT3,PRKN,LMOD3,NDUFB11,NDUFA1,CAND1,PSMC5,SPTA1,NDUFA6,NDUFB5,GTF2A2,NDUFAF4,COX7A1,HIGD1A,PDE4DIP,RRP7A,BBS10,NDUFB6,NDUFAF5,MAPRE3,TAF6,NDUFB8,DNM1L,PFDN6,ATF7IP,NUP153,SLC25A33,NDUFA2…
GO:BP	protein modification by small protein conjugation or removal	GO:0070647	3.85e-09	8.41475	936	1680	136	21331	ASB18,SH3RF2,EPM2A,RNF166,KLHL7,ASB12,NSMCE2,TRIM63,USP2,MARCH6,AREL1,PRPF19,FBXL17,KLHL12,ARIH1,CUL7,FBXW7,TBC1D7,ANAPC13,USP13,UBR3,RNF139,BRCC3,TRIM13,FBXL22,ASB5,KCMF1,BCL11A,PRKN,UBE2G1,USP14,FBXO32,CUL3,CAND1,MED31,UBAC1,GSK3A,SPATA2,PEX12,HDAC4,PSMD14,JOSD2,UBE2N,DNM1L,CDC14B,BMI1,CDK5,TRIM54,DCAF7,HERC3,RFWD3,NFE2L2,USP10,ATXN7L3,PINK1,NEURL2,RNF19A,DDRGK1,LRSAM1,BCOR,KLHL2,FZR1,NEDD4L,FB…
GO:BP	protein catabolic process	GO:0030163	0.013544	1.86825	926	1680	111	21331	SH3RF2,PTPN3,PPP2R3A,EPM2A,RNF166,LAPTM4B,ALAD,USP2,MARCH6,AREL1,NDUFA13,PRPF19,CLPP,RILP,FBXL17,FBXO8,EZR,ARIH1,CUL7,FBXW7,ARMC8,USP13,DMAC2,UBR3,RGMA,PITHD1,RNF139,TRIM13,FBXL22,ASB5,IDE,ATE1,ARAF,PRKN,UBE2G1,USP14,CUL3,PSMC5,GSK3A,FHIT,NR1D1,PSMD14,BCAP31,GJA1,UBE2N,NFE2L2,USP10,TMUB1,ZER1,RNF19A,AUP1,DDRGK1,TRP53INP2,LRSAM1,FZR1,NEDD4L,ECPAS,PJA1,FAF1,OMA1,TMEM129,FBXO10,JKAMP,LYPLA1,NFE2L1,U…
GO:BP	organophosphate metabolic process	GO:0019637	0.0412741	1.38432	918	1680	108	21331	NFS1,ATP5C1,LCLAT1,ATP5H,SLC27A1,SYNJ2,RFK,RRM2B,PIGU,THTPA,HSD11B1,ACADSB,NMNAT3,ATP5D,PDK1,ATPSCKMT,NUDT7,FAM126A,PLA2G12A,MECP2,ATP2B2,ERBB4,ALDOA,BPGM,CDS2,PRXL2C,ADSSL1,CHKB,TAZ,PRKN,TMEM246,DNAJC19,PCYT1A,NUDT4,NME6,PNPLA8,GATA6,ATP5K,NUDT13,FHIT,PLB1,HDAC4,IPMK,PRKAA2,ACAT1,PIGP,ATP5J,DCTPP1,ACSS2,PDHA1,GALK1,PIGG,FCSK,INPP5A,ATP5J2,PANK4,LPCAT3,JMJD8,NDUFC2,INSR,TBPL1,ITPKC,ATP5L,PGAP3,RP…
GO:BP	RNA processing	GO:0006396	0.0252733	1.59734	887	1680	106	21331	RBM20,RBM24,RBM38,TRPT1,FARS2,MFAP1A,PPIL1,SRPK3,PRPF19,HNRNPH3,POP5,ZRSR1,INTS10,GRSF1,MECP2,INTS4,CSDC2,MRM3,METTL5,SF3B2,ZNHIT3,SUGP2,OSGEPL1,METTL14,LSM10,RPS21,ZCRB1,SNRPN,APOBEC2,INTS1,DUS2,RRP7A,MYOCD,RP9,TRMT2A,TRMT6,WDR18,WDR75,SCNM1,WDR33,CSTF2T,SF3A1,FDXACB1,TRMT1L,ECD,UTP15,TRMT112,ERI3,DTWD1,QK,DUS1L,TENT4B,ELP4,ISY1,DKC1,TSEN15,RBM17,EXOSC7,BCAS2,MRM1,GM28036,VIRMA,IVNS1ABP,UTP14A,T…
GO:BP	regulation of catabolic process	GO:0009894	0.00118473	2.92638	880	1680	111	21331	SH3RF2,RBM24,PTPN3,PPP2R3A,RBM38,EPM2A,LAPTM4B,NPRL2,HSD11B1,ALAD,PNPLA2,RRAGB,AREL1,CISD2,NDUFA13,GATA4,PPP1R3D,RILP,EZR,ARIH1,ETFBKMT,GRSF1,FBXW7,MAPT,USP13,CSDC2,DND1,RGMA,PITHD1,RNF139,PRXL2C,TRIM13,ASB5,ARAF,PRKN,USP14,ERCC4,NPRL3,METTL14,SESN1,OPTN,GSK3A,FHIT,HDAC4,PSMD14,PRKAA2,BCAP31,GJA1,DNM1L,TSC1,SECISBP2,HTT,GPR137,USP10,JMJD8,INSR,ZER1,THRA,PINK1,RNF19A,QK,DDRGK1,TRP53INP2,LRSAM1,FZR…
GO:BP	protein modification by small protein conjugation	GO:0032446	1.07e-07	6.97218	810	1680	118	21331	ASB18,SH3RF2,EPM2A,RNF166,KLHL7,ASB12,NSMCE2,TRIM63,MARCH6,AREL1,PRPF19,FBXL17,KLHL12,ARIH1,CUL7,FBXW7,TBC1D7,ANAPC13,UBR3,RNF139,TRIM13,FBXL22,ASB5,KCMF1,BCL11A,PRKN,UBE2G1,FBXO32,CUL3,CAND1,MED31,UBAC1,GSK3A,PEX12,HDAC4,UBE2N,DNM1L,CDC14B,BMI1,CDK5,TRIM54,DCAF7,HERC3,RFWD3,NFE2L2,ATXN7L3,PINK1,NEURL2,RNF19A,DDRGK1,LRSAM1,BCOR,KLHL2,FZR1,NEDD4L,FBXO25,PJA1,TMEM129,FBXO10,PCGF1,CAND2,TSPYL5,NFE2L…
GO:BP	peptide metabolic process	GO:0006518	1.10852e-05	4.95525	806	1680	111	21331	RBM20,PDF,GSTM1,RBM24,EIF4E3,MRPL55,CARNS1,MRPS5,FARS2,RPL17,EIF4E,NDUFA7,MRPS24,CORIN,MRPL22,PARS2,MRPL58,NARS2,GLO1,MRPL39,DND1,MRPS16,RNF139,MRPL36,FARSB,AARSD1,IDE,METTL5,JMJD4,TARSL2,CNOT10,METTL14,RPS5,RPS21,MIPEP,GSK3A,CNOT11,EARS2,ADAM1A,MRPS14,AASDH,NOA1,TSC1,MRPS15,CAPRIN2,SECISBP2,MRPL19,NFE2L2,FDXACB1,MMACHC,PINK1,QK,GSTM5,MRPS23,FTO,NAT8F1,EIF4EBP1,LRPPRC,OGFOD1,EIF2B1,AKAP6,RCC1L,PP…
GO:BP	amide biosynthetic process	GO:0043604	0.00378941	2.42143	780	1680	99	21331	RBM20,PDF,RBM24,EIF4E3,MRPL55,CARNS1,MRPS5,FARS2,RPL17,PDK1,EIF4E,NDUFA7,MRPS24,MRPL22,PARS2,MRPL58,NARS2,MRPL39,DND1,MRPS16,CERS4,RNF139,MRPL36,FARSB,AARSD1,METTL5,JMJD4,TARSL2,CNOT10,METTL14,RPS5,RPS21,CNOT11,EARS2,ADAM1A,ACAT1,MRPS14,AASDH,ACSS2,PDHA1,NOA1,TSC1,MRPS15,CAPRIN2,SECISBP2,MRPL19,NFE2L2,FDXACB1,PINK1,QK,MRPS23,FTO,EIF4EBP1,LRPPRC,OGFOD1,EIF2B1,AKAP6,RCC1L,PPP1CA,GSPT1,EIF5B,MRPL52,…
GO:BP	cellular protein catabolic process	GO:0044257	0.0154438	1.81125	775	1680	96	21331	SH3RF2,EPM2A,RNF166,LAPTM4B,ALAD,USP2,MARCH6,AREL1,PRPF19,CLPP,FBXL17,FBXO8,EZR,ARIH1,CUL7,FBXW7,ARMC8,USP13,DMAC2,UBR3,PITHD1,RNF139,TRIM13,FBXL22,IDE,ATE1,ARAF,PRKN,UBE2G1,USP14,CUL3,PSMC5,GSK3A,FHIT,NR1D1,PSMD14,BCAP31,UBE2N,NFE2L2,USP10,TMUB1,ZER1,RNF19A,AUP1,DDRGK1,TRP53INP2,FZR1,NEDD4L,ECPAS,FAF1,OMA1,TMEM129,FBXO10,JKAMP,NFE2L1,UQCC2,ANAPC4,RPL23,FBXL16,FBXW4,UBE2A,TAF1,CNOT4,GIPC1,TMEM199…
GO:BP	protein ubiquitination	GO:0016567	4.32e-08	7.36463	762	1680	114	21331	ASB18,SH3RF2,EPM2A,RNF166,KLHL7,ASB12,NSMCE2,TRIM63,MARCH6,AREL1,PRPF19,FBXL17,KLHL12,ARIH1,CUL7,FBXW7,TBC1D7,ANAPC13,UBR3,RNF139,TRIM13,FBXL22,ASB5,KCMF1,PRKN,UBE2G1,FBXO32,CUL3,CAND1,MED31,UBAC1,GSK3A,PEX12,UBE2N,DNM1L,CDC14B,BMI1,CDK5,TRIM54,DCAF7,HERC3,RFWD3,NFE2L2,ATXN7L3,PINK1,NEURL2,RNF19A,LRSAM1,BCOR,KLHL2,FZR1,NEDD4L,FBXO25,PJA1,TMEM129,FBXO10,PCGF1,CAND2,TSPYL5,NFE2L1,UBE2O,DDB2,IVNS1AB…
GO:BP	regulation of cellular catabolic process	GO:0031329	0.00106653	2.97203	739	1680	97	21331	SH3RF2,RBM24,PTPN3,RBM38,EPM2A,LAPTM4B,NPRL2,HSD11B1,ALAD,PNPLA2,RRAGB,CISD2,GATA4,PPP1R3D,EZR,ARIH1,ETFBKMT,GRSF1,FBXW7,MAPT,USP13,CSDC2,DND1,RGMA,PITHD1,RNF139,PRXL2C,TRIM13,ARAF,PRKN,USP14,ERCC4,NPRL3,METTL14,SESN1,OPTN,GSK3A,FHIT,PSMD14,PRKAA2,BCAP31,DNM1L,TSC1,SECISBP2,HTT,GPR137,USP10,INSR,ZER1,PINK1,RNF19A,QK,DDRGK1,TRP53INP2,LRSAM1,FZR1,TENT4B,FTO,FAF1,LRPPRC,DKC1,PPP1CA,FYCO1,NFE2L1,FAST…
GO:BP	proteolysis involved in cellular protein catabolic process	GO:0051603	0.0150113	1.82358	724	1680	91	21331	SH3RF2,EPM2A,RNF166,ALAD,USP2,MARCH6,AREL1,PRPF19,CLPP,FBXL17,FBXO8,ARIH1,CUL7,FBXW7,ARMC8,USP13,DMAC2,UBR3,PITHD1,RNF139,TRIM13,FBXL22,IDE,ATE1,ARAF,PRKN,UBE2G1,USP14,CUL3,PSMC5,GSK3A,FHIT,NR1D1,PSMD14,BCAP31,UBE2N,NFE2L2,USP10,TMUB1,ZER1,RNF19A,AUP1,DDRGK1,TRP53INP2,FZR1,NEDD4L,ECPAS,OMA1,TMEM129,FBXO10,JKAMP,NFE2L1,ANAPC4,RPL23,FBXL16,FBXW4,UBE2A,TAF1,CNOT4,GIPC1,FAM122A,TRIB2,DERL1,FBXL14,PEL…
GO:BP	peptide biosynthetic process	GO:0043043	0.000147069	3.83248	661	1680	92	21331	RBM20,PDF,RBM24,EIF4E3,MRPL55,CARNS1,MRPS5,FARS2,RPL17,EIF4E,NDUFA7,MRPS24,MRPL22,PARS2,MRPL58,NARS2,MRPL39,DND1,MRPS16,RNF139,MRPL36,FARSB,AARSD1,METTL5,JMJD4,TARSL2,CNOT10,METTL14,RPS5,RPS21,CNOT11,EARS2,ADAM1A,MRPS14,AASDH,NOA1,TSC1,MRPS15,CAPRIN2,SECISBP2,MRPL19,NFE2L2,FDXACB1,PINK1,QK,MRPS23,FTO,EIF4EBP1,LRPPRC,OGFOD1,EIF2B1,AKAP6,RCC1L,PPP1CA,GSPT1,EIF5B,MRPL52,UQCC2,RPL23,YARS2,CNOT7,EIF4B…
GO:BP	translation	GO:0006412	0.000290979	3.53614	642	1680	89	21331	RBM20,PDF,RBM24,EIF4E3,MRPL55,MRPS5,FARS2,RPL17,EIF4E,NDUFA7,MRPS24,MRPL22,PARS2,MRPL58,NARS2,MRPL39,DND1,MRPS16,RNF139,MRPL36,FARSB,AARSD1,METTL5,JMJD4,TARSL2,CNOT10,METTL14,RPS5,RPS21,CNOT11,EARS2,ADAM1A,MRPS14,NOA1,TSC1,MRPS15,CAPRIN2,SECISBP2,MRPL19,FDXACB1,PINK1,QK,MRPS23,FTO,EIF4EBP1,LRPPRC,OGFOD1,EIF2B1,AKAP6,RCC1L,PPP1CA,GSPT1,EIF5B,MRPL52,UQCC2,RPL23,YARS2,CNOT7,EIF4B,NSUN3,MIEF1,FXR1,MR…
GO:BP	modification-dependent macromolecule catabolic process	GO:0043632	0.00104192	2.98216	622	1680	85	21331	SH3RF2,EPM2A,RNF166,USP2,MARCH6,AREL1,FBXL17,FBXO8,ARIH1,CUL7,FBXW7,ARMC8,USP13,DMAC2,UBR3,RNF139,TRIM13,FBXL22,ATE1,ARAF,PRKN,UBE2G1,USP14,CUL3,PSMC5,GSK3A,FHIT,PSMD14,BCAP31,UBE2N,NFE2L2,USP10,TMUB1,ZER1,RNF19A,AUP1,DDRGK1,TRP53INP2,FZR1,NEDD4L,ECPAS,TENT4B,TMEM129,FBXO10,JKAMP,EXOSC7,ANAPC4,RPL23,FBXL16,FBXW4,UBE2A,TAF1,CNOT4,GIPC1,FAM122A,TRIB2,DERL1,FBXL14,PELI1,CRBN,BIRC6,MTM1,NUB1,DDB1,DIS…
GO:BP	modification-dependent protein catabolic process	GO:0019941	0.00697866	2.15623	612	1680	81	21331	SH3RF2,EPM2A,RNF166,USP2,MARCH6,AREL1,FBXL17,FBXO8,ARIH1,CUL7,FBXW7,ARMC8,USP13,DMAC2,UBR3,RNF139,TRIM13,FBXL22,ATE1,ARAF,PRKN,UBE2G1,USP14,CUL3,PSMC5,GSK3A,FHIT,PSMD14,BCAP31,UBE2N,NFE2L2,USP10,TMUB1,ZER1,RNF19A,AUP1,DDRGK1,TRP53INP2,FZR1,NEDD4L,ECPAS,TMEM129,FBXO10,JKAMP,ANAPC4,RPL23,FBXL16,FBXW4,UBE2A,TAF1,CNOT4,GIPC1,FAM122A,TRIB2,DERL1,FBXL14,PELI1,CRBN,BIRC6,MTM1,NUB1,DDB1,SELENOS,HSPBP1,US…
GO:BP	ubiquitin-dependent protein catabolic process	GO:0006511	0.00319181	2.49596	600	1680	81	21331	SH3RF2,EPM2A,RNF166,USP2,MARCH6,AREL1,FBXL17,FBXO8,ARIH1,CUL7,FBXW7,ARMC8,USP13,DMAC2,UBR3,RNF139,TRIM13,FBXL22,ATE1,ARAF,PRKN,UBE2G1,USP14,CUL3,PSMC5,GSK3A,FHIT,PSMD14,BCAP31,UBE2N,NFE2L2,USP10,TMUB1,ZER1,RNF19A,AUP1,DDRGK1,TRP53INP2,FZR1,NEDD4L,ECPAS,TMEM129,FBXO10,JKAMP,ANAPC4,RPL23,FBXL16,FBXW4,UBE2A,TAF1,CNOT4,GIPC1,FAM122A,TRIB2,DERL1,FBXL14,PELI1,CRBN,BIRC6,MTM1,NUB1,DDB1,SELENOS,HSPBP1,US…
GO:BP	mitochondrion organization	GO:0007005	9.83e-19	18.0075	497	1680	107	21331	COQ7,TMEM126B,NDUFS8,ALKBH7,PPIF,FUNDC2,RAB3A,EPM2A,SYNJ2,NDUFA5,CHCHD10,FXN,SMIM20,CISD2,NDUFAF3,ATP5D,MAP1LC3B,COX20,NDUFA13,NDUFS6,MIGA1,SYNJ2BP,MIEF2,FBXW7,MAPT,DMAC2,NDUFB4C,MRPL39,MAIP1,SIVA1,CLUH,UQCR10,ERBB4,MTFR1,COA4,NUBPL,TMEM126A,NDUFAF7,NDUFB3,TAZ,PRKN,GGCT,DCTN6,NDUFB11,NDUFA1,DNAJC19,WDR45,MIPEP,NDUFA6,OPTN,GSK3A,NDUFB5,NDUFAF4,COX7A1,HIGD1A,AFG3L1,NDUFB6,NDUFAF5,CHCHD2,NDUFB8,DNM1…
GO:BP	covalent chromatin modification	GO:0016569	0.0016518	2.78204	477	1680	69	21331	SMYD1,SUDS3,RLF,N6AMT1,COPRS,KMT5A,EZH1,MECP2,BRCC3,AKAP8,HLCS,HSF4,KDM1B,HDAC4,PRKAA2,MYOCD,UBE2N,BMI1,KDM8,BEND3,WDR5B,ATF7IP,CDK5,TRMT112,ING5,ZNHIT1,ATXN7L3,PINK1,MLLT6,JADE1,BCOR,SIN3B,KAT14,KANSL1L,BRD7,PCGF1,SUPT7L,DDB2,KDM6B,DPY30,UBE2A,TAF1,AKAP8L,DMAP1,SATB1,SETD2,BC004004,DDB1,EYA3,TET1,PRDM5,DR1,SFPQ,USP22,TAF10,TADA2B,BRMS1L,CBX8,RCOR1,TAF6L,NSD1,SETD1B,MSL2,FH1,MTA1,RUVBL1,UBR2,TAF9…
GO:BP	proteasomal protein catabolic process	GO:0010498	0.000631774	3.19944	465	1680	69	21331	SH3RF2,EPM2A,ALAD,MARCH6,AREL1,PRPF19,FBXL17,ARIH1,FBXW7,ARMC8,USP13,DMAC2,UBR3,PITHD1,RNF139,TRIM13,FBXL22,ATE1,ARAF,PRKN,UBE2G1,USP14,CUL3,PSMC5,GSK3A,FHIT,NR1D1,PSMD14,BCAP31,NFE2L2,TMUB1,ZER1,RNF19A,AUP1,DDRGK1,FZR1,NEDD4L,ECPAS,TMEM129,JKAMP,NFE2L1,ANAPC4,FBXL16,FBXW4,UBE2A,TAF1,GIPC1,FAM122A,TRIB2,DERL1,FBXL14,PELI1,CRBN,MTM1,NUB1,DDB1,UGGT1,SELENOS,HSPBP1,UBE2W,PCNP,BAG6,CSNK1A1,MTA1,FBXL3…
GO:BP	histone modification	GO:0016570	0.00122919	2.91038	464	1680	68	21331	SMYD1,SUDS3,RLF,N6AMT1,COPRS,KMT5A,EZH1,MECP2,BRCC3,AKAP8,HLCS,HSF4,KDM1B,HDAC4,PRKAA2,MYOCD,UBE2N,BMI1,KDM8,BEND3,WDR5B,CDK5,TRMT112,ING5,ZNHIT1,ATXN7L3,PINK1,MLLT6,JADE1,BCOR,SIN3B,KAT14,KANSL1L,BRD7,PCGF1,SUPT7L,DDB2,KDM6B,DPY30,UBE2A,TAF1,AKAP8L,DMAP1,SATB1,SETD2,BC004004,DDB1,EYA3,TET1,PRDM5,DR1,SFPQ,USP22,TAF10,TADA2B,BRMS1L,CBX8,RCOR1,TAF6L,NSD1,SETD1B,MSL2,FH1,MTA1,RUVBL1,UBR2,TAF9,MACROH…
GO:BP	positive regulation of catabolic process	GO:0009896	0.0100355	1.99846	454	1680	64	21331	SH3RF2,RBM24,PPP2R3A,EPM2A,NPRL2,PNPLA2,AREL1,NDUFA13,RILP,EZR,ARIH1,GRSF1,FBXW7,USP13,DND1,RGMA,RNF139,PRXL2C,TRIM13,ASB5,PRKN,METTL14,SESN1,OPTN,GSK3A,PRKAA2,BCAP31,GJA1,TSC1,HTT,INSR,ZER1,PINK1,RNF19A,DDRGK1,TRP53INP2,LRSAM1,FZR1,NEDD4L,FTO,FAF1,FYCO1,UQCC2,ULK2,SGSM3,TAF1,CNOT7,FAM122A,TRIB2,ULK1,ABHD5,NUB1,DDB1,ESRRB,HSPBP1,PAFAH1B2,CNOT8,VPS13D,ENDOG,BAG6,ZC3H12A,CSNK1A1,NRD1,RNF144B
GO:BP	generation of precursor metabolites and energy	GO:0006091	9.16e-13	12.0381	450	1680	89	21331	COQ7,ADRB1,NDUFS8,PPIF,ATP5C1,ATP5H,EPM2A,NDUFA5,CHCHD10,HSD11B1,ACADSB,FXN,FDX1,AOX1,ATP5D,NDUFA7,NDUFS6,PPP1R3D,COX6A2,ATPSCKMT,ETFBKMT,MECP2,UQCR10,EPM2AIP1,MTFR1,ALDOA,BPGM,PYGB,PRXL2C,MSH2,IDE,NDUFA12,NDUFV1,NDUFB3,TAZ,BLOC1S1,NQO2,PPP1R3A,CAT,GSK3A,ATP5K,COX5B,HDAC4,NR1D1,COX7A1,PRKAA2,UQCR11,ACAT1,NDUFB6,ATP5J,PDHA1,GALK1,NDUFB8,NOA1,UQCRFS1,SLC25A33,ATP5J2,JMJD8,NDUFC2,INSR,PINK1,ATP5L,CO…
GO:BP	ncRNA metabolic process	GO:0034660	7.90555e-05	4.10207	450	1680	70	21331	TRPT1,FARS2,PARS2,POP5,INTS10,GRSF1,NARS2,MECP2,INTS4,MRM3,FARSB,AARSD1,METTL5,ZNHIT3,TARSL2,DTD1,OSGEPL1,RPS21,INTS1,EARS2,DUS2,RRP7A,TRMT6,WDR18,WDR75,FDXACB1,TRMT1L,UTP15,TRMT112,ERI3,DTWD1,DUS1L,TENT4B,ELP4,DKC1,TSEN15,EXOSC7,MRM1,UTP14A,TARBP1,YARS2,TRDMT1,DTD2,RELA,RPP14,NSUN3,ELAC1,HELB,RRS1,ELP5,RPP25L,ELP1,SARS,DIS3L2,NAT10,QTRT2,PUSL1,THUMPD3,EXOSC3,INTS8,BOP1,TBL3,RRP8,ZC3H12A,LYAR,GAT…
GO:BP	muscle tissue development	GO:0060537	0.0031878	2.49651	439	1680	64	21331	FHOD3,ADRB1,RBM24,SMYD1,DSG2,MYLK3,USP2,HLF,TNNI3,PLN,TBX5,SRPK3,SCHIP1,RARB,GATA4,ZFAND5,MEF2D,SOX6,BCL9,CBY1,SPEG,DSP,NACA,FGF1,ERBB4,TAZ,LMOD3,NPRL3,GATA6,GSK3A,NR1D2,HDAC4,NEBL,HOMER1,MYOCD,GJA1,TSC1,POPDC2,CDK5,BVES,MYH14,TCAP,AKAP6,TRIP10,FRS2,KDM6B,UQCC2,CCNT2,XK,CXADR,PPP1R13L,SIX4,MYL6B,ZFPM2,MTM1,ERBB3,ACTN2,SGCG,TNNT2,MYOZ2,IFRD1,ANGPT1,PIN1,MYL2
GO:BP	striated muscle tissue development	GO:0014706	0.00238185	2.62309	417	1680	62	21331	FHOD3,ADRB1,RBM24,SMYD1,DSG2,MYLK3,USP2,HLF,TNNI3,PLN,TBX5,SRPK3,RARB,GATA4,MEF2D,SOX6,BCL9,CBY1,SPEG,DSP,NACA,FGF1,ERBB4,TAZ,LMOD3,NPRL3,GATA6,GSK3A,NR1D2,HDAC4,NEBL,HOMER1,MYOCD,GJA1,TSC1,POPDC2,CDK5,BVES,MYH14,TCAP,AKAP6,TRIP10,FRS2,KDM6B,UQCC2,CCNT2,XK,CXADR,PPP1R13L,SIX4,MYL6B,ZFPM2,MTM1,ERBB3,ACTN2,SGCG,TNNT2,MYOZ2,IFRD1,ANGPT1,PIN1,MYL2
GO:BP	proteasome-mediated ubiquitin-dependent protein catabolic process	GO:0043161	0.00440686	2.35587	397	1680	59	21331	SH3RF2,EPM2A,MARCH6,AREL1,FBXL17,ARIH1,FBXW7,ARMC8,DMAC2,UBR3,TRIM13,FBXL22,ARAF,PRKN,UBE2G1,USP14,CUL3,PSMC5,GSK3A,FHIT,PSMD14,BCAP31,NFE2L2,TMUB1,ZER1,RNF19A,AUP1,DDRGK1,FZR1,NEDD4L,ECPAS,TMEM129,JKAMP,ANAPC4,FBXL16,FBXW4,UBE2A,TAF1,GIPC1,FAM122A,TRIB2,DERL1,FBXL14,PELI1,CRBN,MTM1,NUB1,DDB1,SELENOS,HSPBP1,UBE2W,PCNP,BAG6,CSNK1A1,MTA1,FBXL3,UBR2,TAF9,RNF144B
GO:BP	positive regulation of cellular catabolic process	GO:0031331	0.0401053	1.3968	388	1680	55	21331	SH3RF2,RBM24,EPM2A,NPRL2,PNPLA2,EZR,ARIH1,GRSF1,FBXW7,USP13,DND1,RGMA,RNF139,PRXL2C,TRIM13,PRKN,METTL14,SESN1,OPTN,GSK3A,PRKAA2,BCAP31,TSC1,HTT,INSR,ZER1,PINK1,RNF19A,DDRGK1,TRP53INP2,LRSAM1,FZR1,FTO,FAF1,FYCO1,UQCC2,ULK2,TAF1,CNOT7,FAM122A,TRIB2,ULK1,ABHD5,NUB1,ESRRB,HSPBP1,PAFAH1B2,CNOT8,VPS13D,ENDOG,BAG6,ZC3H12A,CSNK1A1,NRD1,RNF144B
GO:BP	peptidyl-lysine modification	GO:0018205	0.0319893	1.495	385	1680	55	21331	SMYD1,NSMCE2,RLF,SIRT5,N6AMT1,ATPSCKMT,KMT5A,EZH1,ETFBKMT,MECP2,EEF1AKMT1,BCL11A,LIPT1,BLOC1S1,GCSH,HDAC4,PRKAA2,MYOCD,BMI1,BEND3,WDR5B,TRMT112,ING5,FAM173A,MLLT6,JADE1,BCOR,KAT14,KANSL1L,NAT8F1,BRD7,SUPT7L,DPY30,TAF1,DMAP1,RELA,SETD2,DOHH,NDUFAB1,DHPS,PRDM5,DR1,USP22,TAF10,TADA2B,LIPT2,BAG6,TAF6L,NSD1,SETD1B,MSL2,FH1,RUVBL1,TAF9,MACROH2A1
GO:BP	ncRNA processing	GO:0034470	0.0106968	1.97075	362	1680	54	21331	TRPT1,FARS2,POP5,INTS10,GRSF1,MECP2,INTS4,MRM3,METTL5,ZNHIT3,OSGEPL1,RPS21,INTS1,DUS2,RRP7A,TRMT6,WDR18,WDR75,FDXACB1,TRMT1L,UTP15,TRMT112,ERI3,DTWD1,DUS1L,TENT4B,ELP4,DKC1,TSEN15,EXOSC7,MRM1,UTP14A,TARBP1,TRDMT1,RPP14,NSUN3,ELAC1,HELB,RRS1,ELP5,RPP25L,ELP1,NAT10,QTRT2,PUSL1,THUMPD3,EXOSC3,INTS8,BOP1,TBL3,RRP8,LYAR,TFB1M,EMG1
GO:BP	methylation	GO:0032259	2.66496e-05	4.57431	352	1680	60	21331	SMYD1,RLF,METTL23,N6AMT1,COPRS,ATPSCKMT,KMT5A,EZH1,ETFBKMT,MECP2,METTL22,MRM3,EEF1AKMT1,NDUFAF7,METTL5,AS3MT,PCMTD2,KDM1B,METTL14,GSK3A,SMYD4,TRMT2A,NDUFAF5,TRMT6,BMI1,BEND3,WDR5B,ATF7IP,COMTD1,FDXACB1,TRMT1L,TRMT112,FAM173A,MLLT6,MGMT,BCOR,GSPT1,MRM1,VIRMA,TARBP1,DPY30,INMT,TRDMT1,SATB1,NSUN3,SETD2,COQ3,FAM98B,TET1,PRDM5,THUMPD3,PRMT9,SPOUT1,RRP8,NSD1,SETD1B,FH1,TFB1M,MACROH2A1,EMG1
GO:BP	macromolecule methylation	GO:0043414	0.00202595	2.69337	308	1680	50	21331	SMYD1,RLF,N6AMT1,COPRS,ATPSCKMT,KMT5A,EZH1,ETFBKMT,MECP2,METTL22,MRM3,EEF1AKMT1,NDUFAF7,METTL5,PCMTD2,KDM1B,METTL14,GSK3A,TRMT2A,TRMT6,BMI1,BEND3,WDR5B,ATF7IP,FDXACB1,TRMT1L,TRMT112,FAM173A,MLLT6,BCOR,GSPT1,MRM1,VIRMA,TARBP1,DPY30,TRDMT1,SATB1,NSUN3,SETD2,FAM98B,TET1,PRDM5,THUMPD3,PRMT9,NSD1,SETD1B,FH1,TFB1M,MACROH2A1,EMG1
GO:BP	ATP metabolic process	GO:0046034	1.56e-11	10.8071	260	1680	61	21331	COQ7,NDUFS8,PPIF,ATP5C1,ATP5H,CHCHD10,FXN,ATP5D,NDUFA7,NDUFS6,COX6A2,ATPSCKMT,MECP2,UQCR10,ALDOA,BPGM,PRXL2C,MSH2,ATP1A2,NDUFA12,NDUFV1,TAZ,PRKN,ATP5K,HDAC4,COX7A1,PRKAA2,NDUFB6,ATP5J,GALK1,NDUFB8,DNM1L,BEND3,UQCRFS1,SLC25A33,ATP5J2,JMJD8,NDUFC2,INSR,PINK1,ATP5L,COX7A2,UQCRB,NIPSNAP2,UQCC2,NDUFV3,COA6,COX6C,DGUOK,ATP5PB,TKFC,OGDH,COX8B,ESRRB,COX5A,COX7C,PGAM2,GM10053,TEFM,ATP5G2,NDUFB9
GO:BP	energy derivation by oxidation of organic compounds	GO:0015980	3.74091e-05	4.42702	256	1680	48	21331	COQ7,ADRB1,NDUFS8,EPM2A,NDUFA5,FXN,ATP5D,NDUFA7,NDUFS6,PPP1R3D,COX6A2,MECP2,UQCR10,EPM2AIP1,MTFR1,PYGB,IDE,NDUFA12,NDUFV1,TAZ,BLOC1S1,PPP1R3A,CAT,GSK3A,NR1D1,NDUFB6,PDHA1,NDUFB8,NOA1,UQCRFS1,NDUFC2,INSR,PINK1,UQCRB,PPP1CA,NDUFV3,COA6,SLC37A4,DGUOK,OGDH,MTFR1L,ESRRB,MDH1,COX5A,COX7C,GM10053,FH1,NDUFB9
GO:BP	cardiac muscle tissue development	GO:0048738	0.0264332	1.57785	247	1680	40	21331	FHOD3,ADRB1,DSG2,MYLK3,TNNI3,PLN,TBX5,RARB,GATA4,SOX6,CBY1,SPEG,DSP,FGF1,ERBB4,TAZ,NPRL3,GATA6,GSK3A,NEBL,MYOCD,GJA1,TSC1,POPDC2,BVES,TCAP,AKAP6,TRIP10,FRS2,KDM6B,CXADR,PPP1R13L,ZFPM2,ERBB3,ACTN2,SGCG,TNNT2,ANGPT1,PIN1,MYL2
GO:BP	heart process	GO:0003015	0.000135584	3.86779	242	1680	45	21331	TMEM38A,ADRB1,CHRM2,DSG2,TRDN,CACNB2,DSC2,TNNI3,PLN,TMEM65,GATA4,DSP,TAC1,ATP1A2,TAZ,HCN4,GSK3A,HDAC4,GJA1,ATP5J,DNM1L,POPDC2,BVES,KCNN2,THRA,THRB,NEDD4L,TCAP,AKAP6,CTNNA3,DMPK,CXADR,DRD2,PPP1R13L,KCNH2,NUP155,PEBP1,SGCG,SMAD5,TNNI3K,CACNA1C,TNNT2,SLC4A3,ZC3H12A,MYL2
GO:BP	heart contraction	GO:0060047	3.61594e-05	4.44178	232	1680	45	21331	TMEM38A,ADRB1,CHRM2,DSG2,TRDN,CACNB2,DSC2,TNNI3,PLN,TMEM65,GATA4,DSP,TAC1,ATP1A2,TAZ,HCN4,GSK3A,HDAC4,GJA1,ATP5J,DNM1L,POPDC2,BVES,KCNN2,THRA,THRB,NEDD4L,TCAP,AKAP6,CTNNA3,DMPK,CXADR,DRD2,PPP1R13L,KCNH2,NUP155,PEBP1,SGCG,SMAD5,TNNI3K,CACNA1C,TNNT2,SLC4A3,ZC3H12A,MYL2
GO:BP	mitochondrial transport	GO:0006839	1.78056e-05	4.74944	204	1680	42	21331	ALKBH7,PPIF,ATP5C1,ATP5H,CHCHD10,ATP5D,SFXN4,SLC25A38,NDUFA13,ATPSCKMT,FBXW7,MAIP1,SIVA1,PRKN,DNAJC19,MIPEP,GSK3A,ATP5K,ATP5J,SLC25A33,ATP5J2,TOMM40L,SPG7,PINK1,COX18,ATP5L,MCU,ROMO1,MICU1,PMPCB,MICU2,ATP5PB,TIMM13,SMDT1,IMMP1L,TIMM10,SLC25A28,THEM4,AGK,PDCD5,TIMM9,UQCRC2
GO:BP	regulation of heart contraction	GO:0008016	0.00105954	2.97488	194	1680	37	21331	TMEM38A,ADRB1,CHRM2,DSG2,CACNB2,DSC2,TNNI3,PLN,TMEM65,GATA4,DSP,TAC1,ATP1A2,HCN4,GSK3A,HDAC4,GJA1,ATP5J,POPDC2,BVES,KCNN2,THRA,THRB,AKAP6,CTNNA3,DMPK,CXADR,DRD2,KCNH2,NUP155,PEBP1,TNNI3K,CACNA1C,TNNT2,SLC4A3,ZC3H12A,MYL2
GO:BP	tRNA metabolic process	GO:0006399	6.56e-07	6.18316	177	1680	41	21331	TRPT1,FARS2,PARS2,POP5,GRSF1,NARS2,FARSB,AARSD1,TARSL2,DTD1,OSGEPL1,EARS2,DUS2,TRMT6,FDXACB1,TRMT1L,TRMT112,DTWD1,DUS1L,ELP4,TSEN15,EXOSC7,TARBP1,YARS2,TRDMT1,DTD2,RPP14,NSUN3,ELAC1,ELP5,RPP25L,ELP1,SARS,NAT10,QTRT2,PUSL1,THUMPD3,EXOSC3,GATC,HARS2,RARS2
GO:BP	striated muscle contraction	GO:0006941	0.00172214	2.76393	174	1680	34	21331	TMEM38A,ADRB1,DSG2,CACNB2,DSC2,TNNI3,PLN,GRCC10,GATA4,DSP,ALDOA,ATP1A2,TAZ,LMOD3,HCN4,HDAC4,HOMER1,KCNN2,MYH14,NEDD4L,TCAP,AKAP6,CTNNA3,DMPK,PPP1R13L,KCNH2,NUP155,SMAD5,TNNI3K,CACNA1C,TNNT2,PGAM2,ZC3H12A,MYL2
GO:BP	cellular respiration	GO:0045333	8.34331e-05	4.07866	169	1680	36	21331	COQ7,NDUFS8,NDUFA5,FXN,ATP5D,NDUFA7,NDUFS6,COX6A2,MECP2,UQCR10,MTFR1,IDE,NDUFA12,NDUFV1,TAZ,BLOC1S1,CAT,NDUFB6,PDHA1,NDUFB8,NOA1,UQCRFS1,NDUFC2,PINK1,UQCRB,NDUFV3,COA6,DGUOK,OGDH,MTFR1L,MDH1,COX5A,COX7C,GM10053,FH1,NDUFB9
GO:BP	RNA modification	GO:0009451	0.0237282	1.62473	154	1680	29	21331	MRM3,METTL5,OSGEPL1,METTL14,APOBEC2,DUS2,TRMT2A,TRMT6,FDXACB1,TRMT1L,TRMT112,DTWD1,DUS1L,FTO,ELP4,DKC1,MRM1,VIRMA,TARBP1,TRDMT1,NSUN3,ELP5,ELP1,NAT10,QTRT2,PUSL1,THUMPD3,TFB1M,EMG1
GO:BP	cardiac muscle contraction	GO:0060048	0.0199878	1.69923	137	1680	27	21331	TMEM38A,ADRB1,DSG2,CACNB2,DSC2,TNNI3,PLN,GATA4,DSP,ATP1A2,TAZ,HCN4,HDAC4,KCNN2,NEDD4L,TCAP,AKAP6,CTNNA3,PPP1R13L,KCNH2,NUP155,SMAD5,TNNI3K,CACNA1C,TNNT2,ZC3H12A,MYL2
GO:BP	electron transport chain	GO:0022900	6.36e-07	6.19674	136	1680	35	21331	COQ7,NDUFS8,NDUFA5,ACADSB,FDX1,AOX1,NDUFA7,NDUFS6,COX6A2,MECP2,UQCR10,NDUFA12,NDUFV1,NDUFB3,TAZ,NQO2,COX5B,COX7A1,UQCR11,NDUFB6,NDUFB8,UQCRFS1,NDUFC2,PINK1,COX7A2,UQCRB,NDUFV3,COA6,COX6C,DGUOK,COX8B,COX5A,COX7C,GM10053,NDUFB9
GO:BP	TOR signaling	GO:0031929	0.0437618	1.3589	127	1680	25	21331	EPM2A,NPRL2,RRAGB,TTI1,TBC1D7,GPR137C,ARAF,NPRL3,SESN1,GSK3A,ADAM1A,PRKAA2,KPTN,TSC1,LAMTOR2,GPR137,SIK3,SEC13,EIF4EBP1,MLST8,MTM1,RPTOR,GPAT3,MAPKAP1,UBR2
GO:BP	DNA-templated transcription, initiation	GO:0006352	0.0210361	1.67704	122	1680	25	21331	MITF,CAND1,PSMC5,GTF2A2,TAF6,ATF7IP,GTF3C1,TBPL1,THRA,MED4,SNAPC5,POLR2I,TAF9B,TAF1,TBP,DR1,TAF10,BDP1,PSMC3,TFAM,GTF2A1,SUB1,TAF6L,MED30,TAF9
GO:BP	tRNA processing	GO:0008033	0.0210361	1.67704	122	1680	25	21331	TRPT1,FARS2,POP5,GRSF1,OSGEPL1,DUS2,TRMT6,TRMT1L,TRMT112,DTWD1,DUS1L,ELP4,TSEN15,TARBP1,TRDMT1,RPP14,NSUN3,ELAC1,ELP5,RPP25L,ELP1,NAT10,QTRT2,PUSL1,THUMPD3
GO:BP	oxidative phosphorylation	GO:0006119	1.03e-15	14.9878	119	1680	44	21331	COQ7,NDUFS8,PPIF,ATP5C1,ATP5H,CHCHD10,FXN,ATP5D,NDUFA7,NDUFS6,COX6A2,ATPSCKMT,MECP2,UQCR10,MSH2,NDUFA12,NDUFV1,TAZ,ATP5K,COX7A1,NDUFB6,ATP5J,NDUFB8,UQCRFS1,SLC25A33,ATP5J2,NDUFC2,PINK1,ATP5L,COX7A2,UQCRB,NIPSNAP2,UQCC2,NDUFV3,COA6,COX6C,DGUOK,ATP5PB,COX8B,COX5A,COX7C,GM10053,TEFM,NDUFB9
GO:BP	mitochondrial gene expression	GO:0140053	0.000438822	3.35771	107	1680	26	21331	CHCHD10,PPARGC1B,NDUFA7,MRPS24,MRPL58,MRPS16,EARS2,MRPS14,NOA1,MRPS15,SLC25A33,LRPPRC,RCC1L,MRPL52,UQCC2,YARS2,NSUN3,MIEF1,MRPL12,MRPS12,MRPS25,MTRF1L,TFAM,GATC,RARS2,TEFM
GO:BP	mitochondrial membrane organization	GO:0007006	0.00424495	2.37213	105	1680	24	21331	ALKBH7,PPIF,CHCHD10,NDUFA13,MAIP1,SIVA1,TAZ,GSK3A,AFG3L1,SPG7,MICOS13,PINK1,COX18,OMA1,ROMO1,RCC1L,APOO,TIMM13,TIMM10,TMEM11,THEM4,AGK,PDCD5,TIMM9
GO:BP	regulation of TOR signaling	GO:0032006	0.0149678	1.82484	105	1680	23	21331	EPM2A,NPRL2,RRAGB,TTI1,TBC1D7,GPR137C,ARAF,NPRL3,SESN1,GSK3A,ADAM1A,PRKAA2,KPTN,TSC1,LAMTOR2,GPR137,SIK3,SEC13,MLST8,MTM1,RPTOR,GPAT3,UBR2
GO:BP	mitochondrial respiratory chain complex assembly	GO:0033108	3.09e-17	16.5099	87	1680	39	21331	TMEM126B,NDUFS8,NDUFA5,SMIM20,NDUFAF3,COX20,NDUFA13,NDUFS6,DMAC2,NDUFB4C,UQCR10,COA4,NUBPL,TMEM126A,NDUFAF7,NDUFB3,TAZ,NDUFB11,NDUFA1,NDUFA6,NDUFB5,NDUFAF4,NDUFB6,NDUFAF5,NDUFB8,SLC25A33,NDUFA2,NDUFB2,NDUFC2,COX18,COX17,OMA1,NDUFAF8,UQCC2,SDHAF1,NDUFAB1,TFAM,COX16,NDUFB9
GO:BP	mitochondrial transmembrane transport	GO:1990542	0.00494755	2.30561	85	1680	21	21331	ATP5C1,ATP5H,ATP5D,SFXN4,SLC25A38,ATPSCKMT,MAIP1,DNAJC19,ATP5K,ATP5J,SLC25A33,ATP5J2,TOMM40L,ATP5L,MCU,ROMO1,MICU1,MICU2,ATP5PB,SMDT1,SLC25A28
GO:BP	respiratory electron transport chain	GO:0022904	4.55511e-05	4.3415	84	1680	24	21331	COQ7,NDUFS8,NDUFA5,NDUFA7,NDUFS6,COX6A2,MECP2,UQCR10,NDUFA12,NDUFV1,TAZ,NDUFB6,NDUFB8,UQCRFS1,NDUFC2,PINK1,UQCRB,NDUFV3,COA6,DGUOK,COX5A,COX7C,GM10053,NDUFB9
GO:BP	mitochondrial translation	GO:0032543	0.00462696	2.3347	78	1680	20	21331	NDUFA7,MRPS24,MRPL58,MRPS16,EARS2,MRPS14,NOA1,MRPS15,LRPPRC,RCC1L,MRPL52,UQCC2,YARS2,NSUN3,MIEF1,MRPS12,MRPS25,MTRF1L,GATC,RARS2
GO:BP	ribonucleoside triphosphate biosynthetic process	GO:0009201	0.0333473	1.47694	74	1680	18	21331	ATP5C1,ATP5H,ATP5D,ATPSCKMT,ALDOA,TAZ,PRKN,NME6,ATP5K,ATP5J,ATP5J2,NDUFC2,ATP5L,UCKL1,DGUOK,ATP5PB,NME3,ATP5G2
GO:BP	purine nucleoside triphosphate biosynthetic process	GO:0009145	0.0481526	1.31738	69	1680	17	21331	ATP5C1,ATP5H,ATP5D,ATPSCKMT,ALDOA,TAZ,PRKN,NME6,ATP5K,ATP5J,ATP5J2,NDUFC2,ATP5L,DGUOK,ATP5PB,NME3,ATP5G2
GO:BP	purine ribonucleoside triphosphate biosynthetic process	GO:0009206	0.0391347	1.40744	68	1680	17	21331	ATP5C1,ATP5H,ATP5D,ATPSCKMT,ALDOA,TAZ,PRKN,NME6,ATP5K,ATP5J,ATP5J2,NDUFC2,ATP5L,DGUOK,ATP5PB,NME3,ATP5G2
GO:BP	transcription initiation from RNA polymerase II promoter	GO:0006367	0.0391347	1.40744	68	1680	17	21331	CAND1,PSMC5,GTF2A2,TAF6,ATF7IP,THRA,MED4,POLR2I,TAF1,TBP,DR1,TAF10,PSMC3,GTF2A1,SUB1,TAF6L,MED30
GO:BP	ATP synthesis coupled electron transport	GO:0042773	5.82e-07	6.23493	64	1680	23	21331	COQ7,NDUFS8,NDUFA7,NDUFS6,COX6A2,MECP2,UQCR10,NDUFA12,NDUFV1,TAZ,NDUFB6,NDUFB8,UQCRFS1,NDUFC2,PINK1,UQCRB,NDUFV3,COA6,DGUOK,COX5A,COX7C,GM10053,NDUFB9
GO:BP	mitochondrial ATP synthesis coupled electron transport	GO:0042775	6.25e-07	6.20395	59	1680	22	21331	COQ7,NDUFS8,NDUFA7,NDUFS6,COX6A2,MECP2,UQCR10,NDUFA12,NDUFV1,TAZ,NDUFB6,NDUFB8,UQCRFS1,NDUFC2,PINK1,UQCRB,NDUFV3,DGUOK,COX5A,COX7C,GM10053,NDUFB9
GO:BP	NADH dehydrogenase complex assembly	GO:0010257	1.5e-14	13.824	48	1680	27	21331	TMEM126B,NDUFS8,NDUFA5,NDUFAF3,NDUFA13,NDUFS6,DMAC2,NDUFB4C,NUBPL,TMEM126A,NDUFAF7,NDUFB3,TAZ,NDUFB11,NDUFA1,NDUFA6,NDUFB5,NDUFAF4,NDUFB6,NDUFAF5,NDUFB8,NDUFA2,NDUFB2,NDUFC2,NDUFAF8,NDUFAB1,NDUFB9
GO:BP	mitochondrial respiratory chain complex I assembly	GO:0032981	1.5e-14	13.824	48	1680	27	21331	TMEM126B,NDUFS8,NDUFA5,NDUFAF3,NDUFA13,NDUFS6,DMAC2,NDUFB4C,NUBPL,TMEM126A,NDUFAF7,NDUFB3,TAZ,NDUFB11,NDUFA1,NDUFA6,NDUFB5,NDUFAF4,NDUFB6,NDUFAF5,NDUFB8,NDUFA2,NDUFB2,NDUFC2,NDUFAF8,NDUFAB1,NDUFB9
GO:BP	amino acid activation	GO:0043038	0.0190469	1.72018	46	1680	14	21331	FARS2,PARS2,NARS2,FARSB,AARSD1,TARSL2,EARS2,AASDH,FDXACB1,YARS2,SARS,GATC,HARS2,RARS2
GO:BP	peroxisome organization	GO:0007031	0.041546	1.38147	37	1680	12	21331	PEX11G,ZFAND6,PEX10,PEX26,PEX2,PEX12,PEX16,DNM1L,PEX1,PEX5L,ACOT8,ACOX1
GO:BP	protein insertion into membrane	GO:0051205	0.00665471	2.17687	37	1680	13	21331	UBL4A,NDUFA13,GRIN3B,MAIP1,COX18,WRB,ROMO1,TIMM13,TIMM10,BAG6,AGK,PDCD5,TIMM9
GO:BP	inner mitochondrial membrane organization	GO:0007007	9.59e-07	6.01804	32	1680	16	21331	CHCHD10,NDUFA13,MAIP1,TAZ,AFG3L1,SPG7,MICOS13,PINK1,OMA1,ROMO1,APOO,TIMM13,TIMM10,TMEM11,AGK,TIMM9
GO:BP	ATP synthesis coupled proton transport	GO:0015986	0.0255756	1.59217	25	1680	10	21331	ATP5C1,ATP5H,ATP5D,ATPSCKMT,ATP5K,ATP5J,ATP5J2,ATP5L,ATP5PB,ATP5G2
GO:BP	energy coupled proton transport, down electrochemical gradient	GO:0015985	0.0255756	1.59217	25	1680	10	21331	ATP5C1,ATP5H,ATP5D,ATPSCKMT,ATP5K,ATP5J,ATP5J2,ATP5L,ATP5PB,ATP5G2
GO:BP	mitochondrial electron transport, NADH to ubiquinone	GO:0006120	0.036898	1.433	21	1680	9	21331	NDUFS8,NDUFA7,NDUFS6,NDUFV1,NDUFB6,NDUFB8,NDUFC2,PINK1,NDUFB9
GO:BP	protein insertion into mitochondrial membrane	GO:0051204	0.036898	1.433	21	1680	9	21331	NDUFA13,MAIP1,COX18,ROMO1,TIMM13,TIMM10,AGK,PDCD5,TIMM9
GO:BP	mitochondrial ATP synthesis coupled proton transport	GO:0042776	0.00758779	2.11988	18	1680	9	21331	ATP5C1,ATP5H,ATP5D,ATPSCKMT,ATP5K,ATP5J,ATP5J2,ATP5L,ATP5PB
GO:BP	protein insertion into mitochondrial inner membrane	GO:0045039	0.015175	1.81887	8	1680	6	21331	NDUFA13,ROMO1,TIMM13,TIMM10,AGK,TIMM9
KEGG	Metabolic pathways	KEGG:01100	1.8e-10	9.74449	1535	678	194	8480	COQ7,ACADL,DDO,ASRGL1,GSTM1,NFS1,NDUFS8,SMYD1,ATP5C1,LCLAT1,DHDH,ATP5H,ACYP2,SYNJ2,AMD1,NDUFA5,RFK,RRM2B,PIGU,UROS,THTPA,HSD11B1,ACADSB,ALAD,NMNAT3,APIP,MAT2B,PNPLA2,AOX1,ATP5D,KHK,SIRT5,AMACR,NDUFA7,NDUFA13,NDUFS6,SC5D,SMS,COX6A2,GLYCTK,KMT5A,EZH1,PLA2G12A,NDUFB4C,ECHS1,GLO1,UQCR10,CERS4,IDNK,ALDOA,BPGM,CDS2,PHOSPHO2,PYGB,ALDH2,NDUFA12,NDUFV1,NDUFB3,ADSSL1,LIPT1,CHKB,HDDC3,GLT28D2,GGCT,HLCS,RBKS…
KEGG	Amyotrophic lateral sclerosis	KEGG:05014	7.37e-09	8.13238	359	678	66	8480	TUBA4A,NDUFS8,ATP5C1,ATP5H,NDUFA5,CHCHD10,ATP5D,NDUFA7,NDUFA13,NDUFS6,COX6A2,NDUFB4C,TUBA8,UQCR10,ERBB4,NDUFA12,NDUFV1,NDUFB3,PRKN,DCTN6,NDUFB11,NDUFA1,PSMC5,CAT,NDUFA6,OPTN,COX5B,NDUFB5,COX7A1,PSMD14,UQCR11,PPP3CC,NDUFB6,ATP5J,NDUFB8,UQCRFS1,NUP153,NDUFA2,TOMM40L,NDUFB2,NDUFC2,PINK1,NUP50,COX7A2,MCU,SEC13,UQCRB,NDUFV3,ULK2,ATXN2,COX6C,DERL1,DNAL4,ULK1,ATP5PB,NDUFAB1,NUP155,COX8B,COX5A,PSMC3,COX7…
KEGG	Alzheimer disease	KEGG:05010	4.39e-08	7.35719	357	678	64	8480	TUBA4A,NDUFS8,PPIF,ATP5C1,ATP5H,MAPK10,NDUFA5,ATP5D,NDUFA7,NDUFA13,NDUFS6,COX6A2,MAPT,NDUFB4C,TUBA8,UQCR10,NDUFA12,NDUFV1,NDUFB3,ARAF,NDUFB11,NDUFA1,PSMC5,NDUFA6,COX5B,NDUFB5,COX7A1,PSMD14,UQCR11,PPP3CC,NDUFB6,WNT2B,ATP5J,NDUFB8,CDK5,UQCRFS1,NDUFA2,NDUFB2,NDUFC2,INSR,COX7A2,MCU,APC2,UQCRB,NDUFV3,ULK2,RELA,RAF1,COX6C,ULK1,ATP5PB,NDUFAB1,VDAC2,BACE1,COX8B,CACNA1C,COX5A,PSMC3,COX7C,CSNK1A1,UQCRC2,AT…
KEGG	Huntington disease	KEGG:05016	5.3e-11	10.2759	293	678	62	8480	TUBA4A,NDUFS8,PPIF,ATP5C1,ATP5H,MAPK10,NDUFA5,POLR2C,ATP5D,NDUFA7,NDUFA13,NDUFS6,COX6A2,NDUFB4C,TUBA8,UQCR10,AP2M1,NDUFA12,NDUFV1,NDUFB3,DCTN6,NDUFB11,NDUFA1,PSMC5,AP2S1,NDUFA6,COX5B,NDUFB5,COX7A1,PSMD14,UQCR11,NDUFB6,ATP5J,NDUFB8,UQCRFS1,NDUFA2,HTT,NDUFB2,NDUFC2,TBPL1,COX7A2,POLR2I,UQCRB,NDUFV3,ULK2,COX6C,DNAL4,TBP,ULK1,ATP5PB,NDUFAB1,VDAC2,COX8B,COX5A,PSMC3,TFAM,COX7C,ACTR10,RCOR1,UQCRC2,ATP5G2…
KEGG	Prion disease	KEGG:05020	4.61e-08	7.33645	261	678	52	8480	TUBA4A,NDUFS8,PPIF,ATP5C1,ATP5H,MAPK10,NDUFA5,ATP5D,NDUFA7,NDUFA13,NDUFS6,GRIN3B,COX6A2,NDUFB4C,TUBA8,UQCR10,NDUFA12,NDUFV1,NDUFB3,NDUFB11,NDUFA1,PSMC5,NDUFA6,COX5B,NDUFB5,COX7A1,PSMD14,UQCR11,PPP3CC,NDUFB6,ATP5J,NDUFB8,UQCRFS1,NDUFA2,NDUFB2,NDUFC2,COX7A2,MCU,UQCRB,NDUFV3,COX6C,ATP5PB,NDUFAB1,VDAC2,COX8B,CACNA1C,COX5A,PSMC3,COX7C,UQCRC2,ATP5G2,NDUFB9
KEGG	Parkinson disease	KEGG:05012	3.34e-12	11.4768	241	678	57	8480	TUBA4A,NDUFS8,PPIF,ATP5C1,ATP5H,MAPK10,NDUFA5,ATP5D,NDUFA7,NDUFA13,NDUFS6,COX6A2,MAPT,TXN2,NDUFB4C,TUBA8,UQCR10,NDUFA12,NDUFV1,NDUFB3,PRKN,UBE2G1,NDUFB11,NDUFA1,PSMC5,NDUFA6,COX5B,NDUFB5,COX7A1,PSMD14,UQCR11,NDUFB6,ATP5J,NDUFB8,UQCRFS1,NDUFA2,NFE2L2,NDUFB2,NDUFC2,PINK1,COX7A2,MCU,UQCRB,NDUFV3,CAMK2G,DRD2,COX6C,ATP5PB,NDUFAB1,VDAC2,COX8B,COX5A,PSMC3,COX7C,UQCRC2,ATP5G2,NDUFB9
KEGG	Thermogenesis	KEGG:04714	5.92e-16	15.2274	221	678	60	8480	NDUFS8,ATP5C1,ATP5H,COA7,NDUFA5,PNPLA2,NDUFAF3,ATP5D,NDUFA7,NDUFA13,NDUFS6,COX6A2,NDUFB4C,UQCR10,COA4,NDUFAF7,NDUFA12,NDUFV1,NDUFB3,SLC25A20,NDUFB11,NDUFA1,SMARCD3,NDUFA6,ATP5K,COX5B,NDUFB5,NDUFAF4,COX7A1,PRKAA2,UQCR11,NDUFB6,NDUFAF5,ATP5J,NDUFB8,TSC1,UQCRFS1,NDUFA2,ATP5J2,NDUFB2,NDUFC2,COX18,ATP5L,COX7A2,UQCRB,FRS2,NDUFV3,MLST8,COA6,COX6C,ATP5PB,NDUFAB1,COX8B,RPTOR,COX5A,COX7C,COX16,UQCRC2,ATP5G…
KEGG	Non-alcoholic fatty liver disease	KEGG:04932	1.83e-10	9.73809	146	678	40	8480	NDUFS8,MAPK10,NDUFA5,NDUFA7,NDUFA13,NDUFS6,COX6A2,NDUFB4C,UQCR10,NDUFA12,NDUFV1,NDUFB3,NDUFB11,NDUFA1,NDUFA6,GSK3A,COX5B,NDUFB5,COX7A1,PRKAA2,UQCR11,NDUFB6,NDUFB8,UQCRFS1,NDUFA2,NDUFB2,NDUFC2,INSR,COX7A2,UQCRB,NDUFV3,RELA,COX6C,NDUFAB1,COX8B,NR1H3,COX5A,COX7C,UQCRC2,NDUFB9
KEGG	Retrograde endocannabinoid signaling	KEGG:04723	0.0169546	1.77071	143	678	25	8480	NDUFS8,MAPK10,NDUFA5,NDUFA7,NDUFA13,NDUFS6,NDUFB4C,GNB5,NDUFA12,NDUFV1,NDUFB3,NDUFB11,NDUFA1,NDUFA6,NDUFB5,NDUFB6,NDUFB8,SLC17A7,NDUFA2,NDUFB2,NDUFC2,NDUFV3,NDUFAB1,CACNA1C,NDUFB9
KEGG	Oxidative phosphorylation	KEGG:00190	1.22e-16	15.9124	127	678	45	8480	NDUFS8,ATP5C1,ATP5H,NDUFA5,ATP5D,NDUFA7,NDUFA13,NDUFS6,COX6A2,LHPP,NDUFB4C,UQCR10,NDUFA12,NDUFV1,NDUFB3,NDUFB11,NDUFA1,NDUFA6,ATP5K,COX5B,NDUFB5,COX7A1,UQCR11,NDUFB6,ATP5J,NDUFB8,UQCRFS1,NDUFA2,ATP5J2,NDUFB2,NDUFC2,ATP5L,COX7A2,UQCRB,NDUFV3,COX6C,ATP5PB,NDUFAB1,COX8B,COX5A,COX7C,ATP6V0E2,UQCRC2,ATP5G2,NDUFB9
KEGG	Peroxisome	KEGG:04146	0.0328642	1.48328	84	678	17	8480	DDO,AMACR,PEX11G,NUDT7,PEX10,PEX26,PEX2,CAT,PXMP2,PEX16,NUDT19,PEX1,PEX5L,ACOT8,ACOX1,NUDT12,PMVK
KEGG	Cardiac muscle contraction	KEGG:04260	0.000163237	3.78718	83	678	21	8480	SLC9A6,TRDN,CACNB2,TNNI3,COX6A2,UQCR10,ATP1A2,COX5B,COX7A1,UQCR11,UQCRFS1,COX7A2,UQCRB,COX6C,COX8B,CACNA1C,TNNT2,COX5A,COX7C,UQCRC2,MYL2
KEGG	Basal transcription factors	KEGG:03022	0.0385961	1.41346	42	678	11	8480	GTF2A2,TAF6,TBPL1,GTF2H4,TAF9B,TAF1,TBP,TAF10,GTF2A1,TAF6L,GTF2H3
KEGG	Pyruvate metabolism	KEGG:00620	0.00367805	2.43438	39	678	12	8480	ACYP2,GLO1,ALDH2,ME1,ACAT1,ME3,ACSS2,PDHA1,GRHPR,ACYP1,MDH1,FH1
WP	Electron Transport Chain	WP:WP295	7.99e-17	16.0977	94	379	39	4477	NDUFS8,ATP5C1,ATP5H,NDUFA5,ATP5D,NDUFA7,NDUFS6,COX6A2,NDUFB4C,UQCR10,NDUFA12,NDUFV1,NDUFB3,NDUFA1,NDUFA6,ATP5K,COX5B,NDUFB5,COX7A1,UQCR11,NDUFB6,ATP5J,UQCRFS1,NDUFA2,ATP5J2,NDUFB2,NDUFC2,ATP5L,COX7A2,UQCRB,NDUFV3,SLC25A27,COX6C,ATP5PB,NDUFAB1,COX5A,UQCRC2,ATP5G2,NDUFB9
WP	Oxidative phosphorylation	WP:WP1248	1.21e-08	7.91549	56	379	22	4477	NDUFS8,ATP5H,NDUFA5,ATP5D,NDUFA7,NDUFS6,NDUFV1,NDUFA6,ATP5K,NDUFB5,NDUFB6,ATP5J,NDUFB8,NDUFA2,ATP5J2,NDUFB2,NDUFC2,ATP5L,NDUFV3,ATP5PB,ATP5G2,NDUFB9

## Sheet: MI_FB
source	term_name	term_id	adjusted_p_value	negative_log10_of_adjusted_p_value	term_size	query_size	intersection_size	effective_domain_size	intersections
GO:BP	cell migration	GO:0016477	8.86e-33	32.0524	1479	2971	381	21331	NSMF,CREB3,FGFR1,NEDD9,DPYSL3,LRP1,SULF1,IQGAP1,TGFBR2,MMP2,SERPINF1,HIF1A,ADAM9,FMNL2,MATN2,FMNL3,FLT4,CCN2,SEMA3D,VCAM1,ANXA3,PEAK1,CD99L2,TRIM46,SPRED1,PTPRF,FGFR1OP,PRR5L,TNS3,ADIPOR1,ADGRA2,TUBB2B,PRCP,PRKCI,ARHGEF2,PLXNA4,LPAR1,KITL,ARPC2,SDC1,MSN,RIPOR1,AKT3,ANXA1,RTN4,DDR2,PFN2,FOXC2,PTK2B,PTPRJ,TGFB2,SUN1,ACTN4,TGFBR1,RHOU,GLI3,AXL,CAPN7,CX3CL1,ECM1,CD44,CXCL16,PREX1,PRKCD,ACE,SRC,LOXL2,…
GO:BP	regulation of protein phosphorylation	GO:0001932	3.04e-14	13.5169	1474	2971	321	21331	AKAP13,CDKN2B,CAMKK2,FGFR1,NEDD9,LRP1,CBL,IQGAP1,TGFBR2,RIPK1,UCHL1,ADAM9,TMEM119,TGFB3,FLT4,CCN2,TRF,WWTR1,RASSF2,SPRED1,FGFR1OP,PRR5L,ARHGEF2,LPAR1,KITL,AKTIP,MAP3K9,DDR2,PFN2,PTK2B,PTPRJ,TGFB2,TGFBR1,MPRIP,DNAJC3,SH3RF3,P2RX7,TIMP2,CX3CL1,CD44,MYLK2,DOK1,SNX9,NPPA,PRKCD,ACE,FMR1,SRC,PAK2,IGFBP4,TOM1L1,IL6ST,ITCH,CCDC88A,TWIST1,PKD1,LRP8,E130311K13RIK,ARRB1,F2R,ANGPT4,RAP2B,CFLAR,PMEPA1,ARAF,CS…
GO:BP	neuron differentiation	GO:0030182	1.75e-26	25.7575	1468	2971	361	21331	MIB1,NSMF,MAP6,FGFR1,DPYSL3,MAP1A,LRP1,IQGAP1,MMP2,CFH,UCHL1,SERPINF1,HIF1A,SIPA1L1,MATN2,TANC2,SEMA3D,VCAM1,DBN1,HDGFL3,TRIM46,PTPRF,MTPN,FARP1,CTSZ,TUBB2B,ENC1,PRKCI,ARHGEF2,PLXNA4,LPAR1,MYO9A,DLG2,FZD2,ITSN2,NLGN2,TBC1D23,RTN4,SLC1A3,PTK2B,TGFB2,RNF6,TGFBR1,GLI3,TIMP2,CX3CL1,NGEF,KALRN,EXT1,NIN,ITM2C,PREX1,LGALS1,FMR1,PAK2,CAMSAP2,PTPRM,CASK,PMP22,ETV4,PICALM,ATP7A,VIM,CCDC88A,LRP8,TCF4,EGR2,G…
GO:BP	protein-containing complex assembly	GO:0065003	0.000613385	3.21227	1458	2971	270	21331	NUPR1,TMOD3,RIPK1,MGP,SH3PXD2B,DBN1,HDGFL3,MTPN,SPIDR,ARHGEF2,TLN1,ARPC2,MSN,ARFIP2,RTN4,TSPYL1,PFN2,FOXC2,PTK2B,TRPM6,TMEM173,LONP1,CLTC,P2RX7,CX3CL1,SSH3,NIN,SOAT1,PREX1,SNX9,PRPF18,PRKCD,SRC,CAMSAP2,CEP192,ZDHHC1,KCTD12,SPTAN1,PICALM,CAPZA1,PKD1,TCF4,PPM1A,EPS15,CDK5RAP2,EIF3E,ALDH1A3,ANO6,SPIRE2,ACTR2,ANGPT4,TIFA,PMEPA1,MAPRE1,CSNK1D,SLIT2,NLRC3,BOK,CAND1,KIRREL,INPP5F,DHX33,NCKAP1,COA3,COPS7…
GO:BP	intracellular transport	GO:0046907	2.92e-28	27.5345	1413	2971	356	21331	AKAP13,LONP2,MAP6,MAP1A,TMED3,UCHL1,HIF1A,GGA2,TRAPPC5,MFF,YWHAQ,TANC2,DBN1,SNX18,AP3S1,SNX6,USP6NL,TRIM46,ARL4C,PRR5L,STX5A,AKTIP,ARPC2,DLG2,FAM91A1,MSN,RIPOR1,TBC1D23,ARFIP2,KDELR3,PPP1R12A,SUN1,ACTN4,GLI3,HOOK3,CLTC,IFT80,MYLK2,WASHC4,SNX9,ZDHHC20,PRKCD,SRC,LYST,TOM1L1,ZDHHC1,FBXO22,PICALM,CCDC88A,PKD1,PIKFYVE,TCAF1,MBTPS1,EGR2,MYO1D,PPM1A,KIF5B,EPS15,SPIRE2,RAB8A,ACTR2,STX17,ALKBH5,GAS6,DNAJC…
GO:BP	cytoskeleton organization	GO:0007010	3.33e-25	24.4776	1391	2971	343	21331	MAST4,EML1,AKAP13,MAP6,TMOD3,NEDD9,DPYSL3,MAP1A,IQGAP1,PDLIM2,SIPA1L1,FMNL2,TGFB3,FMNL3,CCN2,SH3PXD2B,TRF,NUAK2,DBN1,HDGFL3,TRIM46,FGFR1OP,MTPN,FARP1,PGM5,TUBB2B,DSTN,PRKCI,ARHGEF2,TLN1,LPAR1,FAT1,ARPC2,ANXA1,ANTXR1,ARFIP2,PDLIM3,PFN2,SYNPO,PPP1R12A,PTK2B,TGFB2,SUN1,ACTN4,TGFBR1,RHOU,MPRIP,PLS3,HOOK3,CLTC,CX3CL1,SSH3,NIN,MYOZ2,GAN,PREX1,SNX9,CETN2,PRKCD,CCDC68,SRC,PAK2,CAMSAP2,CEP192,SPTAN1,CAPZA…
GO:BP	biological adhesion	GO:0022610	3.13e-22	21.505	1375	2971	331	21331	NEDD9,LRP1,SULF1,IQGAP1,TGFBR2,MMP2,CCDC80,CFH,ADAM9,CCN2,VCAM1,DBN1,PEAK1,TENM3,CD99L2,PTPRF,PGM5,COL6A1,TLN1,PLXNA4,FNDC3A,ASS1,FAT1,KITL,ARPC2,PCDH9,DLG2,MSN,NLGN2,ANXA1,COL6A2,ANTXR1,RTN4,FSTL3,FOXC2,PPP1R12A,PTK2B,PTPRJ,TGFB2,ACTN4,GLI3,IGFBP7,AXL,STAB1,PAG1,CX3CL1,CD44,EXT1,PREX1,NID1,LGALS1,NCAM1,CERCAM,PRKCD,FGL2,SRC,PTPRM,VSIR,IL6ST,RIC8A,CASK,MXRA8,COL6A3,ITCH,SVEP1,COL15A1,PKD1,ACTN1,C…
GO:BP	negative regulation of signaling	GO:0023057	4.83e-18	17.316	1373	2971	317	21331	CREB3,CBL,SULF1,RIPK1,UCHL1,HIF1A,TGFB3,SYT11,FRZB,ENTPD1,WWTR1,SRI,RASSF2,SNX6,SPRED1,PTPRF,PRR5L,PHLDA3,ADIPOR1,RASA4,ADGRA2,LPAR1,ADAMTSL2,RRM2B,NKD2,RIPOR1,FSTL3,PTK2B,PTPRJ,TGFB2,TGFBR1,GLI3,P2RX7,TIMP2,IFT80,CX3CL1,ECM1,ANXA5,CD44,KALRN,MYOZ2,DOK1,NPPA,PRKCD,SRC,IL6ST,ITCH,TWIST1,E130311K13RIK,PPM1A,SOX13,BEND6,ARRB1,F2R,NBL1,RASAL3,CFLAR,RGS11,PMEPA1,MDK,GRB10,TGIF1,SLIT2,GAS6,NLRC3,TRIM59…
GO:BP	negative regulation of cell communication	GO:0010648	6.62e-18	17.1794	1370	2971	316	21331	CREB3,CBL,SULF1,RIPK1,UCHL1,HIF1A,TGFB3,SYT11,FRZB,ENTPD1,WWTR1,SRI,RASSF2,SNX6,SPRED1,PTPRF,PRR5L,PHLDA3,ADIPOR1,RASA4,ADGRA2,LPAR1,ADAMTSL2,RRM2B,NKD2,RIPOR1,FSTL3,PTK2B,PTPRJ,TGFB2,TGFBR1,GLI3,P2RX7,TIMP2,IFT80,CX3CL1,ECM1,ANXA5,CD44,KALRN,MYOZ2,DOK1,NPPA,PRKCD,SRC,IL6ST,ITCH,TWIST1,E130311K13RIK,PPM1A,SOX13,BEND6,ARRB1,F2R,NBL1,RASAL3,CFLAR,RGS11,PMEPA1,MDK,GRB10,TGIF1,SLIT2,GAS6,NLRC3,TRIM59…
GO:BP	cell adhesion	GO:0007155	1.29e-22	21.888	1363	2971	330	21331	NEDD9,LRP1,SULF1,IQGAP1,TGFBR2,MMP2,CCDC80,CFH,ADAM9,CCN2,VCAM1,DBN1,PEAK1,TENM3,CD99L2,PTPRF,PGM5,COL6A1,TLN1,PLXNA4,FNDC3A,ASS1,FAT1,KITL,ARPC2,PCDH9,DLG2,MSN,NLGN2,ANXA1,COL6A2,ANTXR1,RTN4,FSTL3,FOXC2,PPP1R12A,PTK2B,PTPRJ,TGFB2,ACTN4,GLI3,IGFBP7,AXL,STAB1,PAG1,CX3CL1,CD44,EXT1,PREX1,NID1,LGALS1,NCAM1,CERCAM,PRKCD,FGL2,SRC,PTPRM,VSIR,IL6ST,RIC8A,CASK,MXRA8,COL6A3,ITCH,SVEP1,COL15A1,PKD1,ACTN1,C…
GO:BP	regulation of response to stress	GO:0080134	4.84e-11	10.3156	1356	2971	288	21331	NUPR1,CREB3,FGFR1,LRP1,RIPK1,SERPINF1,HIF1A,PLA2G4A,FLT4,CCN2,SYT11,TRF,PTGIS,RASSF2,SPRED1,PTPRF,SPIDR,ENPP4,PROS1,MAP3K9,ADCY7,TBC1D23,AKT3,ANXA1,RTN4,FOXC2,PTK2B,TGFB2,TMEM173,LRSAM1,DNAJC3,SH3RF3,CX3CL1,ANXA5,CD44,NPPA,PRKCD,ACE,NCOA7,FMR1,FGL2,IL1R1,ZDHHC1,CASK,ITCH,NLRP10,SLC7A2,CUL4A,ATP7A,TWIST1,LRP8,ANO6,EIF2AK3,SPIRE2,ACTR2,CASP12,F2R,VKORC1,MDK,SERPING1,SLIT2,NLRC3,IRF7,BOK,OXR1,MDFIC,…
GO:BP	positive regulation of catalytic activity	GO:0043085	1e-17	16.9998	1351	2971	312	21331	NUPR1,AKAP13,RAB3GAP2,CAMKK2,FGFR1,NEDD9,IQGAP1,TGFBR2,RIPK1,MYO9B,ADAM9,SIPA1L1,ARHGAP22,TGFB3,APAF1,FLT4,CCN2,DCUN1D3,SH3PXD2B,TRF,SNX18,RASSF2,USP6NL,DOCK11,RASA4,LPAR1,MYO9A,KITL,MAP3K9,ANTXR1,DDR2,PFN2,PPP1R12A,PTK2B,TGFB2,TGFBR1,RCN3,AXL,P2RX7,TIMP2,CX3CL1,NGEF,KALRN,PREX1,SNX9,SLC39A10,PRKCD,ACE,PCOLCE,SRC,PAK2,TOM1L1,VSIR,RIC8A,PICALM,ATP7A,CCDC88A,PKD1,LRP8,GM2A,DOCK1,DNAL4,ARRB1,CASP12,…
GO:BP	negative regulation of multicellular organismal process	GO:0051241	3.35e-18	17.4756	1342	2971	312	21331	MIB1,CDKN2B,FGFR1,DPYSL3,LRP1,SULF1,TGFBR2,MMP2,RIPK1,SERPINF1,LTBP3,HIF1A,IFNGR1,TMEM176A,TMEM119,TGFB3,SYT11,SEMA3D,FRZB,DBN1,SRI,TMEM176B,TRIM46,SPRED1,COL4A2,CTSK,ADIPOR1,CTSZ,ARHGEF2,LPAR1,PROS1,SSC5D,ADCY7,ANXA1,RTN4,FSTL3,PFN2,FOXC2,PTK2B,TGFB2,RNF6,ALDH1A1,TGFBR1,GLI3,HOOK3,AXL,STAB1,P2RX7,CX3CL1,ECM1,NGEF,ANXA5,ITM2C,LGALS1,NPPA,PRKCD,ACE,FGL2,LOXL2,PTPRM,VSIR,PMP22,ETV4,CUL4A,VIM,TWIST1…
GO:BP	cellular response to endogenous stimulus	GO:0071495	1.01e-08	7.9941	1332	2971	274	21331	KDM5B,AKAP13,NSMF,CDKN2B,FGFR1,CBL,SULF1,IQGAP1,TGFBR2,MMP2,SERPINF1,LTBP3,ADAM9,TGFB3,APAF1,CCN2,VCAM1,DBN1,SNX6,SPRED1,PTPRA,PTPRF,RAB31,COL4A2,SPIDR,ADIPOR1,COL6A1,PRCP,PRKCI,ARHGEF2,ASS1,ARPC2,ADAMTSL2,AKT3,ANXA1,FSTL3,FOXC2,TGFB2,RNF6,TGFBR1,IGFBP7,ANXA5,CD44,EXT1,COL4A1,PRKCD,SRC,VSIR,ATP7A,VIM,PPM1A,SCX,RAB8A,ACTR2,NBL1,ATP2B1,CFLAR,PMEPA1,GRB10,CSNK1D,SLIT2,PPP1R9B,ANKRD1,KDM1A,IGF1,EHMT2…
GO:BP	regulation of organelle organization	GO:0033043	8.8e-17	16.0555	1285	2971	297	21331	NUPR1,AKAP13,MAP6,TMOD3,RAB3GAP2,MAP1A,IQGAP1,HIF1A,SIPA1L1,MFF,PLA2G4A,TGFB3,CCN2,SYT11,SH3PXD2B,DBN1,HDGFL3,VAT1,USP6NL,MTPN,DSTN,ARHGEF2,STX5A,LPAR1,ARPC2,SDC1,MSN,ANXA1,ARFIP2,PFN2,SYNPO,PIP4K2A,PTK2B,TGFB2,LRSAM1,TGFBR1,CLTC,CX3CL1,NSMCE2,SSH3,NIN,PREX1,SNX9,PRKCD,FMR1,SRC,PAK2,CAMSAP2,TOM1L1,CEP192,EID1,SPTAN1,CAPZA1,CCDC88A,TWIST1,PKD1,PIKFYVE,GPM6B,KIF5B,CDK5RAP2,SPIRE2,ACTR2,ARRB1,MAPRE1…
GO:BP	peptidyl-amino acid modification	GO:0018193	2.47e-12	11.6069	1274	2971	279	21331	MAST4,FGFR1,NEDD9,CBL,IQGAP1,TGFBR2,RIPK1,FLT4,P3H3,PEAK1,RASSF2,LOXL4,SPRED1,FGFR1OP,NAA35,PRKCI,ARHGEF2,KITL,AKT3,DPY19L1,DDR2,PFN2,PTK2B,NICN1,TGFBR1,AXL,METAP2,PDK3,NSMCE2,CD44,LOXL1,MYLK2,ZDHHC20,PRKCD,ACE,NCOA7,SRC,LOXL2,PAK2,ZDHHC1,IL6ST,EID1,ATP7A,TWIST1,PKD1,PIKFYVE,LRP8,EGR2,ARRB1,VKORC1,ANGPT4,RAP2B,CRTAP,ARAF,CSNK1D,GAS6,CAMK1D,DOCK7,ITGA5,OXR1,PPP2R5D,INPP5F,FKBP5,GOLGA7,KDM1A,PRDX4,…
GO:BP	macromolecule catabolic process	GO:0009057	2.85e-07	6.54577	1264	2971	256	21331	NUPR1,MIB1,LONP2,MAP1A,LRP1,CBL,RIPK1,UCHL1,ADAM9,APAF1,WWTR1,EDEM3,PRR5L,CTSK,CTSZ,ENC1,STX5A,NKD2,MSN,PTK2B,RNF6,LRSAM1,LONP1,RCN3,DNAJC3,P2RX7,RSPRY1,CD44,SNX9,RNF103,PRPF18,RLIM,RNF19A,FMR1,PABPC4,TCIRG1,DDB1,ITCH,FBXO22,CUL4A,CST3,VIM,USP5,PKD1,EIF3E,FBXL2,RHBDF1,ARRB1,AZIN2,CELA1,PELI1,ARAF,RBM7,ALKBH5,CSNK1D,UBE2G1,CUL9,USP14,ANKIB1,RNF19B,EDEM2,FXR1,UBE2J1,UVRAG,CBLB,TENT5A,VPS4B,USP34,HM…
GO:BP	positive regulation of cellular component organization	GO:0051130	3.74e-25	24.427	1252	2971	317	21331	MIB1,MAP6,RAB3GAP2,FGFR1,DPYSL3,LRP1,CBL,IQGAP1,SERPINF1,HIF1A,ADAM9,MFF,PLA2G4A,TGFB3,CCN2,SH3PXD2B,TRF,DBN1,DOCK11,PTPRF,SPIDR,TUBB2B,DSTN,ENC1,PRKCI,PLXNA4,LPAR1,TPBG,ARPC2,ITSN2,SDC1,MSN,NLGN2,ANXA1,ARFIP2,DDR2,PFN2,SYNPO,FOXC2,PIP4K2A,PTK2B,PTPRJ,TGFB2,ACTN4,LRSAM1,TGFBR1,AXL,P2RX7,CX3CL1,NSMCE2,KALRN,NIN,SNX9,PRKCD,FMR1,SRC,ZDHHC1,CASK,PICALM,ATP7A,CCDC88A,LRP8,KIF5B,CDK5RAP2,ANO6,SPIRE2,AC…
GO:BP	regulation of hydrolase activity	GO:0051336	9.08e-12	11.042	1252	2971	273	21331	BOD1,SERPINB6A,RAB3GAP2,FGFR1,NEDD9,IQGAP1,SERPINF1,MYO9B,SIPA1L1,ARHGAP22,APAF1,CCN2,DBN1,SNX18,LXN,USP6NL,DOCK11,SPRED1,FARP1,RASA4,PLXNA4,LPAR1,MYO9A,DLG2,ANXA1,ANTXR1,ITIH5,PFN2,PPP1R12A,PTK2B,TGFB2,MPRIP,RCN3,TIMP2,ITIH2,CX3CL1,ECM1,NGEF,CD44,KALRN,PREX1,SNX9,SLC39A10,PRKCD,PCOLCE,SRC,PAK2,CEP192,VSIR,RIC8A,COL6A3,PICALM,CST3,GM2A,MYO1D,DOCK1,DNAL4,ARRB1,CASP12,F2R,RASAL3,CFLAR,SERPING1,SLIT…
GO:BP	positive regulation of protein modification process	GO:0031401	3.47e-10	9.45913	1248	2971	266	21331	NUPR1,AKAP13,NSMF,RAB3GAP2,CAMKK2,FGFR1,NEDD9,LRP1,IQGAP1,TGFBR2,RIPK1,ADAM9,TMEM119,TGFB3,FLT4,CCN2,DCUN1D3,TRF,RASSF2,PRR5L,ARHGEF2,LPAR1,KITL,AKTIP,MAP3K9,DDR2,PFN2,PPP1R12A,PTK2B,TGFB2,TGFBR1,MPRIP,SH3RF3,P2RX7,TIMP2,CX3CL1,CD44,SNX9,SLC39A10,PRKCD,ACE,FMR1,SRC,PAK2,IGFBP4,TOM1L1,IL6ST,CCDC88A,PKD1,LRP8,ARRB1,F2R,ANGPT4,RAP2B,PELI1,NDFIP2,CFLAR,ARAF,CSNK1D,GAS6,DOCK7,FNTA,DNAJC27,ITGA5,PPP2R5…
GO:BP	positive regulation of transcription by RNA polymerase II	GO:0045944	5.41e-09	8.26669	1248	2971	261	21331	CREB3,FGFR1,RIPK1,HIF1A,MEOX1,WWTR1,MAML2,ARHGEF2,FOSL2,IRF8,FSTL3,FOXC2,PPP1R12A,TGFB2,TMEM173,TGFBR1,GLI3,CX3CL1,NCOA7,CASK,ETV4,CEBPD,TWIST1,PKD1,TCF4,EGR2,GALR2,SCX,SOX13,ACTR2,ARRB1,FOXJ2,CELA1,STAT4,SMARCA1,ZBTB38,IRF7,PPP2R5D,CAND1,AKNA,KDM1A,GLI2,IGF1,E2F3,ITGA6,DPF1,IKBKG,SOX5,ARID5A,CCN1,VEZF1,BPTF,ASH2L,ACTR3,TBX20,TCEA1,ELL2,SP3,NFKB1,RNF10,F2RL1,EGFR,FBLN5,DDX41,ZBTB7C,PEG3,CTCF,NFE2…
GO:BP	cellular response to oxygen-containing compound	GO:1901701	1.18155e-05	4.92755	1245	2971	245	21331	NSMF,LRP1,MMP2,RIPK1,SERPINF1,HIF1A,ADAM9,VCAM1,SRI,SNX6,PTPRA,PTPRF,RAB31,SPIDR,ADIPOR1,COL6A1,PRKCI,ARHGEF2,LPAR1,ASS1,ARPC2,ADCY7,MSN,AKT3,ANXA1,IRF8,FOXC2,PTK2B,POLG,AXL,CX3CL1,PDK3,ANXA5,CXCL16,LGALS1,COL4A1,PRKCD,SRC,CST3,ATP7A,VIM,LRP8,KIF5B,RAB8A,ACTR2,ARRB1,ATP2B1,CYP1B1,CFLAR,GRB10,SLIT2,GAS6,PPP1R9B,OXR1,ANKRD1,TLR2,TSPO,KDM1A,IGF1,EHMT2,AGTRAP,GNA11,ARID5A,HMGCR,TSC1,ITGA2,DYNLL1,OSER…
GO:BP	organonitrogen compound catabolic process	GO:1901565	0.00021123	3.67524	1224	2971	235	21331	NUPR1,MIB1,LONP2,MAP1A,LRP1,CBL,RIPK1,UCHL1,ADAM9,PDE1A,PLA2G4A,WWTR1,EDEM3,CTSK,CTSZ,ENC1,STX5A,ENPP4,NKD2,MSN,PTK2B,RNF6,LRSAM1,LONP1,RCN3,DNAJC3,P2RX7,RSPRY1,CD44,SNX9,RNF103,PRKCD,ACE,RLIM,RNF19A,TCIRG1,DDB1,ITCH,FBXO22,CUL4A,CDADC1,CST3,SGPL1,USP5,PKD1,GM2A,FBXL2,RHBDF1,ARRB1,AZIN2,CELA1,PELI1,ARAF,CSNK1D,UBE2G1,CUL9,USP14,ANKIB1,RNF19B,EDEM2,UBE2J1,CBLB,ASAH1,CDA,VPS4B,USP34,HMGCR,NRG1,BAP1…
GO:BP	negative regulation of signal transduction	GO:0009968	3.86e-19	18.4131	1209	2971	291	21331	CREB3,CBL,SULF1,RIPK1,UCHL1,HIF1A,TGFB3,FRZB,WWTR1,SRI,RASSF2,SNX6,SPRED1,PTPRF,PRR5L,PHLDA3,ADIPOR1,RASA4,ADGRA2,LPAR1,ADAMTSL2,RRM2B,NKD2,RIPOR1,FSTL3,PTPRJ,TGFB2,TGFBR1,GLI3,P2RX7,TIMP2,IFT80,CX3CL1,ECM1,CD44,MYOZ2,DOK1,NPPA,PRKCD,SRC,IL6ST,ITCH,TWIST1,E130311K13RIK,PPM1A,SOX13,BEND6,ARRB1,NBL1,RASAL3,CFLAR,RGS11,PMEPA1,MDK,GRB10,TGIF1,SLIT2,GAS6,NLRC3,TRIM59,BOK,UNC5B,INPP5F,KDM1A,ROBO1,TSPAN…
GO:BP	neuron development	GO:0048666	1.85e-24	23.7324	1204	2971	306	21331	NSMF,MAP6,FGFR1,DPYSL3,MAP1A,LRP1,IQGAP1,MMP2,CFH,UCHL1,SERPINF1,SIPA1L1,MATN2,TANC2,SEMA3D,DBN1,HDGFL3,TRIM46,PTPRF,FARP1,CTSZ,TUBB2B,ENC1,PRKCI,PLXNA4,LPAR1,MYO9A,DLG2,FZD2,ITSN2,NLGN2,TBC1D23,RTN4,SLC1A3,PTK2B,TGFB2,RNF6,GLI3,CX3CL1,NGEF,KALRN,EXT1,NIN,ITM2C,PREX1,LGALS1,FMR1,PAK2,CAMSAP2,PTPRM,CASK,PMP22,ETV4,PICALM,ATP7A,VIM,CCDC88A,LRP8,EGR2,GALR2,GPM6B,KIF5B,RAB8A,ACTR2,NBL1,IST1,CFLAR,MDK…
GO:BP	response to nitrogen compound	GO:1901698	9.27274e-05	4.03279	1200	2971	233	21331	NSMF,IQGAP1,MMP2,PANX1,CCN2,VCAM1,SNX6,NNMT,EDEM3,PTPRA,PTPRF,RAB31,SPIDR,SRR,ADIPOR1,COL6A1,PRKCI,ARHGEF2,ASS1,ARPC2,RRM2B,SDC1,AKT3,ANXA1,SLC1A3,FOXC2,PTK2B,TMEM173,RCN3,P2RX7,COLEC12,ANXA5,COL4A1,RNF103,NPPA,PRKCD,SRC,ATP7A,VIM,EGR2,RAB8A,HLCS,FCSK,ACTR2,VKORC1,ATP2B1,PELI1,CFLAR,GRB10,SLIT2,PPP1R9B,TLR2,USP14,TSPO,KDM1A,IGF1,EHMT2,EDEM2,UBE2J1,AGTRAP,GNA11,BCHE,RANBP2,GGH,MECP2,ITGB1,TSC1,ITG…
GO:BP	response to abiotic stimulus	GO:0009628	3.93e-09	8.40538	1180	2971	250	21331	NSMF,SERPINB6A,CBL,TGFBR2,MMP2,SERPINF1,HIF1A,MYOF,TGFB3,APAF1,CCN2,DCUN1D3,PTGIS,VCAM1,LXN,MTPN,SPIDR,LPAR1,FOSL2,PIEZO2,ANXA1,SLC1A3,SYNPO,SDF4,PTK2B,POLG,TGFB2,SUN1,ACTN4,LONP1,DNAJC3,IGFBP7,P2RX7,FOXP2,PDK3,EXT1,NPPA,PHF24,SRC,LOXL2,IL1R1,DDB1,RIC8A,CST3,ATP7A,TWIST1,PKD1,CNN2,SCX,EIF2AK3,ARRB1,ATP2B1,ANGPT4,CFLAR,MDK,ALKBH5,RAD18,ANKRD1,TLR2,TSPO,KDM1A,MAP3K14,ID2,IGF1,AGTRAP,GNA11,HABP4,BCL…
GO:BP	anatomical structure formation involved in morphogenesis	GO:0048646	1.29e-22	21.8887	1163	2971	293	21331	MIB1,AKAP13,TMOD3,FGFR1,SULF1,TGFBR2,MMP2,CFH,SERPINF1,HIF1A,ADAM9,MYOF,ARHGAP22,MEOX1,FMNL3,APAF1,FLT4,CCN2,PTGIS,ANXA3,SPRED1,COL4A2,MTPN,PGM5,COL6A1,ADGRA2,PRCP,FZD2,AKT3,ANXA1,RTN4,ESM1,FOXC2,PTK2B,TGFB2,ALDH1A1,TGFBR1,GLI3,STAB1,CX3CL1,ECM1,MYOZ2,COL4A1,ACE,LOXL2,TCIRG1,PTPRM,LUZP1,CYSLTR1,ATP7A,COL15A1,TWIST1,PIKFYVE,LRP8,ACTN1,TCF4,EGR2,COL18A1,SCX,THBS3,ALDH1A3,EIF2AK3,ISM1,FOXJ2,CELA1,AN…
GO:BP	epithelium development	GO:0060429	1.03e-12	11.9868	1163	2971	261	21331	MIB1,KDM5B,FGFR1,SULF1,IQGAP1,TGFBR2,MMP2,HIF1A,MGP,ADAM9,MEOX1,APAF1,FRZB,VCAM1,WWTR1,SPRED1,PLEKHA4,CTSZ,FNDC3A,FAT1,MYO9A,ADAMTSL2,FZD2,SDC1,MSN,FOSL2,ANXA1,RTN4,FOXC2,TGFB2,ALDH1A1,TGFBR1,GLI3,RCN3,JMJD1C,FOXP2,CD44,EXT1,COL4A1,SRC,BDH2,IL6ST,LUZP1,ETV4,CST3,ATP7A,VIM,COL15A1,TWIST1,PKD1,COL18A1,SCX,ALDH1A3,FOXJ2,MDK,TGIF1,SLIT2,ITGA5,ROBO1,TDRD7,GLI2,ID2,IGF1,TGM2,NCKAP1,SETD2,MYO7A,DLG1,ARL…
GO:BP	negative regulation of protein metabolic process	GO:0051248	2.47e-07	6.60695	1161	2971	239	21331	CDKN2B,BOD1,SERPINB6A,MAP1A,CBL,UCHL1,SERPINF1,WWTR1,LXN,RASSF2,SPRED1,FGFR1OP,PRR5L,CTSZ,ENC1,ITIH5,PTPRJ,MPRIP,DNAJC3,P2RX7,TIMP2,ITIH2,ECM1,CD44,DOK1,ITM2C,NPPA,PRPF18,PRKCD,NCOA7,FMR1,SRC,PAK2,COL6A3,ITCH,PICALM,CST3,TWIST1,E130311K13RIK,EIF2AK3,ARRB1,AZIN2,CFLAR,CRTAP,PMEPA1,SERPING1,SLIT2,GAS6,PPP1R9B,C4B,SWAP70,OXR1,PPP2R5D,KIRREL,ANXA8,USP14,TSPO,INPP5F,ATG14,KDM1A,IGF1,FXR1,UBE2J1,PI16,D…
GO:BP	positive regulation of phosphate metabolic process	GO:0045937	4.12e-07	6.38531	1161	2971	238	21331	NUPR1,AKAP13,NSMF,CAMKK2,FGFR1,NEDD9,LRP1,IQGAP1,TGFBR2,RIPK1,ADAM9,TMEM119,TGFB3,FLT4,CCN2,TRF,RASSF2,PRR5L,ARHGEF2,LPAR1,KITL,AKTIP,MAP3K9,DDR2,PFN2,PPP1R12A,PTK2B,TGFB2,TGFBR1,MPRIP,AXL,SH3RF3,P2RX7,TIMP2,CX3CL1,CD44,SNX9,SLC39A10,PRKCD,ACE,FMR1,SRC,PAK2,IGFBP4,TOM1L1,IL6ST,CCDC88A,PKD1,LRP8,ARRB1,F2R,ANGPT4,RAP2B,CFLAR,ARAF,GRB10,CSNK1D,GAS6,DOCK7,DNAJC27,ITGA5,PPP2R5D,MDFIC,CAMKK1,ATG14,MAP3…
GO:BP	positive regulation of phosphorus metabolic process	GO:0010562	4.12e-07	6.38531	1161	2971	238	21331	NUPR1,AKAP13,NSMF,CAMKK2,FGFR1,NEDD9,LRP1,IQGAP1,TGFBR2,RIPK1,ADAM9,TMEM119,TGFB3,FLT4,CCN2,TRF,RASSF2,PRR5L,ARHGEF2,LPAR1,KITL,AKTIP,MAP3K9,DDR2,PFN2,PPP1R12A,PTK2B,TGFB2,TGFBR1,MPRIP,AXL,SH3RF3,P2RX7,TIMP2,CX3CL1,CD44,SNX9,SLC39A10,PRKCD,ACE,FMR1,SRC,PAK2,IGFBP4,TOM1L1,IL6ST,CCDC88A,PKD1,LRP8,ARRB1,F2R,ANGPT4,RAP2B,CFLAR,ARAF,GRB10,CSNK1D,GAS6,DOCK7,DNAJC27,ITGA5,PPP2R5D,MDFIC,CAMKK1,ATG14,MAP3…
GO:BP	circulatory system development	GO:0072359	2.36e-25	24.6265	1159	2971	300	21331	MIB1,AKAP13,FGFR1,SULF1,TGFBR2,MMP2,RIPK1,CFH,SERPINF1,HIF1A,PDLIM2,ARHGAP22,FMNL3,FLT4,CCN2,SH3PXD2B,PTGIS,VCAM1,ANXA3,SRI,SPRED1,COL4A2,ADGRA2,PRCP,FZD2,AKT3,ANXA1,ANTXR1,PDLIM3,RTN4,ESM1,FOXC2,PTK2B,TGFB2,TGFBR1,GLI3,STAB1,CX3CL1,ECM1,LOXL1,MYLK2,COL4A1,NPPA,ACE,LOXL2,EFEMP2,PTPRM,RIC8A,LUZP1,CYSLTR1,SVEP1,ATP7A,COL15A1,SGPL1,TWIST1,PKD1,TCF4,COL18A1,FOXS1,SCX,EIF2AK3,ISM1,FOXJ2,CELA1,ANGPT4,C…
GO:BP	negative regulation of molecular function	GO:0044092	1.75e-07	6.75802	1157	2971	239	21331	NUPR1,CDKN2B,BOD1,SERPINB6A,CBL,CTTNBP2NL,UCHL1,SERPINF1,RNF2,PTGIS,ANXA3,WWTR1,DBN1,LXN,SRI,SPRED1,PTPRF,FGFR1OP,FARP1,RASA4,CTSZ,DLG2,RIPOR1,ANXA1,ITIH5,PPP1R12A,PTPRJ,TGFB2,MPRIP,DNAJC3,TIMP2,ITIH2,ECM1,PDK3,CD44,NPPA,PRKCD,ACE,RLIM,SRC,PAK2,CEP192,COL6A3,ITCH,PICALM,CST3,TWIST1,PKD1,GALR2,MYO1D,FOXS1,ARRB1,CD55,PELI1,NDFIP2,CYP1B1,CFLAR,SERPING1,SLIT2,GAS6,NLRC3,PPP1R9B,C4B,CAND1,ANXA8,USP14,…
GO:BP	negative regulation of developmental process	GO:0051093	1.27e-09	8.89484	1145	2971	246	21331	MIB1,CDKN2B,FGFR1,DPYSL3,LRP1,SULF1,TGFBR2,RIPK1,SERPINF1,LTBP3,HIF1A,TMEM176A,TMEM119,SEMA3D,FRZB,WWTR1,VAT1,TMEM176B,TRIM46,SPRED1,COL4A2,CTSK,ADIPOR1,CTSZ,ARHGEF2,LPAR1,AKT3,ANXA1,RTN4,FSTL3,FOXC2,PTK2B,TGFB2,RNF6,ACTN4,TGFBR1,GLI3,HOOK3,STAB1,ECM1,NGEF,ITM2C,LGALS1,FGL2,LOXL2,PTPRM,PMP22,ETV4,CUL4A,VIM,TWIST1,TCF4,CDK5RAP2,ISM1,FOXJ2,ANGPT4,CFLAR,MDK,SLIT2,GAS6,TRIO,TSPO,INPP5F,KDM1A,ROBO1,GL…
GO:BP	cell cycle process	GO:0022402	8.18e-09	8.08734	1141	2971	242	21331	EML1,CDKN2B,BOD1,TMOD3,FGFR1,RIPK1,CCN2,DCUN1D3,SNX18,REEP3,ARHGEF2,SEPT11,ANXA1,PPP1R12A,TGFB2,SUN1,RHOU,CLTC,NSMCE2,NIN,TBRG1,SNX9,CETN2,SEPT5,TOM1L1,CEP192,DDB1,UHRF2,CUL4A,PKD1,CDK5RAP2,SPIRE2,ACTR2,IST1,MAPRE1,SMC4,CSNK1D,CUL9,OBSL1,MYH10,KIF13A,ID2,IGF1,EHMT2,SETD2,NES,CDC14B,GEM,DLG1,UVRAG,ZFHX3,E2F3,BCL2,SUSD2,VPS4B,ACTR3,MECP2,AVEN,ITGB1,DBF4,CTDSPL,STAG2,TRAPPC12,PRPF40A,TRP53INP1,SKIL,…
GO:BP	embryo development	GO:0009790	2.16e-11	10.6657	1134	2971	251	21331	MIB1,FGFR1,CMTM3,SULF1,TGFBR2,MMP2,HIF1A,RNF2,MEOX1,TGFB3,APAF1,TANC2,FRZB,VCAM1,MFAP5,COL4A2,COL6A1,MAN2A1,KITL,FZD2,TBC1D23,RTN4,FOXC2,TGFB2,ALDH1A1,TGFBR1,GLI3,SUDS3,SLC35D1,EXT1,ACE,RIC8A,AI597479,LUZP1,CUL4A,ETL4,ATP7A,TWIST1,PKD1,SCX,ALDH1A3,AFF3,LRIG3,TGIF1,SLIT2,ITGA5,MYH10,KDM1A,GLI2,ID2,IGF1,NCKAP1,SETD2,NES,FBN2,MYO7A,DLG1,ARL13B,SOX5,CCN1,PHLDB1,BPTF,SEMA3F,ITGB1,TBX20,TSC1,ITGA2,FZD6…
GO:BP	tube development	GO:0035295	1.45e-30	29.8394	1129	2971	308	21331	MIB1,KDM5B,FGFR1,SULF1,TGFBR2,MMP2,CFH,SERPINF1,LTBP3,HIF1A,MGP,ARHGAP22,TGFB3,FMNL3,APAF1,FLT4,CCN2,PTGIS,ANXA3,WWTR1,ATXN1L,SPRED1,COL4A2,TNS3,ADGRA2,CTSZ,PRCP,MAN2A1,ASS1,ADAMTSL2,FZD2,SDC1,AKT3,ANXA1,ADAMTS2,RTN4,ESM1,FSTL3,FOXC2,PTK2B,TGFB2,TGFBR1,GLI3,RCN3,STAB1,JMJD1C,FOXP2,CX3CL1,ECM1,COL4A1,ACE,SRC,LOXL2,PTPRM,IL6ST,LUZP1,CYSLTR1,ETV4,ATP7A,COL15A1,SGPL1,TWIST1,PKD1,TCF4,COL18A1,CLMP,EIF…
GO:BP	negative regulation of cell death	GO:0060548	1.88276e-05	4.7252	1124	2971	224	21331	NUPR1,CREB3,LRP1,CBL,RIPK1,SERPINF1,HIF1A,FLT4,CCN2,NUAK2,SNX6,NAA35,PRKCI,KITL,RRM2B,FOXC2,PTK2B,TGFB2,TGFBR1,GLI3,DNAJC3,AXL,TM7SF3,CX3CL1,CD44,SLC39A10,PRKCD,NCOA7,SRC,PAK2,DDB1,FAM129B,ITCH,IFIT3,CST3,ATP7A,TWIST1,TMBIM4,SCX,ARRB1,F2R,ANGPT4,PELI1,CFLAR,ARAF,MDK,GAS6,CAMK1D,FNTA,RAD18,ITGA5,BOK,UNC5B,OXR1,KDM1A,GLI2,IGF1,NES,ITGA6,BCL2,IKBKG,CCN1,VPS4B,MECP2,AVEN,HMGCR,ITGB1,TSC1,NFKB1,MAP3K7…
GO:BP	positive regulation of cell differentiation	GO:0045597	2.57e-19	18.5898	1119	2971	275	21331	NSMF,MAP6,FGFR1,NEDD9,DPYSL3,LRP1,IQGAP1,TGFBR2,RIPK1,SERPINF1,LTBP3,HIF1A,TMEM119,TGFB3,CCN2,SH3PXD2B,TRF,FRZB,WWTR1,DBN1,PTPRA,PTPRF,TUBB2B,ENC1,PRKCI,ARHGEF2,PLXNA4,MAN2A1,LPAR1,KITL,ARPC2,ITSN2,NLGN2,ANXA1,SUCO,RTN4,DDR2,PTK2B,TGFB2,MEDAG,TGFBR1,GLI3,AXL,TIMP2,CX3CL1,KALRN,OLFM2,NIN,PREX1,ACE,LOXL2,IL1R1,VSIR,IL6ST,CASK,ETV4,PICALM,VIM,CEBPD,TWIST1,LRP8,TCF4,EGR2,SOX13,DOCK1,BEND6,ACTR2,NBL1,…
GO:BP	negative regulation of cellular protein metabolic process	GO:0032269	4.8438e-06	5.31481	1107	2971	224	21331	CDKN2B,BOD1,SERPINB6A,MAP1A,CBL,UCHL1,SERPINF1,WWTR1,LXN,RASSF2,SPRED1,FGFR1OP,PRR5L,CTSZ,ENC1,ITIH5,PTPRJ,MPRIP,DNAJC3,P2RX7,TIMP2,ITIH2,ECM1,CD44,DOK1,NPPA,PRPF18,PRKCD,NCOA7,FMR1,SRC,PAK2,COL6A3,ITCH,PICALM,CST3,TWIST1,E130311K13RIK,EIF2AK3,ARRB1,CFLAR,CRTAP,PMEPA1,SERPING1,SLIT2,GAS6,PPP1R9B,C4B,SWAP70,OXR1,PPP2R5D,KIRREL,ANXA8,USP14,TSPO,INPP5F,ATG14,KDM1A,IGF1,FXR1,UBE2J1,PI16,DLG1,ITIH3,CB…
GO:BP	regulation of anatomical structure morphogenesis	GO:0022603	1.97e-22	21.7056	1102	2971	281	21331	AKAP13,NSMF,MAP6,FGFR1,NEDD9,LRP1,SULF1,TGFBR2,SERPINF1,HIF1A,ADAM9,SIPA1L1,MFF,FMNL2,FMNL3,FLT4,TANC2,SEMA3D,PTGIS,ANXA3,DBN1,VAT1,TRIM46,SPRED1,PLEKHA4,PTPRF,COL4A2,ADGRA2,TUBB2B,PLXNA4,LPAR1,MYO9A,ARPC2,FZD2,ITSN2,MSN,AKT3,ANXA1,RTN4,FOXC2,PTK2B,TGFB2,RNF6,ACTN4,TGFBR1,RHOU,STAB1,FOXP2,CX3CL1,ECM1,NGEF,CD44,KALRN,NIN,PREX1,SRC,PAK2,PTPRM,CASK,CYSLTR1,PICALM,VIM,TWIST1,LRP8,TCF4,SCX,ISM1,DOCK1,…
GO:BP	response to organonitrogen compound	GO:0010243	5.23793e-05	4.28084	1095	2971	217	21331	NSMF,IQGAP1,MMP2,PANX1,CCN2,VCAM1,SNX6,NNMT,EDEM3,PTPRA,PTPRF,RAB31,SPIDR,SRR,ADIPOR1,COL6A1,PRKCI,ARHGEF2,ASS1,ARPC2,RRM2B,SDC1,AKT3,ANXA1,SLC1A3,FOXC2,PTK2B,RCN3,P2RX7,ANXA5,COL4A1,RNF103,NPPA,PRKCD,SRC,ATP7A,VIM,EGR2,RAB8A,HLCS,FCSK,ACTR2,VKORC1,ATP2B1,CFLAR,GRB10,SLIT2,PPP1R9B,TLR2,USP14,TSPO,KDM1A,IGF1,EHMT2,EDEM2,UBE2J1,AGTRAP,GNA11,BCHE,RANBP2,GGH,MECP2,ITGB1,TSC1,ITGA2,PLD2,STXBP3,MAPK1,N…
GO:BP	regulation of cell development	GO:0060284	2.02e-25	24.6957	1090	2971	287	21331	MIB1,AKAP13,NSMF,CDKN2B,MAP6,FGFR1,NEDD9,DPYSL3,LRP1,IQGAP1,SERPINF1,HIF1A,SIPA1L1,TANC2,SEMA3D,TRF,FRZB,DBN1,TRIM46,PTPRA,PTPRF,ADGRA2,CTSZ,TUBB2B,ENC1,PRKCI,ARHGEF2,PLXNA4,MAN2A1,LPAR1,MYO9A,ARPC2,ITSN2,NLGN2,RTN4,PTK2B,RNF6,ACTN4,GLI3,HOOK3,TIMP2,CX3CL1,NGEF,KALRN,NIN,ITM2C,PREX1,LGALS1,ACE,FMR1,PAK2,CAMSAP2,IL1R1,IL6ST,CASK,PMP22,FBXO22,PICALM,VIM,CCDC88A,LRP8,TCF4,EGR2,CDK5RAP2,DOCK1,BEND6,A…
GO:BP	positive regulation of phosphorylation	GO:0042327	3.09e-08	7.51014	1085	2971	230	21331	NUPR1,AKAP13,CAMKK2,FGFR1,NEDD9,LRP1,IQGAP1,TGFBR2,RIPK1,ADAM9,TMEM119,TGFB3,FLT4,CCN2,TRF,RASSF2,PRR5L,ARHGEF2,LPAR1,KITL,AKTIP,MAP3K9,DDR2,PFN2,PTK2B,TGFB2,TGFBR1,MPRIP,AXL,SH3RF3,P2RX7,TIMP2,CX3CL1,CD44,SNX9,PRKCD,ACE,FMR1,SRC,PAK2,IGFBP4,TOM1L1,IL6ST,CCDC88A,PKD1,LRP8,ARRB1,F2R,ANGPT4,RAP2B,CFLAR,ARAF,GRB10,CSNK1D,GAS6,DOCK7,DNAJC27,ITGA5,MDFIC,CAMKK1,ATG14,MAP3K14,DHX33,ROBO1,IGF1,FXR1,ERP29…
GO:BP	regulation of cellular component movement	GO:0051270	6.6e-24	23.1804	1075	2971	280	21331	NSMF,TMOD3,CREB3,FGFR1,NEDD9,DPYSL3,LRP1,SULF1,IQGAP1,TGFBR2,MMP2,SERPINF1,HIF1A,ADAM9,FLT4,SEMA3D,TRF,ANXA3,DBN1,SRI,CD99L2,TRIM46,SPRED1,FGFR1OP,PRR5L,ADIPOR1,ADGRA2,TUBB2B,PRCP,ARHGEF2,PLXNA4,LPAR1,KITL,ARPC2,MSN,RIPOR1,AKT3,ANXA1,RTN4,DDR2,PFN2,FOXC2,PTK2B,PTPRJ,TGFB2,ACTN4,TGFBR1,CAPN7,CX3CL1,ECM1,ANXA5,MYLK2,CXCL16,PREX1,ACE,SRC,IL1R1,PTPRM,VSIR,IL6ST,ATP7A,VIM,TWIST1,CNN2,TCAF1,ACTN1,COL18…
GO:BP	cellular macromolecule catabolic process	GO:0044265	2.61671e-05	4.58224	1068	2971	214	21331	NUPR1,MIB1,LONP2,MAP1A,LRP1,CBL,RIPK1,UCHL1,APAF1,WWTR1,EDEM3,PRR5L,CTSK,CTSZ,ENC1,NKD2,MSN,PTK2B,RNF6,LONP1,RCN3,DNAJC3,RSPRY1,RNF103,PRPF18,RLIM,RNF19A,FMR1,PABPC4,TCIRG1,DDB1,ITCH,FBXO22,CUL4A,CST3,VIM,USP5,PKD1,EIF3E,FBXL2,RHBDF1,ARRB1,CELA1,PELI1,ARAF,RBM7,ALKBH5,CSNK1D,UBE2G1,CUL9,USP14,ANKIB1,RNF19B,EDEM2,FXR1,UBE2J1,TENT5A,VPS4B,USP34,BAP1,UPF1,SPSB2,NFE2L1,USP19,UBR3,MYEF2,FAP,HECTD3,CUL…
GO:BP	neuron projection development	GO:0031175	3.3e-25	24.4821	1067	2971	282	21331	NSMF,MAP6,FGFR1,DPYSL3,MAP1A,LRP1,IQGAP1,MMP2,UCHL1,SERPINF1,SIPA1L1,MATN2,TANC2,SEMA3D,DBN1,HDGFL3,TRIM46,PTPRF,FARP1,CTSZ,TUBB2B,ENC1,PRKCI,PLXNA4,LPAR1,MYO9A,ITSN2,NLGN2,TBC1D23,RTN4,PTK2B,TGFB2,RNF6,GLI3,CX3CL1,NGEF,KALRN,EXT1,NIN,ITM2C,PREX1,LGALS1,FMR1,PAK2,CAMSAP2,PTPRM,CASK,PMP22,ETV4,PICALM,ATP7A,VIM,CCDC88A,LRP8,EGR2,GALR2,GPM6B,KIF5B,RAB8A,ACTR2,NBL1,IST1,CFLAR,MDK,SLIT2,PPP1R9B,CAMK1D…
GO:BP	regulation of nervous system development	GO:0051960	1.05e-22	21.9787	1061	2971	274	21331	MIB1,NSMF,CDKN2B,MAP6,FGFR1,DPYSL3,LRP1,IQGAP1,SERPINF1,HIF1A,SIPA1L1,TANC2,SEMA3D,TRF,DBN1,TRIM46,PTPRA,PTPRF,FARP1,ADGRA2,CTSZ,TUBB2B,ENC1,PRKCI,ARHGEF2,PLXNA4,MAN2A1,LPAR1,MYO9A,TPBG,FZD2,ITSN2,NLGN2,RTN4,PTK2B,RNF6,GLI3,HOOK3,TIMP2,CX3CL1,NGEF,KALRN,NIN,ITM2C,PREX1,LGALS1,ACE,FMR1,PAK2,CAMSAP2,IL1R1,IL6ST,CASK,PMP22,PICALM,VIM,CCDC88A,LRP8,TCF4,EGR2,CDK5RAP2,BEND6,ACTR2,NBL1,IST1,CFLAR,MDK,TG…
GO:BP	cell morphogenesis	GO:0000902	1.28e-27	26.8916	1055	2971	286	21331	NSMF,MAP6,NEDD9,MAP1A,LRP1,IQGAP1,UCHL1,SIPA1L1,FMNL2,MATN2,FMNL3,TANC2,SEMA3D,DBN1,PEAK1,TRIM46,PTPRF,FARP1,TUBB2B,ARHGEF2,PLXNA4,LPAR1,FAT1,MYO9A,ARPC2,ITSN2,MSN,ANXA1,ANTXR1,RTN4,SLC1A3,PTK2B,TGFB2,RNF6,ACTN4,RHOU,GLI3,AXL,P2RX7,JMJD1C,NGEF,CD44,KALRN,EXT1,NIN,PREX1,SRC,PAK2,PTPRM,CASK,ETV4,PICALM,ATP7A,VIM,COL15A1,LRP8,ACTN1,EGR2,COL18A1,KIF5B,DOCK1,RAB8A,ACTR2,NBL1,IST1,PAKAP,MDK,SLIT2,DOCK7…
GO:BP	regulation of cellular localization	GO:0060341	1.33e-10	9.87593	1054	2971	234	21331	MAP1A,LRP1,IQGAP1,HIF1A,MFF,SYT11,DBN1,SRI,TRIM46,SPIDR,PRR5L,PRKCI,ARPC2,NKD2,MSN,NLGN2,RIPOR1,RTN4,PFN2,PPP1R12A,PTK2B,TGFB2,GLI3,CLTC,P2RX7,CX3CL1,KALRN,MYLK2,NPPA,PRKCD,SRC,SEPT5,ZDHHC1,CASK,PICALM,CCDC88A,TCAF1,PPM1A,GPM6B,KIF5B,ARRB1,F2R,GAS6,PPP1R9B,DNAJC27,MDFIC,INPP5F,KDM1A,SETD2,EDEM2,UBE2J1,DLG1,CLIP3,BCL2,CACNB3,RAPGEF4,SEC16B,ACTR3,MECP2,HMGCR,ITGB1,MTMR2,DYNLL1,PLD2,TRAPPC12,MAPK1,M…
GO:BP	positive regulation of cell population proliferation	GO:0008284	4.93346e-05	4.30685	1052	2971	210	21331	KDM5B,FGFR1,SULF1,TGFBR2,MMP2,LTBP3,HIF1A,PLA2G4A,TMEM119,TGFB3,FLT4,CCN2,TRF,VCAM1,WWTR1,ATXN1L,FGFR1OP,TNS3,CTSZ,PRKCI,KITL,FOSL2,NLGN2,AKT3,CLEC11A,ANXA1,RTN4,ESM1,DDR2,PTK2B,TGFB2,TGFBR1,GLI3,FOXP2,CX3CL1,ECM1,SLC39A10,IL6ST,CUL4A,CST3,ATP7A,VIM,TWIST1,COL18A1,MEGF10,SCX,ARRB1,F2R,FOXJ2,RASAL3,PELI1,CFLAR,MDK,TGIF1,GAS6,FNTA,TSPO,KDM1A,GLI2,ID2,SCUBE2,IGF1,TGM2,NES,DLG1,E2F3,BCL2,CCN1,VAV3,AS…
GO:BP	response to organic cyclic compound	GO:0014070	0.0049373	2.30651	1049	2971	199	21331	AKAP13,LONP2,CBL,TGFBR2,MMP2,SERPINF1,ADAM9,PANX1,TGFB3,CCN2,FIBIN,ANXA3,SPIDR,SRR,ASS1,ARPC2,SDC1,MSN,FOSL2,ANXA1,PTK2B,TGFB2,RNF6,TMEM173,TGFBR1,IGFBP7,P2RX7,COLEC12,FOXP2,LGALS1,SRC,PAK2,IFIT3,CST3,LRP8,HLCS,FCSK,ACTR2,VKORC1,ATP2B1,PELI1,CYP1B1,CFLAR,MDK,SLIT2,PPP1R9B,FNTA,ANKRD1,TLR2,TSPO,KDM1A,GLI2,IGF1,EHMT2,GNA11,BCHE,ITGA6,BCL2,MECP2,HMGCR,ITGA2,PLD2,MAPK1,NFKB1,MMP14,GNAO1,EGFR,EDNRB,CD…
GO:BP	positive regulation of transport	GO:0051050	3.84e-07	6.4152	1042	2971	218	21331	MIB1,FGFR1,LRP1,CBL,HIF1A,IFNGR1,ADAM9,MFF,PLA2G4A,PANX1,TGFB3,TRF,SRI,TRIM46,PRR5L,PRKCI,PROS1,ARPC2,SDC1,MSN,NLGN2,RIPOR1,AKT3,ANXA1,RAB15,RTN4,TGFB2,ACTN4,GLI3,AXL,P2RX7,TM7SF3,CX3CL1,STIM2,NPPA,PRKCD,FMR1,SRC,SEPT5,CASK,PICALM,ATP7A,TCAF1,GALR2,PPM1A,KIF5B,ANO6,ARRB1,AZIN2,F2R,ATP2B1,FGF14,GAS6,CAMK1D,BOK,MYH10,ANKRD1,TLR2,TSPO,IGF1,EDEM2,DLG1,CLIP3,CACNB3,RAPGEF4,ARID5A,VPS4B,SEC16B,ACTR3,ME…
GO:BP	animal organ morphogenesis	GO:0009887	3.31e-14	13.4803	1033	2971	243	21331	MIB1,KDM5B,FGFR1,SULF1,TGFBR2,MMP2,CFH,LTBP3,HIF1A,TMEM119,TGFB3,CCN2,SH3PXD2B,FRZB,WWTR1,TENM3,MFAP5,PLEKHA4,CTSZ,PRKCI,MAN2A1,FAT1,FZD2,SDC1,MSN,AKT3,RTN4,FOXC2,TGFB2,ALDH1A1,TGFBR1,GLI3,P2RX7,IFT80,FOXP2,EXT1,MYLK2,SRC,TCIRG1,PTPRM,ETV4,SGPL1,TWIST1,PKD1,SCX,THBS3,ALDH1A3,NBL1,CELA1,CFLAR,MDK,LRIG3,SLIT2,OBSL1,ANKRD1,TDRD7,GLI2,ID2,SCUBE2,IGF1,TGM2,NCKAP1,SETD2,FREM1,FBN2,MYO7A,DLG1,COL27A1,AR…
GO:BP	regulation of locomotion	GO:0040012	1.43e-24	23.8462	1024	2971	272	21331	NSMF,CREB3,FGFR1,NEDD9,DPYSL3,LRP1,SULF1,IQGAP1,TGFBR2,MMP2,SERPINF1,HIF1A,ADAM9,FLT4,SEMA3D,TRF,ANXA3,DBN1,CD99L2,SPRED1,FGFR1OP,PRR5L,ADIPOR1,ADGRA2,TUBB2B,PRCP,ARHGEF2,PLXNA4,LPAR1,KITL,ARPC2,MSN,RIPOR1,AKT3,ANXA1,RTN4,DDR2,PFN2,FOXC2,PTK2B,PTPRJ,TGFB2,ACTN4,TGFBR1,CAPN7,CX3CL1,ECM1,ANXA5,CXCL16,PREX1,ACE,SRC,IL1R1,PTPRM,VSIR,IL6ST,ATP7A,VIM,TWIST1,CNN2,TCAF1,COL18A1,ANO6,DOCK1,F2R,MOSPD2,NBL1…
GO:BP	growth	GO:0040007	1.82e-11	10.7393	1019	2971	231	21331	KDM5B,AKAP13,FGFR1,NEDD9,LRP1,IQGAP1,TGFBR2,RIPK1,HIF1A,FLT4,DCUN1D3,SH3PXD2B,SEMA3D,FRZB,WWTR1,DBN1,TRIM46,FGFR1OP,MTPN,ADIPOR1,PLXNA4,ITSN2,ANXA1,RTN4,DDR2,FOXC2,PTK2B,PTPRJ,TGFB2,RNF6,TGFBR1,GLI3,IGFBP7,ECM1,EXT1,NIN,CXCL16,NPPA,SRC,PAK2,IGFBP4,PICALM,SGPL1,FOXS1,THBS3,CELA1,IST1,CFLAR,MDK,SLIT2,GAS6,PPP1R9B,IGSF10,KDM1A,GLI2,IGF1,EHMT2,PI16,DLG1,COL27A1,BCL2,CDA,SEMA3F,ACTR3,MECP2,ITGB1,TBX20…
GO:BP	central nervous system development	GO:0007417	1.37e-14	13.8638	1015	2971	241	21331	EML1,FGFR1,LRP1,TGFBR2,HIF1A,IFNGR1,PAFAH1B2,APAF1,ANXA3,ATXN1L,PTPRA,MTPN,SRR,ADGRA2,PLXNA4,LPAR1,TBC1D23,AKT3,RTN4,SDF4,SUN1,GLI3,HOOK3,AXL,TIMP2,FOXP2,EXT1,NIN,COL4A1,SRC,IL6ST,MXRA8,CST3,ATP7A,VIM,PKD1,LRP8,EGR2,MYO1D,KIF5B,CDK5RAP2,SOX13,ALDH1A3,ATP2B1,SMARCA1,MDK,CSNK1D,SLIT2,PPP1R9B,BOK,TRIO,MYH10,AKNA,TLR2,KDM1A,ROBO1,GLI2,ID2,IGF1,SETD2,NES,ZFHX3,ARL13B,BCL2,SOX5,MAP1S,BPTF,SEMA3F,ACTR3,…
GO:BP	positive regulation of protein phosphorylation	GO:0001934	9.29e-08	7.03212	1015	2971	216	21331	AKAP13,CAMKK2,FGFR1,NEDD9,LRP1,IQGAP1,TGFBR2,RIPK1,ADAM9,TMEM119,TGFB3,FLT4,CCN2,TRF,RASSF2,PRR5L,ARHGEF2,LPAR1,KITL,AKTIP,MAP3K9,DDR2,PFN2,PTK2B,TGFB2,TGFBR1,MPRIP,SH3RF3,P2RX7,TIMP2,CX3CL1,CD44,SNX9,PRKCD,ACE,FMR1,SRC,PAK2,IGFBP4,TOM1L1,IL6ST,CCDC88A,PKD1,LRP8,ARRB1,F2R,ANGPT4,RAP2B,CFLAR,ARAF,CSNK1D,GAS6,DOCK7,DNAJC27,ITGA5,MDFIC,CAMKK1,ATG14,MAP3K14,DHX33,ROBO1,IGF1,FXR1,ERP29,DLG1,CLIP3,BCL2…
GO:BP	export from cell	GO:0140352	0.0074352	2.12871	1012	2971	192	21331	KDM5B,FGFR1,LRP1,CBL,HIF1A,IFNGR1,ADAM9,C1QTNF5,PLA2G4A,PANX1,EXOC5,TGFB3,CCN2,SYT11,ENTPD1,ANXA3,SRI,RAB31,NKD2,SDC1,NLGN2,ANXA1,RAB15,RTN4,PFN2,SDF4,TGFB2,RCN3,AXL,P2RX7,TM7SF3,CX3CL1,ANXA5,KALRN,OLFM2,NPPA,SRC,SEPT5,TCIRG1,FAM129B,CASK,KIF5B,ANO6,RAB8A,RHBDF1,ARRB1,F2R,STX17,ATP2B1,ILDR2,MYH10,ANKRD1,TLR2,IGF1,ERP29,DLG1,RAPGEF4,ARID5A,COPG1,VPS4B,MECP2,RAB27B,HMGCR,DYNLL1,PLD2,STXBP3,LRRC32,F…
GO:BP	negative regulation of programmed cell death	GO:0043069	0.000118002	3.92811	1009	2971	201	21331	NUPR1,CREB3,LRP1,CBL,RIPK1,HIF1A,FLT4,NUAK2,SNX6,NAA35,PRKCI,KITL,RRM2B,FOXC2,PTK2B,TGFB2,TGFBR1,GLI3,DNAJC3,AXL,TM7SF3,CX3CL1,CD44,SLC39A10,PRKCD,SRC,PAK2,DDB1,FAM129B,ITCH,IFIT3,ATP7A,TWIST1,TMBIM4,SCX,ARRB1,F2R,ANGPT4,PELI1,CFLAR,ARAF,MDK,GAS6,CAMK1D,FNTA,ITGA5,BOK,UNC5B,OXR1,KDM1A,GLI2,IGF1,NES,ITGA6,BCL2,IKBKG,CCN1,MECP2,AVEN,HMGCR,ITGB1,NFKB1,MAP3K7,SNAI1,BCL10,CSF1R,EGFR,EDNRB,FLNA,XIAP,KR…
GO:BP	regulation of protein localization	GO:0032880	1.13e-14	13.9479	1008	2971	240	21331	MAP1A,LRP1,IQGAP1,HIF1A,IFNGR1,ADAM9,MFF,PANX1,TGFB3,SYT11,DBN1,SRI,TRIM46,SPIDR,PRR5L,PRKCI,ARPC2,NKD2,MSN,NLGN2,RIPOR1,ANXA1,RTN4,TGFB2,GLI3,CLTC,P2RX7,TM7SF3,CX3CL1,ANXA5,KALRN,PRKCD,SRC,TCIRG1,CEP192,ZDHHC1,CASK,PICALM,CCDC88A,TCAF1,PPM1A,GPM6B,KIF5B,RAB8A,RHBDF1,TRIM30D,ARRB1,F2R,NDFIP2,GAS6,PPP1R9B,DNAJC27,SWAP70,MDFIC,MYH10,ANKRD1,TLR2,KDM1A,IGF1,NCKAP1,SETD2,EDEM2,UBE2J1,ERP29,DLG1,CLIP3,…
GO:BP	immune system development	GO:0002520	1.3448e-06	5.87134	1003	2971	209	21331	EML1,CDKN2B,TMOD3,TGFBR2,RIPK1,HIF1A,TMEM176A,MEOX1,FLT4,TRF,RASSF2,ATXN1L,TMEM176B,DOCK11,MFAP5,RBP1,KITL,ANXA1,IRF8,FSTL3,PIP4K2A,PTK2B,TGFB2,TGFBR1,GLI3,AXL,HS1BP3,PREX1,LGALS1,ACE,FGL2,SRC,PABPC4,TCIRG1,VSIR,ITCH,ZSWIM9,PICALM,CUL4A,ATP7A,CEBPD,SGPL1,CNN2,ACTN1,SOX13,DOCK1,IRF2BP2,MDK,GAS6,SWAP70,KDM1A,ID2,SATB1,CBLB,BCL2,LRRC8A,TCEA1,TSC1,MAPK1,SNX10,SP3,NFKB1,CD109,DCAF1,LTBR,MMP14,F2RL1,CS…
GO:BP	positive regulation of intracellular signal transduction	GO:1902533	5.73449e-06	5.24151	990	2971	204	21331	NUPR1,AKAP13,FGFR1,LRP1,CBL,IQGAP1,RIPK1,ADAM9,TGFB3,FLT4,CCN2,TRF,RASSF2,SPRED1,PRR5L,LPAR1,KITL,MAP3K9,AKT3,RTN4,PTK2B,PTPRJ,TGFB2,ACTN4,TGFBR1,AXL,SH3RF3,P2RX7,TIMP2,CX3CL1,CD44,NPPA,PRKCD,SRC,IGFBP4,TRIM30D,ARRB1,F2R,PELI1,TIFA,CFLAR,ARAF,GAS6,DNAJC27,BOK,UNC5B,MDFIC,ANKRD1,TLR2,MAP3K14,DHX33,ROBO1,IGF1,TGM2,ERP29,IKBKG,MST1R,SERINC3,IGFBP6,HMGCR,ITGB1,PLD2,MAPK1,NRG1,MAP3K7,SYNPO2L,SKIL,LTBR…
GO:BP	regulation of cellular component biogenesis	GO:0044087	2.51e-22	21.6005	988	2971	259	21331	NUPR1,AKAP13,TMOD3,RAB3GAP2,DPYSL3,LRP1,IQGAP1,SIPA1L1,TGFB3,CCN2,SYT11,SH3PXD2B,DBN1,PEAK1,DOCK11,MTPN,SPIDR,FARP1,ARHGEF2,LPAR1,TPBG,ARPC2,SDC1,MSN,NLGN2,ANTXR1,ARFIP2,PFN2,SYNPO,FOXC2,PIP4K2A,PTK2B,PTPRJ,LRSAM1,TGFBR1,P2RX7,CX3CL1,SSH3,NIN,PREX1,SNX9,PRKCD,ACE,FMR1,SRC,PAK2,CAMSAP2,CEP192,ZDHHC1,SPTAN1,CAPZA1,ATP7A,CCDC88A,PIKFYVE,PPM1A,GPM6B,CDK5RAP2,SPIRE2,ACTR2,PMEPA1,MAPRE1,SLIT2,NLRC3,SWA…
GO:BP	regulation of cell cycle	GO:0051726	1.70455e-06	5.76839	988	2971	206	21331	NUPR1,CDKN2B,TMOD3,FGFR1,IQGAP1,RIPK1,CCN2,DCUN1D3,ANXA1,TGFB2,CLTC,TIMP2,NSMCE2,MYLK2,TBRG1,CETN2,SRC,TOM1L1,CEP192,DDB1,UHRF2,CUL4A,PKD1,CDK5RAP2,FNTA,CUL9,OBSL1,HECA,KIF13A,ID2,IGF1,SETD2,CDC14B,DLG1,UVRAG,ZFHX3,E2F3,BCL2,SUSD2,VPS4B,MECP2,AVEN,ITGB1,DBF4,CTDSPL,TSC1,PRPF40A,TRP53INP1,SKIL,BAP1,TAOK3,PLPP2,EGFR,CDK14,BRD7,CDK4,CCNL1,NFE2L1,USP19,BMP2,CDC42,CDC23,ROCK2,BRCC3,DYNC1H1,BAK1,BTG1,F…
GO:BP	negative regulation of apoptotic process	GO:0043066	0.000377689	3.42287	988	2971	195	21331	NUPR1,CREB3,LRP1,CBL,RIPK1,HIF1A,FLT4,NUAK2,SNX6,NAA35,PRKCI,KITL,RRM2B,FOXC2,PTK2B,TGFB2,TGFBR1,GLI3,DNAJC3,AXL,CX3CL1,CD44,SLC39A10,PRKCD,SRC,PAK2,DDB1,FAM129B,ITCH,IFIT3,ATP7A,TWIST1,TMBIM4,SCX,ARRB1,F2R,ANGPT4,CFLAR,ARAF,MDK,GAS6,CAMK1D,FNTA,ITGA5,BOK,UNC5B,OXR1,KDM1A,GLI2,IGF1,NES,ITGA6,BCL2,IKBKG,CCN1,MECP2,AVEN,HMGCR,ITGB1,NFKB1,MAP3K7,SNAI1,BCL10,CSF1R,EGFR,EDNRB,FLNA,XIAP,KRT18,GNAQ,CHD8…
GO:BP	response to lipid	GO:0033993	0.00481279	2.3176	987	2971	189	21331	AKAP13,CBL,TGFBR2,MMP2,SERPINF1,ADAM9,TGFB3,CCN2,FIBIN,VCAM1,ANXA3,SRR,LPAR1,ASS1,RBP1,SDC1,MSN,FOSL2,ANXA1,IRF8,PTK2B,TGFB2,RNF6,TGFBR1,IGFBP7,AXL,P2RX7,FOXP2,CX3CL1,PDK3,LOXL1,CXCL16,ACE,SRC,CST3,VIM,LRP8,F2R,ATP2B1,PELI1,CFLAR,MDK,SLIT2,NLRC3,PPP1R9B,ANKRD1,TLR2,TSPO,IGF1,BCHE,SLC10A3,BCL2,ARID5A,VPS4B,HMGCR,ITGA2,MAPK1,NFKB1,ABL2,BCL10,EGFR,EDNRB,UPF1,CDK4,RBBP8,NFE2L1,ABCB4,ROCK2,MEST,TJP1,E…
GO:BP	regulation of cell motility	GO:2000145	1.28e-24	23.8935	977	2971	263	21331	NSMF,CREB3,FGFR1,NEDD9,DPYSL3,LRP1,SULF1,IQGAP1,TGFBR2,MMP2,SERPINF1,HIF1A,ADAM9,FLT4,SEMA3D,TRF,ANXA3,CD99L2,SPRED1,FGFR1OP,PRR5L,ADIPOR1,ADGRA2,PRCP,ARHGEF2,PLXNA4,LPAR1,KITL,ARPC2,MSN,RIPOR1,AKT3,ANXA1,RTN4,DDR2,PFN2,FOXC2,PTK2B,PTPRJ,TGFB2,ACTN4,TGFBR1,CAPN7,CX3CL1,ECM1,ANXA5,CXCL16,PREX1,ACE,SRC,IL1R1,PTPRM,VSIR,IL6ST,ATP7A,VIM,TWIST1,CNN2,TCAF1,COL18A1,ANO6,DOCK1,F2R,MOSPD2,NBL1,ANGPT4,RAP2…
GO:BP	carbohydrate derivative metabolic process	GO:1901135	0.0146912	1.83294	973	2971	184	21331	NUPR1,CSGALNACT2,SULF1,DSE,HIF1A,PDE1A,ENTPD1,MDP1,EDEM3,ADCY2,MAN2A1,ENPP4,RRM2B,ADCY7,ITIH5,DPY19L1,FUT11,CLTC,P2RX7,SLC35D1,ITIH2,PDK3,CD44,EXT1,SOAT1,ITM2C,NPPA,ST3GAL6,PRKCD,CDADC1,CST3,ATP7A,GM2A,PFAS,GXYLT2,B3GNT9,FCSK,FAR1,CELA1,EXTL2,GFPT2,IGF1,EDEM2,UBE2J1,ITIH3,MAN1A,PNP,XYLT1,MAN1A2,BCL2,CDA,DSEL,HMGCR,ITGB8,NFKB1,ST6GALNAC4,B4GALT5,ADAL,NFE2L1,CTPS2,BMP2,PGAM1,ENO1,TUSC3,B4GALT2,NUDT…
GO:BP	secretion by cell	GO:0032940	0.00212648	2.67234	963	2971	187	21331	KDM5B,FGFR1,LRP1,CBL,HIF1A,IFNGR1,ADAM9,C1QTNF5,PLA2G4A,PANX1,EXOC5,TGFB3,CCN2,SYT11,ENTPD1,ANXA3,SRI,RAB31,NKD2,SDC1,NLGN2,ANXA1,RAB15,RTN4,PFN2,SDF4,TGFB2,RCN3,AXL,P2RX7,TM7SF3,CX3CL1,ANXA5,KALRN,OLFM2,NPPA,SRC,SEPT5,TCIRG1,FAM129B,CASK,KIF5B,RAB8A,RHBDF1,ARRB1,F2R,STX17,ILDR2,MYH10,ANKRD1,TLR2,IGF1,ERP29,RAPGEF4,ARID5A,COPG1,VPS4B,MECP2,RAB27B,HMGCR,DYNLL1,PLD2,STXBP3,LRRC32,FBLN1,ENSA,SLC1A5,…
GO:BP	response to cytokine	GO:0034097	0.00578667	2.23757	959	2971	184	21331	KDM5B,DPYSL3,RIPK1,HIF1A,IFNGR1,ADAM9,PTGIS,VCAM1,DBN1,PTPRF,ADIPOR1,PRKCI,ASS1,RIPOR1,ANXA1,IRF8,PTK2B,TMEM173,ACTN4,AXL,TIMP2,CX3CL1,ECM1,CD44,EXT1,CXCL16,DOK1,ST3GAL6,PCOLCE,SRC,TCIRG1,IL1R1,IL6ST,IFIT3,VIM,IL10RA,KIF5B,ACTR2,AFF3,STAT4,SLIT2,GAS6,IRF7,FNTA,GFPT2,PLVAP,ANKRD1,TLR2,ROBO1,IFIT3B,SETD2,ACKR2,BCL2,ASAH1,ACTR3,OXSR1,STXBP3,MAPK1,SNX10,NFKB1,SKIL,IFNAR2,F2RL1,GNAO1,CSF1R,SMPD4,HIPK1…
GO:BP	regulation of transferase activity	GO:0051338	2.67e-10	9.57348	947	2971	214	21331	AKAP13,CDKN2B,CAMKK2,FGFR1,NEDD9,CBL,IQGAP1,TGFBR2,RIPK1,UCHL1,ADAM9,TGFB3,FLT4,DCUN1D3,TRF,WWTR1,RASSF2,SPRED1,FGFR1OP,LPAR1,KITL,MAP3K9,DDR2,PTK2B,PTPRJ,TGFB2,TGFBR1,DNAJC3,AXL,P2RX7,SNX9,NPPA,PRKCD,ACE,SRC,PAK2,TOM1L1,CCDC88A,PKD1,LRP8,ARRB1,F2R,ANGPT4,RAP2B,ARAF,GAS6,MDFIC,CAMKK1,ATG14,MAP3K14,ROBO1,IGF1,CDC14B,ERP29,DLG1,UVRAG,RANBP2,CBLB,IKBKG,MST1R,CCN1,VAV3,SERINC2,IGFBP6,HMGCR,DBF4,TSC1,…
GO:BP	regulation of neurogenesis	GO:0050767	1.22e-23	22.914	944	2971	254	21331	MIB1,NSMF,CDKN2B,MAP6,FGFR1,DPYSL3,LRP1,IQGAP1,SERPINF1,HIF1A,SIPA1L1,TANC2,SEMA3D,TRF,DBN1,TRIM46,PTPRA,PTPRF,CTSZ,TUBB2B,ENC1,PRKCI,ARHGEF2,PLXNA4,MAN2A1,LPAR1,MYO9A,ITSN2,NLGN2,RTN4,PTK2B,RNF6,GLI3,HOOK3,TIMP2,CX3CL1,NGEF,KALRN,NIN,ITM2C,PREX1,LGALS1,ACE,FMR1,PAK2,CAMSAP2,IL1R1,IL6ST,CASK,PMP22,PICALM,VIM,CCDC88A,LRP8,TCF4,EGR2,CDK5RAP2,BEND6,ACTR2,NBL1,IST1,CFLAR,MDK,TGIF1,CSNK1D,SLIT2,CAMK1D…
GO:BP	intracellular protein transport	GO:0006886	1.6e-17	16.7963	944	2971	237	21331	LONP2,MAP1A,TMED3,GGA2,MFF,YWHAQ,AP3S1,SNX6,USP6NL,ARL4C,PRR5L,STX5A,ARPC2,DLG2,FAM91A1,RIPOR1,ARFIP2,GLI3,CLTC,IFT80,SNX9,ZDHHC20,PRKCD,TOM1L1,ZDHHC1,PKD1,PIKFYVE,TCAF1,MBTPS1,EGR2,PPM1A,KIF5B,RAB8A,STX17,ALKBH5,GAS6,DNAJC27,RAB5B,MDFIC,KIF13A,XPO7,GOLGA7,TBC1D2B,SETD2,EDEM2,UBE2J1,MYO7A,POLDIP3,GOSR2,E2F3,RANBP2,CACNB3,COPG1,SNX8,SEC16B,ACTR3,STX12,RAB27B,ITGB1,TSC1,DYNLL1,STXBP3,MAPK1,SNX10,RA…
GO:BP	regulation of response to external stimulus	GO:0032101	0.000330543	3.48077	944	2971	188	21331	NUPR1,CREB3,FGFR1,LRP1,TGFBR2,RIPK1,SERPINF1,PLA2G4A,SYT11,SEMA3D,PTGIS,DBN1,PTPRF,ADGRA2,TUBB2B,PLXNA4,LPAR1,ENPP4,PROS1,ADCY7,TBC1D23,ANXA1,PTK2B,TMEM173,LRSAM1,CX3CL1,ANXA5,NPPA,PRKCD,ACE,FGL2,IL1R1,ZDHHC1,CASK,ITCH,NLRP10,SLC7A2,LRP8,ANO6,CASP12,F2R,VKORC1,MOSPD2,NBL1,MDK,SERPING1,SLIT2,GAS6,NLRC3,IRF7,CAMK1D,SWAP70,AKNA,TLR2,USP14,INPP5F,ROBO1,TSPAN6,IGF1,TGM2,NLRC4,CACNB3,SEMA3F,OXSR1,HMGCR…
GO:BP	hematopoietic or lymphoid organ development	GO:0048534	6.89e-07	6.16157	943	2971	200	21331	EML1,CDKN2B,TMOD3,TGFBR2,RIPK1,HIF1A,TMEM176A,MEOX1,FLT4,TRF,RASSF2,ATXN1L,TMEM176B,DOCK11,MFAP5,RBP1,KITL,ANXA1,IRF8,FSTL3,PIP4K2A,PTK2B,TGFB2,TGFBR1,GLI3,AXL,HS1BP3,PREX1,LGALS1,ACE,FGL2,SRC,PABPC4,TCIRG1,VSIR,ZSWIM9,PICALM,CUL4A,ATP7A,CEBPD,SGPL1,CNN2,ACTN1,SOX13,DOCK1,IRF2BP2,MDK,GAS6,KDM1A,ID2,SATB1,BCL2,LRRC8A,TCEA1,TSC1,MAPK1,SNX10,SP3,NFKB1,CD109,DCAF1,LTBR,MMP14,F2RL1,CSF1R,NFE2L1,MEIS1,…
GO:BP	protein modification by small protein conjugation or removal	GO:0070647	5.42e-12	11.2662	936	2971	218	21331	TULP4,MIB1,CBL,UCHL1,RNF2,DCUN1D3,WWTR1,ENC1,AKTIP,TRIM47,DCAF10,RNF6,PDZRN3,LRSAM1,TGFBR1,SH3RF3,RSPRY1,NSMCE2,GAN,RNF103,RLIM,RNF19A,DDB1,UHRF2,ITCH,FBXO22,CUL4A,USP5,EGR2,MARCH3,FBXL2,RNF145,TRIM30D,ARRB1,PELI1,NDFIP2,IRF2BP2,UBE2G1,NLRC3,TRIM59,RAD18,NEURL3,CUL9,CAND1,JOSD1,USP14,ANKIB1,TSPO,DTX4,KDM1A,RNF19B,CDC14B,COPS7B,UBE2J1,RANBP2,CBLB,BCL2,BIRC3,ASB1,USP34,MINDY3,DCAF1,BAP1,RNF10,BCL10…
GO:BP	regulation of cell migration	GO:0030334	5.23e-25	24.2811	926	2971	254	21331	NSMF,CREB3,FGFR1,NEDD9,DPYSL3,LRP1,SULF1,IQGAP1,TGFBR2,MMP2,SERPINF1,HIF1A,ADAM9,FLT4,SEMA3D,ANXA3,CD99L2,SPRED1,FGFR1OP,PRR5L,ADIPOR1,ADGRA2,PRCP,ARHGEF2,PLXNA4,LPAR1,KITL,ARPC2,MSN,RIPOR1,AKT3,ANXA1,RTN4,DDR2,PFN2,FOXC2,PTK2B,PTPRJ,TGFB2,ACTN4,TGFBR1,CAPN7,CX3CL1,ECM1,CXCL16,PREX1,ACE,SRC,IL1R1,PTPRM,VSIR,IL6ST,ATP7A,VIM,CNN2,TCAF1,COL18A1,ANO6,DOCK1,F2R,MOSPD2,NBL1,ANGPT4,RAP2B,CYP1B1,MDK,SLIT…
GO:BP	protein catabolic process	GO:0030163	2.1421e-06	5.66916	926	2971	195	21331	NUPR1,MIB1,LONP2,MAP1A,LRP1,CBL,RIPK1,UCHL1,ADAM9,WWTR1,EDEM3,CTSK,CTSZ,ENC1,STX5A,NKD2,MSN,PTK2B,RNF6,LRSAM1,LONP1,RCN3,DNAJC3,P2RX7,RSPRY1,SNX9,RNF103,RLIM,RNF19A,TCIRG1,DDB1,ITCH,FBXO22,CUL4A,CST3,USP5,PKD1,FBXL2,RHBDF1,ARRB1,AZIN2,CELA1,PELI1,ARAF,CSNK1D,UBE2G1,CUL9,USP14,ANKIB1,RNF19B,EDEM2,UBE2J1,CBLB,VPS4B,USP34,HMGCR,NRG1,BAP1,EGFR,SPSB2,FLNA,NRD1,NFE2L1,USP19,UBR3,SERPINE2,FAP,ZDHHC2,HEC…
GO:BP	enzyme linked receptor protein signaling pathway	GO:0007167	5.71e-24	23.2435	909	2971	248	21331	CDKN2B,FGFR1,NEDD9,CBL,SULF1,IQGAP1,TGFBR2,LTBP3,HIF1A,ADAM9,MYOF,SIPA1L1,TGFB3,FLT4,CCN2,TRF,WWTR1,RASSF2,SNX6,SPRED1,PTPRA,PTPRF,COL4A2,ADIPOR1,ADGRA2,ADAMTSL2,RTN4,ESM1,FSTL3,DDR2,FOXC2,PTK2B,PTPRJ,TGFB2,TGFBR1,AXL,NGEF,EXT1,DOK1,COL4A1,NPPA,PRKCD,SRC,IGFBP4,TOM1L1,VSIR,IL6ST,SVEP1,VIM,CCDC88A,SGPL1,TCF4,PPM1A,SCX,RHBDF1,NBL1,ANGPT4,PAKAP,PMEPA1,GRB10,TGIF1,GAS6,PPP2R5D,ROBO1,IGF1,FBN2,CBLB,MS…
GO:BP	tube morphogenesis	GO:0035239	1.26e-25	24.9009	908	2971	252	21331	MIB1,KDM5B,FGFR1,SULF1,TGFBR2,MMP2,CFH,SERPINF1,HIF1A,MGP,ARHGAP22,FMNL3,APAF1,FLT4,CCN2,PTGIS,ANXA3,SPRED1,COL4A2,ADGRA2,CTSZ,PRCP,FZD2,AKT3,ANXA1,RTN4,ESM1,FOXC2,PTK2B,TGFB2,TGFBR1,GLI3,STAB1,CX3CL1,ECM1,COL4A1,ACE,SRC,LOXL2,PTPRM,LUZP1,CYSLTR1,ETV4,COL15A1,SGPL1,TWIST1,PKD1,TCF4,COL18A1,EIF2AK3,ISM1,FOXJ2,CELA1,ANGPT4,CYP1B1,MDK,TGIF1,SLIT2,ITGA5,UNC5B,ROBO1,GLI2,ID2,IGF1,TGM2,NCKAP1,SETD2,RNH…
GO:BP	hemopoiesis	GO:0030097	5.84383e-06	5.2333	896	2971	188	21331	EML1,CDKN2B,TMOD3,TGFBR2,RIPK1,HIF1A,TMEM176A,MEOX1,FLT4,TRF,RASSF2,ATXN1L,TMEM176B,DOCK11,MFAP5,RBP1,KITL,ANXA1,IRF8,FSTL3,PIP4K2A,PTK2B,TGFB2,GLI3,AXL,HS1BP3,PREX1,LGALS1,ACE,FGL2,SRC,PABPC4,TCIRG1,VSIR,ZSWIM9,PICALM,CUL4A,ATP7A,CEBPD,SGPL1,CNN2,ACTN1,SOX13,DOCK1,IRF2BP2,MDK,GAS6,KDM1A,ID2,SATB1,BCL2,LRRC8A,TCEA1,TSC1,SNX10,SP3,CD109,DCAF1,LTBR,MMP14,F2RL1,CSF1R,NFE2L1,MEIS1,PTBP3,ADD2,BAK1,ETV…
GO:BP	negative regulation of transcription by RNA polymerase II	GO:0000122	0.0241514	1.61706	888	2971	169	21331	FGFR1,HIF1A,RNF2,WWTR1,ATXN1L,IRF8,FOXC2,TGFBR1,GLI3,SUDS3,FOXP2,MYOZ2,RLIM,LOXL2,EID1,TWIST1,TCF4,FOXS1,SOX13,CELA1,AEBP1,IRF2BP2,TGIF1,ANKRD1,KDM1A,GLI2,ID2,EHMT2,SATB1,DLG1,ZFHX3,E2F3,ARID5A,SKI,BPTF,MAFK,MECP2,TBX20,TRPS1,SP3,NFKB1,SKIL,DCAF1,RFC1,SNAI1,EDNRB,HIPK1,FBLN5,PEG3,CTCF,NFE2L1,GM38394,BMP2,SALL2,ELK4,ETV6,ENO1,GLIS3,MYEF2,CHD8,SIRT2,RPS14,NSD2,CGGBP1,PRDM5,MIER1,HSF1,ELK3,CREM,DUSP…
GO:BP	regulation of catabolic process	GO:0009894	6.64e-09	8.17804	880	2971	197	21331	CISD2,NUPR1,LONP2,RAB3GAP2,MAP1A,LRP1,HIF1A,ADAM9,PAFAH1B2,APAF1,PRR5L,STX5A,NKD2,MSN,PIP4K2A,PTK2B,TMEM173,LRSAM1,P2RX7,SNX9,PRKCD,RNF19A,FMR1,PABPC4,DDB1,VSIR,ITCH,FBXO22,CUL4A,CST3,VIM,USP5,TWIST1,PKD1,PIKFYVE,IL10RA,FBXL2,RAB8A,RHBDF1,TRIM30D,AZIN2,ARAF,ALKBH5,CSNK1D,BOK,USP14,ANKIB1,TSPO,IGF1,EHMT2,RNF19B,EDEM2,FXR1,UBE2J1,CBLB,BCL2,IKBKG,TENT5A,HMGCR,ITGB1,RAB39B,MTMR2,TSC1,DAP,TMEM39A,TRP5…
GO:BP	negative regulation of cell differentiation	GO:0045596	8.14e-08	7.08922	858	2971	189	21331	MIB1,CDKN2B,FGFR1,DPYSL3,LRP1,LTBP3,TMEM176A,TMEM119,SEMA3D,FRZB,WWTR1,TMEM176B,TRIM46,SPRED1,ADIPOR1,CTSZ,ARHGEF2,LPAR1,ANXA1,RTN4,FSTL3,PTK2B,TGFB2,RNF6,ACTN4,TGFBR1,GLI3,HOOK3,NGEF,ITM2C,LGALS1,FGL2,PMP22,CUL4A,VIM,TWIST1,CDK5RAP2,FOXJ2,CFLAR,MDK,SLIT2,TRIO,TSPO,INPP5F,KDM1A,GLI2,ID2,IGF1,PI16,GAK,BCL2,SKI,SEMA3F,ACTR3,MECP2,ITGB1,TSC1,FBLN1,MAPK1,TRP53INP1,NRG1,SKIL,SNAI1,RNF10,EGFR,EDNRB,CSP…
GO:BP	protein localization to organelle	GO:0033365	3.31e-07	6.48011	843	2971	184	21331	LONP2,BOD1,RAB3GAP2,MAP1A,MFF,SYT11,SPIDR,GPHN,MSN,RIPOR1,RTN4,KDELR3,TGFB2,SUN1,LRSAM1,GLI3,HOOK3,KALRN,TBRG1,NUDCD3,PRKCD,SRC,CEP192,ZDHHC1,CCDC88A,PIKFYVE,MBTPS1,IL10RA,EPS15,MAPRE1,CSNK1D,PPP1R9B,OBSL1,MDFIC,TSPO,SETD2,DLG1,GOSR2,ARL13B,E2F3,GOLGB1,GAK,RANBP2,RAPGEF4,SEC16B,MORC3,TRAPPC12,MAPK1,SNX10,EGFR,FLNA,CTCF,ROCK2,IPO7,CENPA,ZDHHC15,TNPO1,SIRT2,CPLANE1,PARK7,GPC6,RAB11FIP3,PPP3R1,TOR1A…
GO:BP	regulation of kinase activity	GO:0043549	3.49e-12	11.4567	839	2971	201	21331	AKAP13,CDKN2B,CAMKK2,FGFR1,NEDD9,CBL,IQGAP1,TGFBR2,RIPK1,UCHL1,ADAM9,TGFB3,FLT4,TRF,WWTR1,RASSF2,SPRED1,FGFR1OP,LPAR1,KITL,MAP3K9,DDR2,PTK2B,PTPRJ,TGFB2,TGFBR1,DNAJC3,AXL,P2RX7,SNX9,NPPA,PRKCD,ACE,SRC,PAK2,TOM1L1,CCDC88A,PKD1,LRP8,ARRB1,F2R,ANGPT4,RAP2B,ARAF,GAS6,MDFIC,CAMKK1,ATG14,MAP3K14,ROBO1,IGF1,ERP29,DLG1,UVRAG,RANBP2,CBLB,IKBKG,MST1R,CCN1,VAV3,IGFBP6,HMGCR,DBF4,TSC1,MAPK1,NRG1,MAP3K7,TAOK3…
GO:BP	mitotic cell cycle	GO:0000278	2.84e-09	8.547	833	2971	190	21331	EML1,CDKN2B,BOD1,TMOD3,FGFR1,IQGAP1,RIPK1,RNF2,DCUN1D3,SNX18,REEP3,TUBB2B,ARHGEF2,ANXA1,PPP1R12A,RHOU,CLTC,TIMP2,NSMCE2,SNX9,CETN2,TOM1L1,CEP192,DDB1,CUL4A,TUBB2A,PKD1,CDK5RAP2,SMC4,CUL9,OBSL1,HECA,MYH10,ID2,IGF1,SETD2,NES,CDC14B,GEM,DLG1,E2F3,BCL2,VPS4B,MECP2,AVEN,ITGB1,DBF4,CTDSPL,STAG2,TAOK3,ENSA,EGFR,CDK14,BRD7,CDK4,FLNA,RBBP8,NFE2L1,XIAP,CDC42,RHOC,CDC23,ZFP365,DYNC1H1,CENPA,BTG1,TOGARAM1,FA…
GO:BP	cell-cell adhesion	GO:0098609	5.5e-10	9.25964	819	2971	190	21331	TGFBR2,CFH,ADAM9,VCAM1,PTPRF,TLN1,FNDC3A,ASS1,FAT1,PCDH9,DLG2,MSN,NLGN2,ANXA1,FSTL3,TGFB2,GLI3,PAG1,CX3CL1,CD44,LGALS1,PRKCD,FGL2,SRC,PTPRM,VSIR,IL6ST,RIC8A,ITCH,SVEP1,PKD1,MEGF10,SOX13,MAGI1,RASAL3,RAP2B,PELI1,CYP1B1,MDK,SLIT2,ITGA5,SWAP70,OBSL1,KIRREL,AKNA,DCHS2,ROBO1,IGF1,DLG1,ITGA6,CBLB,BCL2,PCDHB21,CCN1,SRPX2,LPP,CD5,ITGB1,PCDHB3,STXBP3,NRCAM,LRRC32,BCL10,MCAM,EGFR,PIP5K1C,BMP2,CDC42,PLXNB2,…
GO:BP	negative regulation of catalytic activity	GO:0043086	0.00636676	2.19608	814	2971	160	21331	CDKN2B,BOD1,SERPINB6A,CBL,UCHL1,SERPINF1,ANXA3,WWTR1,DBN1,LXN,SPRED1,FGFR1OP,FARP1,RASA4,DLG2,ANXA1,ITIH5,PPP1R12A,PTPRJ,TGFB2,MPRIP,DNAJC3,TIMP2,ITIH2,ECM1,PDK3,CD44,NPPA,PRKCD,SRC,PAK2,CEP192,COL6A3,PICALM,CST3,GALR2,MYO1D,ARRB1,CD55,CFLAR,SERPING1,SLIT2,GAS6,PPP1R9B,C4B,CAND1,ANXA8,USP14,IGF1,NES,RNH1,PI16,ITIH3,CBLB,HMGCR,TSC1,DYNLL1,NFKB1,CD109,ENSA,INPPL1,XIAP,GNAQ,ROCK2,SERPINE2,PPP1R12B,R…
GO:BP	protein modification by small protein conjugation	GO:0032446	3.35e-08	7.47458	810	2971	182	21331	TULP4,MIB1,CBL,RNF2,DCUN1D3,WWTR1,ENC1,AKTIP,TRIM47,DCAF10,RNF6,PDZRN3,LRSAM1,TGFBR1,SH3RF3,RSPRY1,NSMCE2,GAN,RNF103,RLIM,RNF19A,DDB1,UHRF2,ITCH,FBXO22,CUL4A,EGR2,MARCH3,FBXL2,RNF145,TRIM30D,ARRB1,PELI1,NDFIP2,IRF2BP2,UBE2G1,NLRC3,TRIM59,RAD18,NEURL3,CUL9,CAND1,ANKIB1,TSPO,DTX4,KDM1A,RNF19B,CDC14B,UBE2J1,RANBP2,CBLB,BCL2,BIRC3,ASB1,DCAF1,RNF10,BCL10,SPSB2,NFE2L1,XIAP,ANAPC16,CDC42,CDC23,UBR3,KCTD…
GO:BP	head development	GO:0060322	1.53e-13	12.8163	805	2971	199	21331	EML1,FGFR1,LRP1,TGFBR2,MMP2,HIF1A,PAFAH1B2,TGFB3,APAF1,ANXA3,ATXN1L,MTPN,SRR,PLXNA4,LPAR1,TBC1D23,AKT3,RTN4,SDF4,TGFB2,SUN1,GLI3,HOOK3,AXL,FOXP2,EXT1,NIN,COL4A1,SRC,CST3,ATP7A,SGPL1,LRP8,EGR2,MYO1D,PFAS,KIF5B,SCX,CDK5RAP2,ALDH1A3,ATP2B1,SMARCA1,MDK,CSNK1D,SLIT2,PPP1R9B,BOK,MYH10,AKNA,KDM1A,ROBO1,GLI2,ID2,IGF1,SETD2,NES,ZFHX3,ARL13B,BCL2,MAP1S,BPTF,MECP2,ITGB1,TSC1,STXBP3,FZD6,MAPK1,NRG1,PLEKHA1,M…
GO:BP	signal transduction by protein phosphorylation	GO:0023014	4.09e-07	6.38874	805	2971	177	21331	AKAP13,FGFR1,LRP1,IQGAP1,RIPK1,UCHL1,ADAM9,TGFB3,FLT4,CCN2,TRF,RASSF2,SPRED1,LPAR1,KITL,MAP3K9,PTK2B,PTPRJ,TGFB2,TGFBR1,SH3RF3,P2RX7,TIMP2,CX3CL1,CD44,MYLK2,DOK1,NPPA,PRKCD,SRC,PAK2,IGFBP4,ITCH,E130311K13RIK,ARRB1,F2R,CFLAR,ARAF,GAS6,DNAJC27,PLVAP,MDFIC,MAP3K14,DHX33,ROBO1,IGF1,ERP29,DLG1,MST1R,CCN1,OXSR1,IGFBP6,HMGCR,FBLN1,MAPK1,NRG1,MAP3K7,LTBR,TAOK3,F2RL1,CSF1R,EGFR,CAVIN3,CSPG4,INPPL1,MAPK8IP…
GO:BP	organelle assembly	GO:0070925	2.15074e-05	4.66741	805	2971	170	21331	NUPR1,AKAP13,TMOD3,RAB3GAP2,SIPA1L1,SH3PXD2B,WWTR1,PGM5,ARHGEF2,ARPC2,SDC1,MSN,NLGN2,SYNPO,PIP4K2A,TMEM173,LRSAM1,CLTC,P2RX7,IFT80,SRPX,MYOZ2,CETN2,TXNDC15,NUDCD3,SRC,SPATA6,CEP192,CCDC88A,PIKFYVE,CDK5RAP2,RAB8A,ACTR2,STX17,CFLAR,CSRP2,MAPRE1,CSNK1D,MYH10,ATG14,EHMT2,CDC14B,CEP19,MYO7A,ARL13B,VPS4B,ACTR3,STX12,ITGB1,DYNLL1,STAG2,TMEM39A,TRAPPC12,SNX10,TRP53INP1,RAB14,SYNPO2L,SEPT9,FLNA,XIAP,DYNC1…
GO:BP	membrane organization	GO:0061024	0.00173142	2.7616	803	2971	161	21331	ATP8B2,MYOF,PLA2G4A,SYT11,DBN1,SNX18,ATP10A,REEP3,PRKCI,GPHN,STX5A,DLG2,NKD2,NLGN2,TMEM43,ANXA1,RTN4,TGFB2,SUN1,P2RX7,OSBPL5,SNX9,PRKCD,PICALM,CCDC88A,PIKFYVE,KIF5B,MEGF10,ANO6,SPIRE2,RAB8A,AZIN2,STX17,GAS6,FNTA,BOK,MYH10,DLG1,UVRAG,GOSR2,GAK,BCL2,VAV3,VPS4B,SEC16B,STX12,ATP8B1,ITGB1,ITGA2,NRCAM,STX11,F2RL1,BAIAP2,STX6,ABCB4,CDC42,RAB13,MTSS2,BAK1,PRX,ZDHHC2,SEC31A,STAP1,HEBP2,EPHB2,TOR1AIP1,SYNG…
GO:BP	cellular component morphogenesis	GO:0032989	3.9e-19	18.4088	800	2971	214	21331	AKAP13,NSMF,MAP6,TMOD3,MAP1A,LRP1,IQGAP1,UCHL1,SIPA1L1,MFF,MATN2,TANC2,SEMA3D,DBN1,TRIM46,PTPRF,FARP1,PGM5,TUBB2B,PLXNA4,MYO9A,ITSN2,RTN4,TGFB2,RNF6,GLI3,NGEF,CD44,KALRN,EXT1,NIN,MYOZ2,SRC,PAK2,PTPRM,CASK,ETV4,PICALM,ATP7A,VIM,PIKFYVE,LRP8,EGR2,KIF5B,RAB8A,ACTR2,NBL1,IST1,CFLAR,CSRP2,MDK,SLIT2,DOCK7,UNC5B,TRIO,OBSL1,MYH10,TLR2,KDM1A,ROBO1,GLI2,NCKAP1,TIAM2,NES,BCL2,PHLDB1,MAP1S,SEMA3F,ACTR3,MECP2…
GO:BP	actin filament-based process	GO:0030029	3.61e-24	23.4421	796	2971	226	21331	AKAP13,TMOD3,NEDD9,DPYSL3,IQGAP1,MYO9B,PDLIM2,SIPA1L1,FMNL2,TGFB3,FMNL3,CCN2,SH3PXD2B,TRF,NUAK2,DBN1,SRI,MTPN,FARP1,PGM5,DSTN,PRKCI,ARHGEF2,TLN1,LPAR1,FAT1,ARPC2,ANXA1,ANTXR1,ARFIP2,PDLIM3,PFN2,SYNPO,PTK2B,TGFB2,ACTN4,TGFBR1,RHOU,MPRIP,PLS3,CX3CL1,MYLK2,SSH3,MYOZ2,PREX1,SNX9,PRKCD,SRC,PAK2,SPTAN1,CAPZA1,CCDC88A,CNN2,ACTN1,MYO1D,GPM6B,SPIRE2,ACTR2,ARRB1,PAKAP,CALD1,CFLAR,CSRP2,MDK,SLIT2,PPP1R9B,SW…
GO:BP	MAPK cascade	GO:0000165	8.54e-07	6.06872	795	2971	174	21331	AKAP13,FGFR1,LRP1,IQGAP1,RIPK1,UCHL1,ADAM9,TGFB3,FLT4,CCN2,TRF,RASSF2,SPRED1,LPAR1,KITL,MAP3K9,PTK2B,PTPRJ,TGFB2,TGFBR1,SH3RF3,P2RX7,TIMP2,CX3CL1,CD44,MYLK2,DOK1,NPPA,PRKCD,SRC,IGFBP4,ITCH,E130311K13RIK,ARRB1,F2R,CFLAR,ARAF,GAS6,DNAJC27,PLVAP,MDFIC,MAP3K14,DHX33,ROBO1,IGF1,ERP29,DLG1,MST1R,CCN1,IGFBP6,HMGCR,FBLN1,MAPK1,NRG1,MAP3K7,LTBR,TAOK3,F2RL1,CSF1R,EGFR,CAVIN3,CSPG4,INPPL1,MAPK8IP3,BMP2,CDC4…
GO:BP	cytokine production	GO:0001816	0.000472588	3.32552	793	2971	162	21331	FGFR1,SULF1,IQGAP1,RIPK1,LTBP3,HIF1A,IFNGR1,PANX1,TGFB3,FLT4,SYT11,ARHGEF2,SSC5D,ADCY7,TBC1D23,ANXA1,IRF8,TGFB2,TMEM173,AXL,P2RX7,CX3CL1,PRKCD,SRC,TCIRG1,IL1R1,VSIR,NLRP10,TWIST1,EIF2AK3,ARRB1,F2R,ATP2B1,PELI1,CYP1B1,MDK,GAS6,NLRC3,IRF7,TLR2,TSPO,DHX33,TSPAN6,IGF1,RNF19B,SETD2,UBE2J1,DLG1,NLRC4,ARID5A,LRRC32,FBLN1,ITGB8,NFKB1,MAP3K7,BAP1,VEGFD,F2RL1,BCL10,CSF1R,GSDMD,LUM,FRMD8,PARK7,OTUD5,ERRFI1,…
GO:BP	regulation of cell projection organization	GO:0031344	1.66e-21	20.7796	789	2971	218	21331	NSMF,MAP6,FGFR1,DPYSL3,LRP1,IQGAP1,SERPINF1,SIPA1L1,TANC2,SEMA3D,DBN1,DOCK11,TRIM46,PTPRF,CTSZ,TUBB2B,ENC1,PRKCI,PLXNA4,LPAR1,MYO9A,ARPC2,ITSN2,NLGN2,RTN4,PFN2,PTK2B,RNF6,TGFBR1,P2RX7,CX3CL1,NGEF,CD44,KALRN,NIN,ITM2C,PREX1,LGALS1,PRKCD,FMR1,SRC,PAK2,CAMSAP2,CASK,PMP22,PICALM,ATP7A,VIM,CCDC88A,LRP8,ACTR2,IST1,CFLAR,MDK,SLIT2,CAMK1D,OBSL1,PPP2R5D,ANKRD1,INPP5F,KDM1A,ROBO1,NCKAP1,TIAM2,FXR1,GAK,ITGA…
GO:BP	regulation of proteolysis	GO:0030162	0.00873457	2.05876	788	2971	155	21331	NUPR1,SERPINB6A,MAP1A,SERPINF1,ADAM9,APAF1,CCN2,LXN,CTSZ,NKD2,ANTXR1,ITIH5,PTK2B,RCN3,TIMP2,ITIH2,ECM1,CD44,SNX9,PCOLCE,RNF19A,SRC,PAK2,VSIR,COL6A3,ITCH,FBXO22,PICALM,CST3,USP5,PKD1,RHBDF1,ARRB1,CASP12,F2R,IST1,CFLAR,ARAF,SERPING1,CSNK1D,GAS6,C4B,BOK,ANXA8,USP14,ANKIB1,ROBO1,IGF1,RNF19B,EDEM2,UBE2J1,PI16,ITIH3,NLRC4,CCN1,DAP,FBLN1,CD109,MMP14,BCL10,NRD1,NFE2L1,XIAP,USP19,ROCK2,ASPH,SERPINE2,BAK1,…
GO:BP	regulation of plasma membrane bounded cell projection organization	GO:0120035	1.68e-21	20.7749	779	2971	216	21331	NSMF,MAP6,FGFR1,DPYSL3,LRP1,IQGAP1,SERPINF1,SIPA1L1,TANC2,SEMA3D,DBN1,DOCK11,TRIM46,PTPRF,CTSZ,TUBB2B,ENC1,PRKCI,PLXNA4,LPAR1,MYO9A,ARPC2,ITSN2,NLGN2,RTN4,PFN2,PTK2B,RNF6,TGFBR1,P2RX7,CX3CL1,NGEF,CD44,KALRN,NIN,ITM2C,PREX1,LGALS1,PRKCD,FMR1,SRC,PAK2,CAMSAP2,CASK,PMP22,PICALM,ATP7A,VIM,CCDC88A,LRP8,ACTR2,IST1,CFLAR,MDK,SLIT2,CAMK1D,OBSL1,PPP2R5D,ANKRD1,INPP5F,KDM1A,ROBO1,NCKAP1,TIAM2,FXR1,GAK,ITGA…
GO:BP	cellular protein catabolic process	GO:0044257	0.00124616	2.90443	775	2971	157	21331	NUPR1,MIB1,LONP2,MAP1A,LRP1,CBL,RIPK1,UCHL1,WWTR1,EDEM3,CTSK,CTSZ,ENC1,NKD2,MSN,PTK2B,RNF6,LONP1,RCN3,DNAJC3,RSPRY1,RNF103,RLIM,RNF19A,TCIRG1,DDB1,ITCH,FBXO22,CUL4A,USP5,PKD1,FBXL2,RHBDF1,ARRB1,PELI1,ARAF,CSNK1D,UBE2G1,CUL9,USP14,ANKIB1,RNF19B,EDEM2,UBE2J1,VPS4B,USP34,BAP1,SPSB2,NFE2L1,USP19,UBR3,FAP,HECTD3,CUL4B,USP24,SIRT2,RNF14,PARK7,USP32,LDLR,PSMD8,OTUD5,DNAJC10,CDC27,BAG6,STAM,FBXO17,TRIB1,…
GO:BP	vasculature development	GO:0001944	4.92e-23	22.3077	770	2971	218	21331	MIB1,FGFR1,SULF1,TGFBR2,MMP2,CFH,SERPINF1,HIF1A,ARHGAP22,FMNL3,FLT4,CCN2,PTGIS,ANXA3,SPRED1,COL4A2,ADGRA2,PRCP,AKT3,ANXA1,ANTXR1,RTN4,ESM1,FOXC2,PTK2B,TGFB2,TGFBR1,GLI3,STAB1,CX3CL1,ECM1,LOXL1,COL4A1,ACE,LOXL2,EFEMP2,PTPRM,RIC8A,LUZP1,CYSLTR1,SVEP1,ATP7A,COL15A1,SGPL1,PKD1,TCF4,COL18A1,FOXS1,EIF2AK3,ISM1,FOXJ2,CELA1,ANGPT4,CYP1B1,CFLAR,MDK,SLIT2,ITGA5,UNC5B,MYH10,ROBO1,IGF1,SETD2,RNH1,CCN1,VAV3,V…
GO:BP	cellular response to DNA damage stimulus	GO:0006974	0.000356166	3.44835	766	2971	158	21331	NUPR1,CBL,SPRED1,SPIDR,PHLDA3,RRM2B,POLG,EXD2,NSMCE2,CD44,CETN2,PRKCD,FMR1,DDB1,CUL4A,TWIST1,ASCC3,SPIRE2,ACTR2,ZBTB38,RAD18,BOK,ANKRD1,SMUG1,REV3L,KDM1A,SETD2,CDC14B,FXR1,UVRAG,SMARCAL1,BCL2,IKBKG,GGN,VAV3,ASH2L,MAPK1,SKIL,RFC1,SNAI1,TAOK3,EGFR,HIPK1,UPF1,RBBP8,XIAP,POLD4,ZFP365,BRCC3,BAK1,SMARCAD1,SETD7,INO80,CUL4B,PARK7,XRCC6,SMG1,NSD2,UBE2E2,MCM9,TPT1,IKBKE,HSF1,ATMIN,TTC5,MNAT1,RAD50,BAG6,MC…
GO:BP	regulation of neuron differentiation	GO:0045664	1.3e-19	18.8853	763	2971	208	21331	MIB1,NSMF,MAP6,FGFR1,DPYSL3,LRP1,IQGAP1,SERPINF1,SIPA1L1,TANC2,SEMA3D,DBN1,TRIM46,PTPRF,CTSZ,TUBB2B,ENC1,PRKCI,ARHGEF2,PLXNA4,LPAR1,MYO9A,ITSN2,NLGN2,RTN4,PTK2B,RNF6,GLI3,TIMP2,CX3CL1,NGEF,KALRN,NIN,ITM2C,PREX1,LGALS1,FMR1,PAK2,CAMSAP2,CASK,PMP22,PICALM,VIM,CCDC88A,LRP8,TCF4,CDK5RAP2,BEND6,ACTR2,NBL1,IST1,CFLAR,MDK,TGIF1,CSNK1D,SLIT2,CAMK1D,OBSL1,PPP2R5D,ANKRD1,INPP5F,KDM1A,ROBO1,GLI2,ID2,TIAM2,Z…
GO:BP	cell morphogenesis involved in differentiation	GO:0000904	5.79e-25	24.237	762	2971	221	21331	NSMF,MAP6,NEDD9,MAP1A,LRP1,UCHL1,SIPA1L1,MATN2,TANC2,SEMA3D,DBN1,PEAK1,TRIM46,PTPRF,FARP1,TUBB2B,PLXNA4,FAT1,ARPC2,ANTXR1,RTN4,SLC1A3,TGFB2,RNF6,ACTN4,GLI3,AXL,JMJD1C,NGEF,KALRN,EXT1,NIN,PREX1,SRC,PAK2,PTPRM,CASK,ETV4,PICALM,ATP7A,VIM,COL15A1,LRP8,ACTN1,EGR2,COL18A1,KIF5B,DOCK1,RAB8A,ACTR2,IST1,MDK,SLIT2,DOCK7,UNC5B,TRIO,OBSL1,MYH10,ROBO1,GLI2,ID2,TIAM2,MYO7A,ARL13B,BCL2,MAP1S,SEMA3F,ACTR3,ITGB1,…
GO:BP	protein ubiquitination	GO:0016567	3.35e-09	8.47504	762	2971	177	21331	TULP4,MIB1,CBL,RNF2,DCUN1D3,WWTR1,ENC1,AKTIP,TRIM47,DCAF10,RNF6,PDZRN3,LRSAM1,TGFBR1,SH3RF3,RSPRY1,NSMCE2,GAN,RNF103,RLIM,RNF19A,DDB1,UHRF2,ITCH,FBXO22,CUL4A,MARCH3,FBXL2,RNF145,TRIM30D,ARRB1,PELI1,NDFIP2,IRF2BP2,UBE2G1,NLRC3,TRIM59,RAD18,NEURL3,CUL9,CAND1,ANKIB1,TSPO,DTX4,KDM1A,RNF19B,CDC14B,UBE2J1,CBLB,BCL2,BIRC3,ASB1,DCAF1,RNF10,BCL10,SPSB2,NFE2L1,XIAP,ANAPC16,CDC42,CDC23,UBR3,KCTD11,HECTD3,CU…
GO:BP	brain development	GO:0007420	2.07e-09	8.68486	758	2971	177	21331	EML1,FGFR1,LRP1,TGFBR2,HIF1A,PAFAH1B2,APAF1,ANXA3,ATXN1L,MTPN,SRR,PLXNA4,LPAR1,TBC1D23,AKT3,RTN4,SDF4,SUN1,GLI3,HOOK3,AXL,FOXP2,EXT1,NIN,COL4A1,SRC,CST3,ATP7A,LRP8,EGR2,MYO1D,KIF5B,CDK5RAP2,ALDH1A3,ATP2B1,SMARCA1,MDK,CSNK1D,SLIT2,PPP1R9B,BOK,MYH10,AKNA,KDM1A,ROBO1,GLI2,ID2,IGF1,SETD2,NES,ZFHX3,ARL13B,BCL2,MAP1S,BPTF,MECP2,ITGB1,TSC1,STXBP3,FZD6,NRG1,GNAO1,CSF1R,BAIAP2,EGFR,FLNA,MAPK8IP3,MEIS1,GNA…
GO:BP	negative regulation of cellular component organization	GO:0051129	4.36e-12	11.3606	754	2971	185	21331	NUPR1,TMOD3,DPYSL3,MAP1A,LRP1,SYT11,SEMA3D,DBN1,HDGFL3,VAT1,TRIM46,PTPRF,MTPN,CTSZ,ARHGEF2,LPAR1,ARPC2,ANTXR1,RTN4,PFN2,RNF6,LRSAM1,NGEF,SSH3,ITM2C,LGALS1,PRKCD,ACE,SRC,PAK2,CAMSAP2,TOM1L1,CEP192,PMP22,SPTAN1,PICALM,CAPZA1,VIM,TWIST1,PPM1A,CDK5RAP2,CFLAR,PMEPA1,MAPRE1,SLIT2,NLRC3,BOK,SWAP70,TSPO,INPP5F,KDM1A,IGF1,EHMT2,CLIP3,GAK,SEMA3F,ACTR3,MECP2,ITGB1,TBX20,GMFB,MTMR2,TSC1,TMEM39A,MAP3K7,MMP14,…
GO:BP	embryo development ending in birth or egg hatching	GO:0009792	2.59e-08	7.5862	746	2971	171	21331	MIB1,FGFR1,CMTM3,SULF1,TGFBR2,HIF1A,MEOX1,TGFB3,APAF1,TANC2,VCAM1,MAN2A1,FZD2,RTN4,FOXC2,TGFB2,TGFBR1,GLI3,SUDS3,SLC35D1,EXT1,ACE,RIC8A,LUZP1,CUL4A,ETL4,ATP7A,TWIST1,PKD1,SCX,TGIF1,SLIT2,MYH10,GLI2,IGF1,NCKAP1,SETD2,DLG1,ARL13B,SOX5,CCN1,BPTF,ITGB1,TSC1,FZD6,MAPK1,SP3,MAP3K7,SKIL,SNAI1,MMP14,BCL10,EGFR,RBBP8,GM38394,MAPK8IP3,BMP2,PLXNB2,SALL2,UBR3,TJP1,ENO1,MTHFR,STOX2,ACVRL1,CHD8,FKBP10,ZFAND5,T…
GO:BP	blood vessel development	GO:0001568	6.6e-22	21.1806	739	2971	209	21331	MIB1,FGFR1,SULF1,TGFBR2,MMP2,CFH,SERPINF1,HIF1A,ARHGAP22,FMNL3,FLT4,CCN2,PTGIS,ANXA3,SPRED1,COL4A2,ADGRA2,PRCP,AKT3,ANXA1,ANTXR1,RTN4,ESM1,FOXC2,PTK2B,TGFB2,TGFBR1,GLI3,STAB1,CX3CL1,ECM1,LOXL1,COL4A1,ACE,LOXL2,EFEMP2,PTPRM,LUZP1,CYSLTR1,ATP7A,COL15A1,SGPL1,PKD1,TCF4,COL18A1,FOXS1,EIF2AK3,ISM1,FOXJ2,CELA1,ANGPT4,CYP1B1,CFLAR,MDK,SLIT2,ITGA5,UNC5B,MYH10,ROBO1,SETD2,RNH1,CCN1,VAV3,VEZF1,SRPX2,MECP2,…
GO:BP	regulation of cellular catabolic process	GO:0031329	5.57874e-06	5.25346	739	2971	161	21331	CISD2,NUPR1,LONP2,RAB3GAP2,MAP1A,LRP1,HIF1A,ADAM9,PAFAH1B2,APAF1,PRR5L,NKD2,MSN,PIP4K2A,PTK2B,TMEM173,LRSAM1,P2RX7,SNX9,PRKCD,RNF19A,FMR1,PABPC4,ITCH,FBXO22,CST3,VIM,USP5,TWIST1,PKD1,PIKFYVE,IL10RA,FBXL2,RAB8A,RHBDF1,TRIM30D,ARAF,ALKBH5,CSNK1D,BOK,USP14,ANKIB1,TSPO,IGF1,EHMT2,RNF19B,EDEM2,FXR1,UBE2J1,BCL2,IKBKG,TENT5A,RAB39B,MTMR2,TSC1,DAP,TMEM39A,TRP53INP1,MAP3K7,DAGLB,TMEM150B,UPF1,NRD1,NFE2L1,…
GO:BP	developmental growth	GO:0048589	4.63e-07	6.33461	738	2971	165	21331	KDM5B,AKAP13,FGFR1,LRP1,IQGAP1,TGFBR2,RIPK1,SH3PXD2B,SEMA3D,WWTR1,DBN1,TRIM46,MTPN,PLXNA4,ITSN2,ANXA1,RTN4,DDR2,FOXC2,TGFB2,RNF6,TGFBR1,GLI3,ECM1,EXT1,NIN,NPPA,PICALM,SGPL1,FOXS1,THBS3,CELA1,IST1,CFLAR,MDK,SLIT2,IGSF10,KDM1A,GLI2,IGF1,EHMT2,PI16,DLG1,COL27A1,BCL2,SEMA3F,ACTR3,MECP2,ITGB1,TBX20,MAPK1,PLEKHA1,FBLN5,PTPN12,CDK4,MEIS1,TNFRSF12A,DUSP6,S1PR1,SELENON,DAG1,HSF1,H3F3A,SELENOM,C9ORF72,NDN,…
GO:BP	regulation of protein kinase activity	GO:0045859	3.5e-11	10.4561	737	2971	179	21331	AKAP13,CDKN2B,CAMKK2,FGFR1,NEDD9,CBL,IQGAP1,TGFBR2,RIPK1,UCHL1,ADAM9,TGFB3,TRF,WWTR1,RASSF2,SPRED1,FGFR1OP,LPAR1,KITL,MAP3K9,DDR2,PTK2B,PTPRJ,TGFB2,TGFBR1,DNAJC3,P2RX7,SNX9,NPPA,PRKCD,ACE,SRC,PAK2,TOM1L1,CCDC88A,PKD1,LRP8,ARRB1,F2R,ANGPT4,RAP2B,ARAF,GAS6,MDFIC,CAMKK1,MAP3K14,ROBO1,IGF1,ERP29,DLG1,UVRAG,CBLB,IKBKG,MST1R,CCN1,IGFBP6,HMGCR,DBF4,TSC1,MAPK1,NRG1,MAP3K7,TAOK3,CSF1R,EGFR,CSPG4,INPPL1,CC…
GO:BP	regulation of MAPK cascade	GO:0043408	2.28343e-06	5.64141	736	2971	162	21331	AKAP13,FGFR1,LRP1,IQGAP1,RIPK1,UCHL1,ADAM9,TGFB3,FLT4,CCN2,TRF,RASSF2,SPRED1,LPAR1,KITL,MAP3K9,PTK2B,PTPRJ,TGFB2,TGFBR1,SH3RF3,P2RX7,TIMP2,CX3CL1,CD44,MYLK2,DOK1,NPPA,PRKCD,SRC,IGFBP4,ITCH,E130311K13RIK,ARRB1,F2R,CFLAR,ARAF,GAS6,DNAJC27,MDFIC,MAP3K14,DHX33,ROBO1,IGF1,ERP29,DLG1,MST1R,CCN1,IGFBP6,HMGCR,FBLN1,MAPK1,NRG1,MAP3K7,LTBR,TAOK3,F2RL1,CSF1R,EGFR,CAVIN3,CSPG4,INPPL1,MAPK8IP3,BMP2,CDC42,EDA2…
GO:BP	chordate embryonic development	GO:0043009	8.13e-08	7.09003	728	2971	166	21331	MIB1,FGFR1,CMTM3,SULF1,TGFBR2,HIF1A,MEOX1,TGFB3,APAF1,TANC2,VCAM1,MAN2A1,FZD2,RTN4,FOXC2,TGFB2,TGFBR1,GLI3,SUDS3,SLC35D1,EXT1,RIC8A,LUZP1,CUL4A,ETL4,ATP7A,TWIST1,PKD1,SCX,TGIF1,SLIT2,MYH10,GLI2,IGF1,NCKAP1,SETD2,DLG1,ARL13B,SOX5,CCN1,BPTF,ITGB1,TSC1,FZD6,MAPK1,SP3,MAP3K7,SKIL,SNAI1,MMP14,BCL10,EGFR,RBBP8,GM38394,MAPK8IP3,BMP2,PLXNB2,SALL2,UBR3,TJP1,ENO1,MTHFR,ACVRL1,CHD8,FKBP10,ZFAND5,THOC2,GNA13…
GO:BP	positive regulation of cell death	GO:0010942	9.82e-07	6.00794	728	2971	162	21331	NUPR1,LRP1,MMP2,RIPK1,HIF1A,MFF,PLA2G4A,TGFB3,APAF1,CCN2,DCUN1D3,FRZB,PTGIS,RASSF2,PTPRF,PHLDA3,CTSZ,PRKCI,LPAR1,MAP3K9,ANXA1,TGFB2,ALDH1A1,TGFBR1,SUDS3,P2RX7,SRPX,ANXA5,ITM2C,PRKCD,ACE,SRC,PAK2,PICALM,COL18A1,ALDH1A3,ANO6,ARRB1,CASP12,F2R,CYP1B1,CFLAR,SLC6A6,SLIT2,CAMK1D,BOK,UNC5B,ANKRD1,TSPO,ROBO1,TGM2,CLIP3,NLRC4,E2F3,STK17B,ITGA6,CCN1,SERINC3,HMGCR,ITGB1,MLLT11,DAP,TRP53INP1,SKIL,LTBR,BCL10,C…
GO:BP	proteolysis involved in cellular protein catabolic process	GO:0051603	0.00250625	2.60098	724	2971	147	21331	NUPR1,MIB1,LONP2,MAP1A,CBL,UCHL1,WWTR1,EDEM3,CTSK,CTSZ,ENC1,NKD2,PTK2B,RNF6,LONP1,RCN3,DNAJC3,RSPRY1,RNF103,RLIM,RNF19A,DDB1,ITCH,FBXO22,CUL4A,USP5,PKD1,FBXL2,RHBDF1,ARRB1,PELI1,ARAF,CSNK1D,UBE2G1,CUL9,USP14,ANKIB1,RNF19B,EDEM2,UBE2J1,VPS4B,USP34,BAP1,SPSB2,NFE2L1,USP19,UBR3,FAP,HECTD3,CUL4B,USP24,SIRT2,RNF14,PARK7,USP32,PSMD8,OTUD5,DNAJC10,CDC27,BAG6,STAM,FBXO17,TRIB1,WWP2,ATXN3,CLU,CTNNB1,DNAJB…
GO:BP	supramolecular fiber organization	GO:0097435	1.64e-23	22.7862	720	2971	209	21331	AKAP13,TMOD3,NEDD9,DPYSL3,MAP1A,RIPK1,LTBP3,TGFB3,CCN2,SH3PXD2B,TRF,DBN1,HDGFL3,LOXL4,MFAP5,MTPN,PGM5,DSTN,PRKCI,ARHGEF2,LPAR1,FAT1,ARPC2,ARFIP2,ADAMTS2,PDLIM3,DDR2,PFN2,SYNPO,FOXC2,PTK2B,TGFB2,ACTN4,TGFBR1,MPRIP,PLS3,HOOK3,CX3CL1,EXT1,SSH3,NIN,MYOZ2,PREX1,SNX9,PRKCD,SRC,LOXL2,PAK2,EFEMP2,CAMSAP2,CEP192,SPTAN1,CAPZA1,CST3,ATP7A,VIM,CCDC88A,ACTN1,MYO1D,SCX,CDK5RAP2,SPIRE2,ACTR2,ARRB1,AEBP1,CYP1B1,…
GO:BP	cell junction organization	GO:0034330	5.45e-13	12.2638	718	2971	181	21331	LRP1,IQGAP1,SIPA1L1,ARHGAP22,TGFB3,TANC2,DBN1,PEAK1,PTPRF,FARP1,PPFIA4,PRKCI,GPHN,TLN1,MYO9A,TPBG,SEPT11,DLG2,NLGN2,SYNPO,PTK2B,PTPRJ,TGFB2,PDZRN3,ACTN4,TGFBR1,NGEF,KALRN,EXT1,COL4A1,ACE,SRC,PAK2,CASK,PICALM,SVEP1,LRP8,ACTN1,GPM6B,IL10RA,ACTR2,F2R,FNTA,ITGA5,OBSL1,MYH10,DLG1,BCL2,CACNB3,RAPGEF4,SRPX2,UTRN,SEMA3F,ACTR3,MECP2,ITGB1,RAB39B,MTMR2,TSC1,ITGA2,NRG1,CNKSR2,FLRT2,SNAI1,MMP14,F2RL1,CSF1R,B…
GO:BP	regulation of cytokine production	GO:0001817	0.00211418	2.67486	716	2971	146	21331	FGFR1,SULF1,IQGAP1,RIPK1,HIF1A,IFNGR1,PANX1,TGFB3,FLT4,SYT11,ARHGEF2,SSC5D,ADCY7,TBC1D23,ANXA1,IRF8,TGFB2,TMEM173,AXL,P2RX7,CX3CL1,SRC,IL1R1,VSIR,NLRP10,TWIST1,EIF2AK3,ARRB1,F2R,ATP2B1,PELI1,CYP1B1,MDK,GAS6,NLRC3,IRF7,TLR2,TSPO,DHX33,TSPAN6,IGF1,SETD2,UBE2J1,NLRC4,ARID5A,LRRC32,FBLN1,ITGB8,NFKB1,MAP3K7,BAP1,VEGFD,F2RL1,BCL10,CSF1R,GSDMD,LUM,FRMD8,PARK7,OTUD5,ERRFI1,HSF1,LBP,JAK2,TRIL,IL12RB2,SERP…
GO:BP	cellular response to nitrogen compound	GO:1901699	0.0260845	1.58362	712	2971	140	21331	NSMF,MMP2,VCAM1,SNX6,PTPRA,PTPRF,RAB31,SPIDR,ADIPOR1,COL6A1,PRKCI,ARHGEF2,ASS1,ARPC2,AKT3,FOXC2,TMEM173,P2RX7,COLEC12,ANXA5,COL4A1,PRKCD,SRC,ATP7A,VIM,RAB8A,ACTR2,ATP2B1,CFLAR,GRB10,SLIT2,PPP1R9B,KDM1A,IGF1,EHMT2,AGTRAP,GNA11,MECP2,TSC1,MAPK1,NFKB1,GNAO1,BAIAP2,EGFR,CDK4,FLNA,INPPL1,GNAQ,RAB13,COL16A1,LPIN3,RGS10,RRAGC,SIRT2,ITPR1,GABRB3,PDGFC,SELENON,GPR173,FOLR1,ERRFI1,HSF1,JAK2,STC1,SOX9,HDAC2…
GO:BP	regulation of cell adhesion	GO:0030155	4.23e-13	12.3732	711	2971	180	21331	NEDD9,LRP1,IQGAP1,TGFBR2,MMP2,CCDC80,ADAM9,VCAM1,DBN1,PEAK1,PLXNA4,ASS1,ARPC2,ANXA1,FSTL3,FOXC2,PPP1R12A,PTK2B,PTPRJ,TGFB2,ACTN4,GLI3,PAG1,CX3CL1,CD44,PREX1,NID1,LGALS1,PRKCD,FGL2,SRC,VSIR,IL6ST,CASK,ITCH,PKD1,GPM6B,MEGF10,SOX13,DOCK1,MAGI1,RASAL3,PELI1,CYP1B1,MDK,ITGA5,SWAP70,AKNA,IGF1,TGM2,FBLN2,DLG1,ITGA6,CBLB,BCL2,CCN1,VAV3,UTRN,CD5,ITGB1,TSC1,ITGA2,PLD2,LRRC32,ABI3BP,FBLN1,MMP14,BCL10,FLNA,B…
GO:BP	cell part morphogenesis	GO:0032990	4.19e-17	16.3774	710	2971	191	21331	NSMF,MAP6,MAP1A,LRP1,IQGAP1,UCHL1,SIPA1L1,MFF,MATN2,TANC2,SEMA3D,DBN1,TRIM46,PTPRF,FARP1,TUBB2B,PLXNA4,MYO9A,ITSN2,RTN4,TGFB2,RNF6,GLI3,NGEF,CD44,KALRN,EXT1,NIN,SRC,PAK2,PTPRM,CASK,ETV4,PICALM,ATP7A,VIM,LRP8,EGR2,KIF5B,RAB8A,ACTR2,NBL1,IST1,MDK,SLIT2,DOCK7,UNC5B,TRIO,OBSL1,MYH10,KDM1A,ROBO1,GLI2,NCKAP1,TIAM2,NES,BCL2,MAP1S,SEMA3F,ACTR3,MECP2,ITGB1,NRCAM,SKIL,PLEKHO1,FLRT2,TAOK3,CSF1R,BAIAP2,B4GAL…
GO:BP	positive regulation of hydrolase activity	GO:0051345	1.66e-11	10.7801	710	2971	175	21331	RAB3GAP2,FGFR1,NEDD9,MYO9B,SIPA1L1,ARHGAP22,APAF1,CCN2,SNX18,USP6NL,DOCK11,RASA4,LPAR1,MYO9A,ANTXR1,PFN2,PPP1R12A,PTK2B,RCN3,CX3CL1,NGEF,KALRN,PREX1,SNX9,SLC39A10,PRKCD,PCOLCE,VSIR,RIC8A,PICALM,GM2A,DOCK1,DNAL4,ARRB1,CASP12,F2R,RASAL3,CFLAR,DOCK7,FNTA,BOK,TBC1D2B,ROBO1,TIAM2,NLRC4,ITGA6,RANBP2,CCN1,ITGB1,TCEA1,TSC1,ITGA2,DYNLL1,DAP,FBLN1,ABL2,F2RL1,BCL10,GNAO1,ARHGAP44,TBC1D8B,CHN2,ADAP1,GNAQ,BMP…
GO:BP	actin cytoskeleton organization	GO:0030036	2.08e-24	23.6809	705	2971	208	21331	AKAP13,TMOD3,NEDD9,DPYSL3,IQGAP1,PDLIM2,SIPA1L1,FMNL2,TGFB3,FMNL3,CCN2,SH3PXD2B,TRF,NUAK2,DBN1,MTPN,FARP1,PGM5,DSTN,PRKCI,ARHGEF2,TLN1,LPAR1,FAT1,ARPC2,ANXA1,ANTXR1,ARFIP2,PDLIM3,PFN2,SYNPO,PTK2B,TGFB2,ACTN4,TGFBR1,RHOU,MPRIP,PLS3,CX3CL1,SSH3,MYOZ2,PREX1,SNX9,PRKCD,SRC,PAK2,SPTAN1,CAPZA1,CCDC88A,CNN2,ACTN1,MYO1D,GPM6B,SPIRE2,ACTR2,ARRB1,PAKAP,CALD1,CFLAR,CSRP2,MDK,SLIT2,PPP1R9B,SWAP70,MYH10,KIRRE…
GO:BP	negative regulation of cell population proliferation	GO:0008285	8.43165e-06	5.07409	703	2971	154	21331	NUPR1,CDKN2B,SULF1,TGFBR2,RIPK1,SERPINF1,TGFB3,FRZB,P3H3,PTPRF,PTK2B,PTPRJ,TGFB2,TGFBR1,GLI3,TIMP2,IFT80,SRPX,TBRG1,PTPRM,VSIR,FAM129B,CASK,ITCH,IFIT3,PMP22,ETV4,F2R,PELI1,CYP1B1,TGIF1,SLIT2,NLRC3,TLR2,TSPO,ROBO1,PRDX4,IGF1,DLG1,E2F3,BCHE,CBLB,BCL2,SKI,MORC3,ITGB1,TSC1,LRRC32,FBLN1,P3H2,TRP53INP1,CD109,BAP1,RNF10,CSF1R,BRD7,ZBTB7C,INPPL1,CTCF,MEIS1,BMP2,ASPH,SERPINE2,BAK1,BTG1,FAP,KCTD11,ACVRL1,S…
GO:BP	regulation of cellular response to stress	GO:0080135	4.67e-12	11.3308	701	2971	175	21331	NUPR1,CREB3,LRP1,RIPK1,HIF1A,FLT4,CCN2,TRF,RASSF2,SPRED1,PTPRF,SPIDR,MAP3K9,AKT3,RTN4,PTK2B,TGFB2,DNAJC3,SH3RF3,CD44,NPPA,PRKCD,NCOA7,FMR1,ITCH,CUL4A,ATP7A,TWIST1,EIF2AK3,SPIRE2,ACTR2,BOK,OXR1,MDFIC,ANKRD1,USP14,INPP5F,KDM1A,SETD2,EDEM2,FXR1,UBE2J1,ERP29,DLG1,LANCL1,IKBKG,SERINC3,HMGCR,TSC1,MAPK1,MAP3K7,SKIL,LTBR,SNAI1,TAOK3,F2RL1,EGFR,FBLN5,FLNA,NFE2L1,MAPK8IP3,USP19,BMP2,CDC42,ZFP365,BRCC3,BAK1…
GO:BP	regulation of peptide transport	GO:0090087	9.74e-09	8.01135	699	2971	164	21331	LRP1,HIF1A,IFNGR1,ADAM9,MFF,PANX1,TGFB3,SYT11,SRI,PRR5L,ARPC2,NLGN2,RIPOR1,ANXA1,TGFB2,GLI3,P2RX7,TM7SF3,CX3CL1,ANXA5,KALRN,PRKCD,SRC,TCIRG1,CASK,PICALM,TCAF1,PPM1A,KIF5B,RAB8A,RHBDF1,ARRB1,F2R,NDFIP2,GAS6,DNAJC27,MDFIC,MYH10,ANKRD1,TLR2,IGF1,SETD2,EDEM2,UBE2J1,ERP29,CACNB3,RAPGEF4,ARID5A,SEC16B,ACTR3,HMGCR,DYNLL1,LRRC32,FBLN1,MAPK1,ENSA,F2RL1,CSF1R,EGFR,ARHGAP44,FLNA,CDC42,ASPH,ZDHHC2,DNAJC1,FRM…
GO:BP	response to growth factor	GO:0070848	4.51e-14	13.3458	691	2971	179	21331	KDM5B,CDKN2B,FGFR1,CBL,SULF1,IQGAP1,TGFBR2,RIPK1,LTBP3,HIF1A,ADAM9,MYOF,TGFB3,APAF1,FLT4,CCN2,VCAM1,ANXA3,DBN1,SNX6,SPRED1,PTPRF,COL4A2,ADGRA2,ARPC2,ADAMTSL2,ANXA1,FSTL3,TGFB2,TGFBR1,CD44,EXT1,SRC,VSIR,CASK,ATP7A,TWIST1,LRP8,TCF4,PPM1A,SCX,NBL1,CFLAR,PMEPA1,GRB10,TGIF1,CSNK1D,SLIT2,GAS6,PPP1R9B,PPP2R5D,ANKRD1,ROBO1,FBN2,ZFHX3,SOX5,SKI,CCN1,ACTR3,ARPC3,LRRC32,MAPK1,NFKB1,CD109,MAP3K7,RAB14,SKIL,VE…
GO:BP	regulation of growth	GO:0040008	4.75e-08	7.32321	690	2971	160	21331	FGFR1,NEDD9,LRP1,TGFBR2,RIPK1,HIF1A,FLT4,DCUN1D3,SH3PXD2B,SEMA3D,FRZB,DBN1,TRIM46,FGFR1OP,MTPN,ADIPOR1,PLXNA4,ITSN2,RTN4,FOXC2,PTK2B,PTPRJ,TGFB2,RNF6,TGFBR1,IGFBP7,CXCL16,NPPA,PAK2,IGFBP4,PICALM,SGPL1,FOXS1,IST1,SLIT2,GAS6,PPP1R9B,IGF1,PI16,DLG1,BCL2,CDA,SEMA3F,ACTR3,MECP2,TBX20,MAPK1,DCAF1,BAP1,MRGBP,MMP14,EGFR,FBLN5,CDK4,MEIS1,CDC42,TNFRSF12A,DACT3,SERPINE2,ADNP2,KCTD11,ACVRL1,INO80,TSPYL5,DUSP…
GO:BP	regulation of establishment of protein localization	GO:0070201	5.21e-09	8.28305	683	2971	162	21331	LRP1,HIF1A,IFNGR1,ADAM9,MFF,PANX1,TGFB3,SYT11,SRI,SPIDR,PRR5L,ARPC2,NLGN2,RIPOR1,ANXA1,TGFB2,GLI3,P2RX7,TM7SF3,CX3CL1,ANXA5,PRKCD,SRC,TCIRG1,CEP192,CASK,PICALM,TCAF1,PPM1A,KIF5B,RAB8A,RHBDF1,ARRB1,F2R,NDFIP2,GAS6,DNAJC27,MDFIC,MYH10,ANKRD1,TLR2,IGF1,SETD2,EDEM2,UBE2J1,ERP29,CACNB3,RAPGEF4,ARID5A,SEC16B,ACTR3,HMGCR,DYNLL1,LRRC32,FBLN1,MAPK1,ENSA,F2RL1,CSF1R,EGFR,ARHGAP44,FLNA,CDC42,ASPH,ZDHHC2,DNA…
GO:BP	trans-synaptic signaling	GO:0099537	0.0447604	1.34911	683	2971	134	21331	NSMF,MAP1A,SIPA1L1,SLC12A7,DBN1,PTPRA,FARP1,TUBB2B,GABRA3,DLG2,NLGN2,SLC1A3,PFN2,SYNPO,PTK2B,P2RX7,CX3CL1,EXT1,MYLK2,PHF24,SRC,SEPT5,CASK,LRP8,EGR2,KIF5B,RAB8A,F2R,PPP1R9B,USP14,DLG1,BCHE,CACNB3,RAPGEF4,MECP2,ITGB1,MTMR2,STXBP3,MAPK1,BEGAIN,DAGLB,BAIAP2,NAPB,EGFR,CTBP2,SERPINE2,PAIP2,ZDHHC2,CELF4,PTCHD1,GABRB3,PARK7,SV2B,DAG1,PPP3R1,EPHB2,PLCL1,GLS,SYNGR1,JAK2,TPRGL,SCRIB,SYNJ2BP,SHC3,ZMYND8,YTHD…
GO:BP	cell projection morphogenesis	GO:0048858	8.82e-19	18.0544	678	2971	189	21331	NSMF,MAP6,MAP1A,LRP1,IQGAP1,UCHL1,SIPA1L1,MATN2,TANC2,SEMA3D,DBN1,TRIM46,PTPRF,FARP1,TUBB2B,PLXNA4,MYO9A,ITSN2,RTN4,TGFB2,RNF6,GLI3,NGEF,CD44,KALRN,EXT1,NIN,SRC,PAK2,PTPRM,CASK,ETV4,PICALM,ATP7A,VIM,LRP8,EGR2,KIF5B,RAB8A,ACTR2,NBL1,IST1,MDK,SLIT2,DOCK7,UNC5B,TRIO,OBSL1,MYH10,KDM1A,ROBO1,GLI2,NCKAP1,TIAM2,NES,BCL2,MAP1S,SEMA3F,ACTR3,MECP2,ITGB1,NRCAM,SKIL,PLEKHO1,FLRT2,TAOK3,CSF1R,BAIAP2,B4GALT5,E…
GO:BP	muscle structure development	GO:0061061	5.76e-08	7.23986	675	2971	157	21331	NUPR1,AKAP13,TMOD3,FGFR1,TGFBR2,RIPK1,UCHL1,PDLIM2,MYOF,TMEM119,MTPN,PGM5,ASS1,FZD2,SDC1,FOXN2,PDLIM3,FOXC2,TGFB2,TGFBR1,FOXP2,OLFM2,MYLK2,MYOZ2,LGALS1,NPPA,PLEKHM3,FBXO22,TWIST1,EGR2,MEGF10,SCX,CFLAR,CSRP2,MYH10,ANKRD1,KDM1A,AW551984,ID2,IGF1,RCAN1,DES,FXR1,PI16,BCL2,SKI,UTRN,MECP2,HMGCR,ITGB1,TBX20,TSC1,MAPK1,NRG1,SYNPO2L,SKIL,PLEKHO1,PDLIM1,MMP14,EDNRB,MEIS1,USP19,NFATC1,BMP2,LAMA5,BTG1,SIRT2,…
GO:BP	mitotic cell cycle process	GO:1903047	7.99821e-06	5.09701	674	2971	149	21331	EML1,CDKN2B,BOD1,TMOD3,FGFR1,RIPK1,DCUN1D3,SNX18,REEP3,ARHGEF2,ANXA1,RHOU,CLTC,NSMCE2,SNX9,TOM1L1,CEP192,DDB1,CUL4A,PKD1,CDK5RAP2,SMC4,CUL9,OBSL1,MYH10,ID2,IGF1,SETD2,NES,CDC14B,E2F3,BCL2,VPS4B,MECP2,AVEN,ITGB1,DBF4,CTDSPL,STAG2,TAOK3,ENSA,EGFR,CDK14,BRD7,CDK4,FLNA,RBBP8,NFE2L1,XIAP,CDC42,RHOC,CDC23,ZFP365,DYNC1H1,CENPA,TOGARAM1,INO80,CUL4B,TOM1L2,PDS5A,UBE2E2,TERT,CRLF3,CDC27,MNAT1,ABRAXAS2,MCM6…
GO:BP	plasma membrane bounded cell projection morphogenesis	GO:0120039	2.2e-18	17.6573	673	2971	187	21331	NSMF,MAP6,MAP1A,LRP1,IQGAP1,UCHL1,SIPA1L1,MATN2,TANC2,SEMA3D,DBN1,TRIM46,PTPRF,FARP1,TUBB2B,PLXNA4,MYO9A,ITSN2,RTN4,TGFB2,RNF6,GLI3,NGEF,CD44,KALRN,EXT1,NIN,SRC,PAK2,PTPRM,CASK,ETV4,PICALM,ATP7A,VIM,LRP8,EGR2,KIF5B,RAB8A,ACTR2,NBL1,IST1,SLIT2,DOCK7,UNC5B,TRIO,OBSL1,MYH10,KDM1A,ROBO1,GLI2,NCKAP1,TIAM2,BCL2,MAP1S,SEMA3F,ACTR3,MECP2,ITGB1,NRCAM,SKIL,PLEKHO1,FLRT2,TAOK3,CSF1R,BAIAP2,B4GALT5,EGFR,ARHG…
GO:BP	positive regulation of programmed cell death	GO:0043068	3.05366e-06	5.51518	665	2971	149	21331	NUPR1,MMP2,RIPK1,HIF1A,MFF,PLA2G4A,TGFB3,APAF1,CCN2,DCUN1D3,FRZB,PTGIS,RASSF2,PTPRF,PHLDA3,CTSZ,PRKCI,LPAR1,MAP3K9,ANXA1,TGFB2,ALDH1A1,TGFBR1,SUDS3,P2RX7,SRPX,ANXA5,ITM2C,PRKCD,ACE,SRC,PAK2,COL18A1,ALDH1A3,ANO6,ARRB1,CASP12,F2R,CYP1B1,CFLAR,SLIT2,CAMK1D,BOK,UNC5B,ANKRD1,TSPO,ROBO1,TGM2,CLIP3,NLRC4,E2F3,STK17B,ITGA6,CCN1,SERINC3,HMGCR,ITGB1,MLLT11,DAP,TRP53INP1,SKIL,LTBR,BCL10,CDK4,IFIT2,BMP2,CDC4…
GO:BP	cellular response to growth factor stimulus	GO:0071363	4.42e-13	12.3544	664	2971	171	21331	KDM5B,CDKN2B,FGFR1,CBL,SULF1,IQGAP1,TGFBR2,RIPK1,LTBP3,HIF1A,ADAM9,MYOF,TGFB3,APAF1,FLT4,CCN2,VCAM1,DBN1,SNX6,SPRED1,PTPRF,COL4A2,ADGRA2,ARPC2,ADAMTSL2,ANXA1,FSTL3,TGFB2,TGFBR1,CD44,EXT1,SRC,VSIR,CASK,ATP7A,TWIST1,LRP8,TCF4,PPM1A,SCX,NBL1,CFLAR,PMEPA1,GRB10,TGIF1,CSNK1D,SLIT2,GAS6,PPP1R9B,PPP2R5D,ANKRD1,ROBO1,FBN2,SOX5,SKI,CCN1,ACTR3,ARPC3,LRRC32,NFKB1,CD109,MAP3K7,RAB14,SKIL,VEGFD,FLRT2,BAIAP2,E…
GO:BP	positive regulation of cell development	GO:0010720	4.74e-12	11.3245	664	2971	168	21331	NSMF,MAP6,FGFR1,NEDD9,DPYSL3,LRP1,IQGAP1,SERPINF1,HIF1A,TRF,DBN1,PTPRA,PTPRF,TUBB2B,ENC1,PRKCI,ARHGEF2,PLXNA4,MAN2A1,LPAR1,ARPC2,ITSN2,NLGN2,RTN4,PTK2B,GLI3,TIMP2,CX3CL1,KALRN,NIN,PREX1,ACE,IL1R1,IL6ST,CASK,PICALM,VIM,LRP8,TCF4,EGR2,DOCK1,BEND6,ACTR2,NBL1,IST1,CFLAR,MDK,TGIF1,CSNK1D,CAMK1D,OBSL1,PPP2R5D,ANKRD1,TLR2,TSPO,KDM1A,ROBO1,GLI2,ID2,IGF1,TIAM2,ITGA6,BCL2,ACTR3,MECP2,ITGB1,SKIL,ABL2,BAIAP2…
GO:BP	positive regulation of apoptotic process	GO:0043065	1.7616e-06	5.75409	660	2971	149	21331	NUPR1,MMP2,RIPK1,HIF1A,MFF,PLA2G4A,TGFB3,APAF1,CCN2,DCUN1D3,FRZB,PTGIS,RASSF2,PTPRF,PHLDA3,CTSZ,PRKCI,LPAR1,MAP3K9,ANXA1,TGFB2,ALDH1A1,TGFBR1,SUDS3,P2RX7,SRPX,ANXA5,ITM2C,PRKCD,ACE,SRC,PAK2,COL18A1,ALDH1A3,ANO6,ARRB1,CASP12,F2R,CYP1B1,CFLAR,SLIT2,CAMK1D,BOK,UNC5B,ANKRD1,TSPO,ROBO1,TGM2,CLIP3,NLRC4,E2F3,STK17B,ITGA6,CCN1,SERINC3,HMGCR,ITGB1,MLLT11,DAP,TRP53INP1,SKIL,LTBR,BCL10,CDK4,IFIT2,BMP2,CDC4…
GO:BP	neuron projection morphogenesis	GO:0048812	1.14e-17	16.9442	657	2971	182	21331	NSMF,MAP6,MAP1A,LRP1,IQGAP1,UCHL1,SIPA1L1,MATN2,TANC2,SEMA3D,DBN1,TRIM46,PTPRF,FARP1,TUBB2B,PLXNA4,MYO9A,ITSN2,RTN4,TGFB2,RNF6,GLI3,NGEF,KALRN,EXT1,NIN,PAK2,PTPRM,CASK,ETV4,PICALM,ATP7A,VIM,LRP8,EGR2,KIF5B,RAB8A,ACTR2,NBL1,IST1,SLIT2,DOCK7,UNC5B,TRIO,OBSL1,MYH10,KDM1A,ROBO1,GLI2,NCKAP1,TIAM2,BCL2,MAP1S,SEMA3F,ACTR3,MECP2,ITGB1,NRCAM,SKIL,FLRT2,TAOK3,CSF1R,BAIAP2,B4GALT5,EGFR,ARHGAP44,PIP5K1C,MAPK…
GO:BP	regulation of protein transport	GO:0051223	2.34e-09	8.63102	655	2971	158	21331	LRP1,HIF1A,IFNGR1,ADAM9,MFF,PANX1,TGFB3,SYT11,SRI,PRR5L,ARPC2,NLGN2,RIPOR1,ANXA1,TGFB2,GLI3,P2RX7,TM7SF3,CX3CL1,ANXA5,PRKCD,SRC,TCIRG1,CASK,PICALM,TCAF1,PPM1A,KIF5B,RAB8A,RHBDF1,ARRB1,F2R,NDFIP2,GAS6,DNAJC27,MDFIC,MYH10,ANKRD1,TLR2,IGF1,SETD2,EDEM2,UBE2J1,ERP29,CACNB3,RAPGEF4,ARID5A,SEC16B,ACTR3,HMGCR,DYNLL1,LRRC32,FBLN1,MAPK1,ENSA,F2RL1,CSF1R,EGFR,ARHGAP44,FLNA,CDC42,ASPH,ZDHHC2,DNAJC1,FRMD8,SIR…
GO:BP	endocytosis	GO:0006897	1.73e-07	6.76192	651	2971	151	21331	MIB1,LRP1,CBL,TGFBR2,HHIPL1,MFF,SYT11,TRF,SNX18,LOXL4,RAB31,SSC5D,ITSN2,NLGN2,ACTN4,LRSAM1,RHOU,CLTC,AXL,STAB1,COLEC12,CLCN5,CXCL16,MRC2,SNX9,FCRLS,FMR1,SRC,LOXL2,PICALM,PIKFYVE,LRP8,IL10RA,EPS15,MEGF10,MARCH3,ANO6,ARRB1,RAB5B,INPP5F,CLIP3,GAK,ACKR2,CD5,RAB27B,ITGB1,MTMR2,ITGA2,PLD2,MAPK1,SNX10,CSNK1G3,F2RL1,NAPB,PIP5K1C,INPPL1,RAB4B,CDC42,STAP1,SIRT2,LDLR,RAB5C,EPS15L1,LBP,CD63,C9ORF72,CALCRL,AU…
GO:BP	epithelial cell differentiation	GO:0030855	0.000250052	3.60197	651	2971	139	21331	KDM5B,FGFR1,IQGAP1,HIF1A,ADAM9,FRZB,WWTR1,SPRED1,FNDC3A,FAT1,MYO9A,FZD2,SDC1,MSN,FOSL2,ANXA1,FOXC2,TGFB2,TGFBR1,JMJD1C,EXT1,COL4A1,SRC,BDH2,IL6ST,ETV4,CST3,VIM,COL15A1,COL18A1,SCX,FOXJ2,TDRD7,GLI2,ID2,IGF1,MYO7A,ASAH1,VEZF1,ITGA2,NRG1,CD109,SKIL,F2RL1,FLNA,NFE2L1,BMP2,CDC42,ROCK2,UBIAD1,RAB13,TJP1,FAM20C,BTG1,ACVRL1,ARHGEF26,GRHL1,S1PR1,PPP3R1,PLK4,FZD1,ERRFI1,ST14,CD63,AMPD2,SCRIB,PARD3,STC1,TCF…
GO:BP	positive regulation of nervous system development	GO:0051962	5.41e-11	10.2666	649	2971	162	21331	NSMF,MAP6,FGFR1,DPYSL3,LRP1,IQGAP1,SERPINF1,HIF1A,TRF,DBN1,PTPRA,PTPRF,TUBB2B,ENC1,PRKCI,ARHGEF2,PLXNA4,MAN2A1,LPAR1,TPBG,ITSN2,NLGN2,RTN4,PTK2B,GLI3,TIMP2,CX3CL1,KALRN,NIN,ACE,IL1R1,IL6ST,CASK,PICALM,VIM,LRP8,TCF4,EGR2,BEND6,ACTR2,NBL1,IST1,CFLAR,MDK,TGIF1,CSNK1D,CAMK1D,OBSL1,PPP2R5D,ANKRD1,TLR2,TSPO,KDM1A,ROBO1,GLI2,ID2,IGF1,TIAM2,ITGA6,BCL2,SRPX2,ACTR3,MECP2,ITGB1,SKIL,FLRT2,ABL2,RNF10,BAIAP2,…
GO:BP	cellular response to organonitrogen compound	GO:0071417	0.0246042	1.60899	645	2971	129	21331	NSMF,MMP2,VCAM1,SNX6,PTPRA,PTPRF,RAB31,SPIDR,ADIPOR1,COL6A1,PRKCI,ARHGEF2,ASS1,ARPC2,AKT3,FOXC2,ANXA5,COL4A1,PRKCD,SRC,ATP7A,VIM,RAB8A,ACTR2,ATP2B1,CFLAR,GRB10,SLIT2,PPP1R9B,KDM1A,IGF1,EHMT2,AGTRAP,GNA11,MECP2,TSC1,MAPK1,NFKB1,GNAO1,BAIAP2,EGFR,CDK4,FLNA,INPPL1,GNAQ,RAB13,COL16A1,LPIN3,RRAGC,SIRT2,ITPR1,GABRB3,PDGFC,SELENON,GPR173,FOLR1,ERRFI1,HSF1,JAK2,STC1,SOX9,HDAC2,RANGAP1,P2RX4,HDAC9,CRK,INS…
GO:BP	blood vessel morphogenesis	GO:0048514	2.76e-19	18.5594	642	2971	183	21331	FGFR1,SULF1,TGFBR2,MMP2,CFH,SERPINF1,HIF1A,ARHGAP22,FMNL3,FLT4,CCN2,PTGIS,ANXA3,SPRED1,COL4A2,ADGRA2,PRCP,AKT3,ANXA1,RTN4,ESM1,FOXC2,PTK2B,TGFB2,TGFBR1,STAB1,CX3CL1,ECM1,COL4A1,ACE,LOXL2,PTPRM,CYSLTR1,COL15A1,SGPL1,TCF4,COL18A1,EIF2AK3,ISM1,FOXJ2,CELA1,ANGPT4,CYP1B1,MDK,SLIT2,ITGA5,UNC5B,ROBO1,SETD2,RNH1,CCN1,VAV3,VEZF1,SRPX2,MECP2,ITGB1,TBX20,NRCAM,ITGB8,MAP3K7,VEGFD,MMP14,MCAM,FBLN5,CSPG4,FLNA,…
GO:BP	embryonic morphogenesis	GO:0048598	2.31567e-06	5.63532	640	2971	145	21331	MIB1,FGFR1,SULF1,TGFBR2,MMP2,HIF1A,RNF2,TGFB3,APAF1,FRZB,VCAM1,MFAP5,COL4A2,COL6A1,FZD2,FOXC2,TGFB2,ALDH1A1,TGFBR1,GLI3,EXT1,RIC8A,AI597479,LUZP1,TWIST1,SCX,ALDH1A3,AFF3,LRIG3,TGIF1,ITGA5,GLI2,ID2,NCKAP1,SETD2,FBN2,MYO7A,DLG1,ARL13B,CCN1,PHLDB1,ITGB1,TBX20,TSC1,ITGA2,FZD6,MAPK1,SP3,MAP3K7,SNAI1,MMP14,BCL10,HIPK1,GNAQ,PLXNB2,LAMA5,MTHFR,RECK,POFUT2,CPLANE1,UGDH,RUNX2,DAG1,EPHB2,FZD1,DUSP4,FOLR1,ST…
GO:BP	tissue morphogenesis	GO:0048729	2.02e-10	9.69418	637	2971	158	21331	MIB1,KDM5B,FGFR1,SULF1,TGFBR2,MMP2,HIF1A,MGP,APAF1,FRZB,PLEKHA4,CTSZ,FAT1,MYO9A,FZD2,MSN,FOXC2,TGFB2,ALDH1A1,TGFBR1,GLI3,CD44,MYLK2,COL4A1,SRC,LUZP1,ETV4,ATP7A,TWIST1,PKD1,SCX,ALDH1A3,MDK,TGIF1,SLIT2,ITGA5,ANKRD1,GLI2,IGF1,TGM2,NCKAP1,SETD2,DLG1,ARL13B,BCL2,CCN1,ITGB1,TBX20,TSC1,ITGA2,FZD6,NRG1,MAP3K7,SNAI1,MMP14,BCL10,EGFR,FLNA,BMP2,CDC42,PLXNB2,RHOC,LAMA5,MTHFR,ACVRL1,POFUT2,CPLANE1,GNA13,FOXL1…
GO:BP	negative regulation of protein modification process	GO:0031400	1.57334e-05	4.80318	635	2971	141	21331	CDKN2B,BOD1,CBL,UCHL1,WWTR1,RASSF2,SPRED1,FGFR1OP,PRR5L,PTPRJ,MPRIP,DNAJC3,P2RX7,DOK1,NPPA,PRKCD,NCOA7,ITCH,TWIST1,E130311K13RIK,ARRB1,CRTAP,PMEPA1,SLIT2,PPP1R9B,SWAP70,OXR1,PPP2R5D,KIRREL,TSPO,INPP5F,ATG14,KDM1A,IGF1,DLG1,CBLB,HMGCR,CTDSPL,FBLN1,CD109,TAOK3,ENSA,F2RL1,INPPL1,GNAQ,ROCK2,BAK1,IVNS1ABP,EMILIN1,SIRT2,PARK7,DUSP6,DAG1,EPHB2,GNL3L,DNAJC10,GADD45B,DUSP4,ERRFI1,C9ORF72,DUSP22,PARD3,SYNJ…
GO:BP	positive regulation of transferase activity	GO:0051347	3.83e-07	6.41637	630	2971	146	21331	AKAP13,CAMKK2,FGFR1,NEDD9,IQGAP1,TGFBR2,RIPK1,ADAM9,TGFB3,FLT4,DCUN1D3,TRF,RASSF2,LPAR1,KITL,MAP3K9,DDR2,PTK2B,TGFB2,TGFBR1,AXL,P2RX7,SNX9,PRKCD,ACE,SRC,PAK2,TOM1L1,CCDC88A,PKD1,LRP8,ARRB1,F2R,ANGPT4,ARAF,GAS6,MDFIC,CAMKK1,ATG14,MAP3K14,ROBO1,IGF1,CDC14B,ERP29,DLG1,RANBP2,IKBKG,MST1R,CCN1,VAV3,SERINC2,IGFBP6,DBF4,MAPK1,NRG1,MAP3K7,TAOK3,BCL10,CSF1R,EGFR,CSPG4,MAPK8IP3,BMP2,CDC42,STAP1,PRRC1,XRCC6…
GO:BP	modification-dependent macromolecule catabolic process	GO:0043632	0.00365592	2.437	622	2971	129	21331	MIB1,MAP1A,CBL,UCHL1,WWTR1,EDEM3,NKD2,PTK2B,RNF6,LONP1,RNF103,RLIM,RNF19A,DDB1,ITCH,FBXO22,CUL4A,USP5,FBXL2,ARRB1,PELI1,ARAF,CSNK1D,UBE2G1,CUL9,USP14,ANKIB1,RNF19B,EDEM2,UBE2J1,VPS4B,USP34,BAP1,SPSB2,USP19,UBR3,HECTD3,CUL4B,USP24,SIRT2,RNF14,PARK7,USP32,PSMD8,OTUD5,DNAJC10,CDC27,BAG6,STAM,FBXO17,TRIB1,WWP2,ATXN3,CLU,CTNNB1,DNAJB12,USP46,UBQLN2,TENT4B,SDCBP,TRIM32,CLEC16A,FBXL21,USP9X,DNAJC18,PPP2…
GO:BP	positive regulation of organelle organization	GO:0010638	1.98e-09	8.70339	616	2971	151	21331	RAB3GAP2,HIF1A,MFF,PLA2G4A,TGFB3,CCN2,SH3PXD2B,DSTN,LPAR1,ARPC2,SDC1,MSN,ANXA1,ARFIP2,PFN2,SYNPO,PIP4K2A,PTK2B,LRSAM1,TGFBR1,CX3CL1,NSMCE2,NIN,SNX9,FMR1,SRC,CCDC88A,KIF5B,CDK5RAP2,SPIRE2,ACTR2,ARRB1,MAPRE1,BOK,SWAP70,KIRREL,KDM1A,IGF1,NCKAP1,NES,DLG1,ARPC5L,ARID5A,VPS4B,ACTR3,MECP2,NSD3,ARPC3,GMFB,MLLT11,TSC1,DYNLL1,MAPK1,RESF1,SYNPO2L,SEPT9,F2RL1,BAIAP2,BRD7,FLNA,CDC42,RHOC,ROCK2,DYNC1H1,BAK1,TO…
GO:BP	heart development	GO:0007507	8.43e-09	8.07426	616	2971	149	21331	MIB1,AKAP13,FGFR1,TGFBR2,MMP2,RIPK1,HIF1A,PDLIM2,SH3PXD2B,VCAM1,SRI,SPRED1,FZD2,PDLIM3,RTN4,FOXC2,TGFB2,TGFBR1,GLI3,MYLK2,NPPA,ACE,LUZP1,TWIST1,PKD1,SCX,SLIT2,MYH10,ANKRD1,AW551984,GLI2,ID2,IGF1,NCKAP1,SETD2,PI16,ARL13B,GNA11,CCN1,ITGB1,TBX20,TSC1,MAPK1,NRG1,SYNPO2L,PDLIM1,FLRT2,SNAI1,EGFR,FLNA,MEIS1,GNAQ,BMP2,CDC42,ACVRL1,EMILIN1,CPLANE1,NEBL,PSKH1,FOXL1,NSD2,DUSP6,S1PR1,PPP3R1,FZD1,ADAMTS6,FOLR…
GO:BP	response to inorganic substance	GO:0010035	0.000197873	3.70361	614	2971	133	21331	IQGAP1,MMP2,RIPK1,SERPINF1,HIF1A,ADAM9,CPNE8,PLA2G4A,SYT11,TRF,FIBIN,VCAM1,SPIDR,RASA4,GPHN,ASS1,DLG2,ADCY7,SDC1,ANXA1,SLC1A3,FSTL3,PTK2B,LONP1,AXL,P2RX7,ANXA5,PRKCD,SRC,LOXL2,TCIRG1,CST3,ATP7A,EIF2AK3,CYP1B1,CFLAR,FNTA,TSPO,ID2,ARL13B,BCL2,GGH,MECP2,PLD2,OSER1,MAPK1,BAP1,PLEKHA1,GNAO1,EGFR,SOD3,FBLN5,CDK4,NFE2L1,AQP2,ASPH,BAK1,SLC30A5,SEC31A,PARK7,HVCN1,STK26,TERT,SLC30A4,CYP2R1,HSF1,ADSS,MNAT1,…
GO:BP	taxis	GO:0042330	4.94e-09	8.30585	612	2971	149	21331	CREB3,FGFR1,CMTM3,LRP1,MATN2,SEMA3D,VCAM1,ADGRA2,TUBB2B,PLXNA4,LPAR1,NLGN2,ANXA1,PTK2B,PTPRJ,TGFB2,GLI3,CX3CL1,EXT1,CXCL16,PREX1,PRKCD,PTPRM,CYSLTR1,ETV4,PIKFYVE,EGR2,KIF5B,ANO6,MOSPD2,NBL1,MDK,SLIT2,GAS6,CAMK1D,UNC5B,TRIO,SWAP70,MYH10,USP14,ROBO1,GLI2,ID2,ACKR2,CCN1,VAV3,SEMA3F,OXSR1,ITGA2,NRCAM,MAPK1,NRG1,VEGFD,FLRT2,F2RL1,CSF1R,EDNRB,PIP5K1C,MAPK8IP3,PLXNB2,RAB13,LAMA5,STAP1,S1PR1,DAG1,EPHB2,I…
GO:BP	modification-dependent protein catabolic process	GO:0019941	0.00253341	2.59629	612	2971	128	21331	MIB1,MAP1A,CBL,UCHL1,WWTR1,EDEM3,NKD2,PTK2B,RNF6,LONP1,RNF103,RLIM,RNF19A,DDB1,ITCH,FBXO22,CUL4A,USP5,FBXL2,ARRB1,PELI1,ARAF,CSNK1D,UBE2G1,CUL9,USP14,ANKIB1,RNF19B,EDEM2,UBE2J1,VPS4B,USP34,BAP1,SPSB2,USP19,UBR3,HECTD3,CUL4B,USP24,SIRT2,RNF14,PARK7,USP32,PSMD8,OTUD5,DNAJC10,CDC27,BAG6,STAM,FBXO17,TRIB1,WWP2,ATXN3,CLU,CTNNB1,DNAJB12,USP46,UBQLN2,SDCBP,TRIM32,CLEC16A,FBXL21,USP9X,DNAJC18,PPP2R5C,OTU…
GO:BP	microtubule cytoskeleton organization	GO:0000226	0.0495349	1.30509	612	2971	122	21331	EML1,MAP6,MAP1A,HDGFL3,TRIM46,FGFR1OP,TUBB2B,ARHGEF2,PPP1R12A,SUN1,HOOK3,CLTC,NIN,CETN2,CCDC68,CAMSAP2,CEP192,CCDC88A,TUBB2A,PKD1,CDK5RAP2,SPIRE2,MAPRE1,CSNK1D,DOCK7,CUL9,OBSL1,SETD2,CDC14B,CEP19,DLG1,UVRAG,CLIP3,PHLDB1,MAP1S,VPS4B,MECP2,ITGB1,STAG2,CDC42BPA,FLNA,GAS2L3,XIAP,NAV1,PRUNE1,ROCK2,DYNC1H1,CENPA,TOGARAM1,INO80,CALML4,SDCCAG8,DAG1,PLK4,ABRAXAS2,TUBA1C,PDE4DIP,PARD3,GOLGA2,CEP295NL,CDC14…
GO:BP	positive regulation of cellular component movement	GO:0051272	6.3e-20	19.2004	610	2971	178	21331	NSMF,CREB3,FGFR1,NEDD9,LRP1,IQGAP1,TGFBR2,MMP2,HIF1A,ADAM9,FLT4,SEMA3D,TRF,ANXA3,CD99L2,TRIM46,FGFR1OP,ADGRA2,TUBB2B,ARHGEF2,LPAR1,KITL,ARPC2,RIPOR1,AKT3,ANXA1,RTN4,DDR2,FOXC2,PTK2B,TGFB2,ACTN4,TGFBR1,CAPN7,CX3CL1,CXCL16,PREX1,SRC,IL1R1,VSIR,IL6ST,ATP7A,TWIST1,COL18A1,ANO6,DOCK1,F2R,MOSPD2,ANGPT4,CYP1B1,MDK,GAS6,CAMK1D,DOCK7,ITGA5,PLVAP,SWAP70,IGF1,ITGA6,BCL2,RAPGEF4,CCN1,SRPX2,SEMA3F,ACTR3,OXSR1…
GO:BP	chemotaxis	GO:0006935	1.4e-08	7.85532	609	2971	147	21331	CREB3,FGFR1,CMTM3,LRP1,MATN2,SEMA3D,VCAM1,ADGRA2,TUBB2B,PLXNA4,LPAR1,ANXA1,PTK2B,PTPRJ,TGFB2,GLI3,CX3CL1,EXT1,CXCL16,PREX1,PRKCD,PTPRM,CYSLTR1,ETV4,PIKFYVE,EGR2,KIF5B,ANO6,MOSPD2,NBL1,MDK,SLIT2,GAS6,CAMK1D,UNC5B,TRIO,SWAP70,MYH10,USP14,ROBO1,GLI2,ACKR2,CCN1,VAV3,SEMA3F,OXSR1,ITGA2,NRCAM,MAPK1,NRG1,VEGFD,FLRT2,F2RL1,CSF1R,EDNRB,PIP5K1C,MAPK8IP3,PLXNB2,RAB13,LAMA5,STAP1,S1PR1,DAG1,EPHB2,ITGA9,MYCBP…
GO:BP	cell morphogenesis involved in neuron differentiation	GO:0048667	4.02e-17	16.3955	604	2971	170	21331	NSMF,MAP6,MAP1A,LRP1,UCHL1,SIPA1L1,MATN2,TANC2,SEMA3D,DBN1,TRIM46,PTPRF,FARP1,TUBB2B,PLXNA4,RTN4,SLC1A3,TGFB2,RNF6,GLI3,NGEF,KALRN,EXT1,NIN,PAK2,PTPRM,CASK,ETV4,PICALM,ATP7A,VIM,LRP8,EGR2,KIF5B,RAB8A,ACTR2,IST1,SLIT2,DOCK7,UNC5B,TRIO,OBSL1,MYH10,ROBO1,GLI2,ID2,TIAM2,MYO7A,BCL2,MAP1S,SEMA3F,ACTR3,ITGB1,NRCAM,SKIL,FLRT2,CSF1R,BAIAP2,B4GALT5,ARHGAP44,PIP5K1C,MAPK8IP3,CDC42,PLXNB2,ZFP365,TNFRSF12A,LA…
GO:BP	apoptotic signaling pathway	GO:0097190	2.99e-08	7.52367	604	2971	145	21331	NUPR1,CREB3,FGFR1,RIPK1,HIF1A,MFF,APAF1,PTGIS,PHLDA3,KITL,RRM2B,TGFB2,TGFBR1,P2RX7,CX3CL1,SRPX,CD44,ITM2C,PRKCD,SRC,PAK2,ATP7A,SGPL1,EIF2AK3,CASP12,CYP1B1,CFLAR,BOK,UNC5B,KDM1A,UACA,IGF1,ERP29,ITGA6,BCL2,IKBKG,SERINC3,CD5,TMEM117,MLLT11,DAP,SCN2A,MAP3K7,SKIL,LTBR,SNAI1,BCL10,HIPK1,KRT18,TNFRSF12A,BAK1,EDA2R,IVNS1ABP,ITPR1,PARK7,FAIM2,IFI27L2B,G2E3,TXNDC12,DNAJC10,TERT,TPT1,IKBKE,TRAF1,JAK2,SLC35F…
GO:BP	regulation of neuron projection development	GO:0010975	6.99e-17	16.1557	602	2971	169	21331	NSMF,MAP6,FGFR1,DPYSL3,LRP1,IQGAP1,SERPINF1,SIPA1L1,TANC2,SEMA3D,DBN1,TRIM46,PTPRF,CTSZ,TUBB2B,ENC1,PRKCI,PLXNA4,LPAR1,MYO9A,ITSN2,NLGN2,RTN4,PTK2B,RNF6,CX3CL1,NGEF,KALRN,NIN,ITM2C,PREX1,LGALS1,FMR1,PAK2,CAMSAP2,CASK,PMP22,PICALM,VIM,CCDC88A,LRP8,ACTR2,IST1,CFLAR,MDK,SLIT2,CAMK1D,OBSL1,PPP2R5D,ANKRD1,INPP5F,KDM1A,ROBO1,TIAM2,GAK,ITGA6,RAPGEF4,SEMA3F,ACTR3,MECP2,ITGB1,TSC1,NRCAM,SKIL,ABL2,BAIAP2,A…
GO:BP	positive regulation of locomotion	GO:0040017	2.71e-20	19.5667	601	2971	177	21331	NSMF,CREB3,FGFR1,NEDD9,LRP1,IQGAP1,TGFBR2,MMP2,HIF1A,ADAM9,FLT4,SEMA3D,TRF,ANXA3,CD99L2,FGFR1OP,ADGRA2,TUBB2B,ARHGEF2,LPAR1,KITL,ARPC2,RIPOR1,AKT3,ANXA1,RTN4,DDR2,FOXC2,PTK2B,TGFB2,ACTN4,TGFBR1,CAPN7,CX3CL1,CXCL16,PREX1,SRC,IL1R1,VSIR,IL6ST,ATP7A,TWIST1,COL18A1,ANO6,DOCK1,F2R,MOSPD2,ANGPT4,CYP1B1,MDK,SLIT2,GAS6,CAMK1D,DOCK7,ITGA5,PLVAP,SWAP70,IGF1,ITGA6,BCL2,RAPGEF4,CCN1,SRPX2,SEMA3F,ACTR3,OXSR1,…
GO:BP	sensory organ development	GO:0007423	9.47359e-05	4.02349	601	2971	132	21331	KDM5B,FGFR1,TGFBR2,CFH,SERPINF1,HIF1A,C1QTNF5,TGFB3,SH3PXD2B,FRZB,TENM3,SPRED1,MFAP5,GNG8,PRKCI,MAN2A1,FAT1,FZD2,FOXC2,TGFB2,ALDH1A1,TGFBR1,GLI3,FOXP2,COL4A1,TCIRG1,PTPRM,CST3,VIM,CEBPD,TWIST1,ALDH1A3,ATP2B1,CYP1B1,LRIG3,TGIF1,OBSL1,MYH10,TDRD7,GLI2,IGF1,NES,FBN2,MYO7A,DLG1,BCL2,ATP8B1,FZD6,MAPK1,SP3,SKIL,EGFR,HIPK1,CDK4,MEIS1,BMP2,SALL2,BAK1,CHRDL1,ACVRL1,CELF4,GABRB3,EPHB2,FJX1,SCRIB,SOX9,RBPJ,…
GO:BP	ubiquitin-dependent protein catabolic process	GO:0006511	0.00246303	2.60853	600	2971	126	21331	MIB1,MAP1A,CBL,UCHL1,WWTR1,EDEM3,NKD2,PTK2B,RNF6,RNF103,RLIM,RNF19A,DDB1,ITCH,FBXO22,CUL4A,USP5,FBXL2,ARRB1,PELI1,ARAF,CSNK1D,UBE2G1,CUL9,USP14,ANKIB1,RNF19B,EDEM2,UBE2J1,VPS4B,USP34,BAP1,SPSB2,USP19,UBR3,HECTD3,CUL4B,USP24,SIRT2,RNF14,PARK7,USP32,PSMD8,OTUD5,DNAJC10,CDC27,BAG6,STAM,FBXO17,TRIB1,WWP2,ATXN3,CLU,CTNNB1,DNAJB12,USP46,UBQLN2,SDCBP,TRIM32,CLEC16A,FBXL21,USP9X,DNAJC18,PPP2R5C,OTUD7B,NE…
GO:BP	negative regulation of phosphate metabolic process	GO:0045936	1.46573e-06	5.83395	597	2971	138	21331	NUPR1,CDKN2B,BOD1,CBL,IQGAP1,UCHL1,ENTPD1,WWTR1,RASSF2,SPRED1,FGFR1OP,PRR5L,FARP1,DLG2,PTPRJ,TGFB2,MPRIP,DNAJC3,P2RX7,DOK1,NPPA,PRKCD,CEP192,ITCH,TWIST1,E130311K13RIK,MYO1D,ARRB1,PMEPA1,GRB10,SLIT2,PPP1R9B,SWAP70,PPP2R5D,KIRREL,INPP5F,ATG14,IGF1,DLG1,CBLB,CDA,HMGCR,CTDSPL,DYNLL1,FBLN1,CD109,TAOK3,ENSA,F2RL1,INPPL1,GNAQ,ROCK2,BAK1,STAP1,EMILIN1,SIRT2,PARK7,DUSP6,DAG1,EPHB2,ARFGEF3,DNAJC10,GADD45B,…
GO:BP	negative regulation of phosphorus metabolic process	GO:0010563	1.46573e-06	5.83395	597	2971	138	21331	NUPR1,CDKN2B,BOD1,CBL,IQGAP1,UCHL1,ENTPD1,WWTR1,RASSF2,SPRED1,FGFR1OP,PRR5L,FARP1,DLG2,PTPRJ,TGFB2,MPRIP,DNAJC3,P2RX7,DOK1,NPPA,PRKCD,CEP192,ITCH,TWIST1,E130311K13RIK,MYO1D,ARRB1,PMEPA1,GRB10,SLIT2,PPP1R9B,SWAP70,PPP2R5D,KIRREL,INPP5F,ATG14,IGF1,DLG1,CBLB,CDA,HMGCR,CTDSPL,DYNLL1,FBLN1,CD109,TAOK3,ENSA,F2RL1,INPPL1,GNAQ,ROCK2,BAK1,STAP1,EMILIN1,SIRT2,PARK7,DUSP6,DAG1,EPHB2,ARFGEF3,DNAJC10,GADD45B,…
GO:BP	cellular response to organic cyclic compound	GO:0071407	0.0494539	1.3058	594	2971	119	21331	AKAP13,MMP2,SERPINF1,SPIDR,ASS1,ARPC2,MSN,ANXA1,RNF6,TMEM173,P2RX7,COLEC12,LGALS1,SRC,PAK2,LRP8,ACTR2,ATP2B1,CYP1B1,CFLAR,PPP1R9B,ANKRD1,KDM1A,GLI2,IGF1,EHMT2,GNA11,ITGA6,MECP2,ITGA2,MAPK1,NFKB1,GNAO1,EGFR,CDK4,FLNA,NFE2L1,ABCB4,GNAQ,BMP2,ROCK2,ELK1,SIRT2,RNF14,ITPR1,GABRB3,PARK7,SELENON,DAG1,FBXO32,FOLR1,ERRFI1,HSF1,JAK2,STC1,TCF21,HDAC2,FOXP1,P2RX4,BMI1,ZFP36L2,INSIG2,BCL2L2,REST,ALPL,CLU,CTNNB…
GO:BP	regulation of cell cycle process	GO:0010564	0.00376108	2.42469	593	2971	124	21331	CDKN2B,TMOD3,FGFR1,RIPK1,CCN2,DCUN1D3,ANXA1,CLTC,NSMCE2,CETN2,TOM1L1,CEP192,DDB1,UHRF2,CUL4A,PKD1,CDK5RAP2,CUL9,OBSL1,KIF13A,ID2,IGF1,SETD2,CDC14B,UVRAG,BCL2,SUSD2,VPS4B,MECP2,AVEN,DBF4,CTDSPL,PRPF40A,TAOK3,PLPP2,EGFR,BRD7,CDK4,NFE2L1,USP19,CDC42,CDC23,ROCK2,BRCC3,DYNC1H1,FAP,INO80,CUL4B,TOM1L2,SIRT2,RAB11FIP3,UBE2E2,PLK4,TERT,CRLF3,CDC27,PKN2,SOX9,ADAM17,RAB11FIP4,CEP295NL,ZFP36L2,CDC14A,FHL1,FO…
GO:BP	transmembrane receptor protein tyrosine kinase signaling pathway	GO:0007169	1.29e-18	17.8906	591	2971	171	21331	FGFR1,NEDD9,CBL,SULF1,IQGAP1,HIF1A,MYOF,SIPA1L1,FLT4,CCN2,RASSF2,PTPRA,PTPRF,COL4A2,ADIPOR1,ADGRA2,RTN4,ESM1,DDR2,FOXC2,PTK2B,PTPRJ,AXL,NGEF,EXT1,DOK1,COL4A1,NPPA,PRKCD,SRC,IGFBP4,TOM1L1,SVEP1,CCDC88A,SGPL1,TCF4,RHBDF1,ANGPT4,GRB10,PPP2R5D,ROBO1,IGF1,CBLB,MST1R,IGFBP6,TSC1,MAPK1,NRG1,RAB14,PLEKHA1,VEGFD,FLRT2,CSF1R,EGFR,CSPG4,PTPN12,CDK4,INPPL1,MVB12B,BMP2,FAM20C,STAP1,EMILIN1,SIRT2,ZFAND5,JCAD,R…
GO:BP	positive regulation of cell motility	GO:2000147	1.97e-20	19.7049	585	2971	174	21331	NSMF,CREB3,FGFR1,NEDD9,LRP1,IQGAP1,TGFBR2,MMP2,HIF1A,ADAM9,FLT4,SEMA3D,TRF,ANXA3,CD99L2,FGFR1OP,ADGRA2,ARHGEF2,LPAR1,KITL,ARPC2,RIPOR1,AKT3,ANXA1,RTN4,DDR2,FOXC2,PTK2B,TGFB2,ACTN4,TGFBR1,CAPN7,CX3CL1,CXCL16,PREX1,SRC,IL1R1,VSIR,IL6ST,ATP7A,TWIST1,COL18A1,ANO6,DOCK1,F2R,MOSPD2,ANGPT4,CYP1B1,MDK,GAS6,CAMK1D,DOCK7,ITGA5,PLVAP,SWAP70,IGF1,ITGA6,BCL2,RAPGEF4,CCN1,SRPX2,SEMA3F,ACTR3,OXSR1,ITGB1,ITGA2,P…
GO:BP	cell division	GO:0051301	0.000126259	3.89874	581	2971	128	21331	BOD1,FGFR1,NEDD9,TGFB3,WWTR1,SNX18,REEP3,ARHGEF2,SEPT11,TGFB2,CLTC,NSMCE2,EXT1,SNX9,CETN2,SEPT5,SPIRE2,ACTR2,IST1,MAPRE1,MDK,SMC4,DOCK7,MYH10,KIF13A,AKNA,SETD2,CDC14B,UVRAG,SOX5,SUSD2,VPS4B,ACTR3,STAG2,PRPF40A,VEGFD,ENSA,SEPT9,CDK14,CDK4,RBBP8,ANAPC16,CDC42,RHOC,CDC23,ZFP365,BRCC3,DYNC1H1,CENPA,INO80,SIRT2,NEK9,THOC2,PDS5A,PDGFC,RAB11FIP3,PLK4,CDC27,EPB41L2,PKN2,PARD3,SEPT2,NUMBL,RAB11FIP4,GOLGA2…
GO:BP	regulation of vesicle-mediated transport	GO:0060627	1.14e-09	8.94453	580	2971	145	21331	MIB1,LRP1,CBL,MFF,PLA2G4A,SYT11,TRF,PROS1,SDC1,MSN,NLGN2,ANXA1,RAB15,PFN2,ACTN4,LRSAM1,AXL,NPPA,FMR1,SRC,SEPT5,CASK,PICALM,CNN2,MBTPS1,KIF5B,ANO6,RAB8A,ARRB1,GAS6,CAMK1D,RAB5B,INPP5F,CLIP3,RAPGEF4,VPS4B,RAB27B,ITGB1,MTMR2,ITGA2,PLD2,STXBP3,MAPK1,F2RL1,YIPF5,NAPB,ARHGAP44,PIP5K1C,RAB4B,CDC42,RAB13,ZDHHC2,STAP1,SIRT2,STXBP5,RAB5C,LBP,CD63,SCRIB,PARD3,SEPT2,STAM,SYNJ2BP,LYN,EPN2,REST,VAMP4,CLU,DLG4,…
GO:BP	carbohydrate derivative biosynthetic process	GO:1901137	0.00869121	2.06092	579	2971	120	21331	CSGALNACT2,DSE,ENTPD1,EDEM3,ADCY2,MAN2A1,RRM2B,ADCY7,DPY19L1,FUT11,CLTC,SLC35D1,PDK3,EXT1,SOAT1,ITM2C,NPPA,ST3GAL6,ATP7A,PFAS,GXYLT2,B3GNT9,FCSK,EXTL2,GFPT2,IGF1,UBE2J1,MAN1A,XYLT1,MAN1A2,BCL2,NFKB1,ST6GALNAC4,B4GALT5,ADAL,CTPS2,TUSC3,B4GALT2,TET3,POFUT2,UGDH,FOXL1,CHST12,ST3GAL2,GFPT1,CHST8,NPPB,NT5E,ITM2A,GUCY1A1,ADSS,MFNG,AMPD2,UQCC3,C1GALT1C1,TYW1,B3GALT1,GOLGA2,HS2ST1,POGLUT3,ALG5,B4GALNT1,T…
GO:BP	positive regulation of neurogenesis	GO:0050769	3.23e-12	11.4903	578	2971	152	21331	NSMF,MAP6,FGFR1,DPYSL3,LRP1,IQGAP1,SERPINF1,HIF1A,TRF,DBN1,PTPRA,PTPRF,TUBB2B,ENC1,PRKCI,ARHGEF2,PLXNA4,MAN2A1,LPAR1,ITSN2,NLGN2,RTN4,PTK2B,GLI3,TIMP2,CX3CL1,KALRN,NIN,ACE,IL1R1,IL6ST,CASK,PICALM,VIM,LRP8,TCF4,EGR2,BEND6,ACTR2,NBL1,IST1,CFLAR,MDK,TGIF1,CSNK1D,CAMK1D,OBSL1,PPP2R5D,ANKRD1,TLR2,TSPO,KDM1A,ROBO1,GLI2,ID2,IGF1,TIAM2,ITGA6,BCL2,ACTR3,MECP2,ITGB1,SKIL,ABL2,BAIAP2,FLNA,MAPK8IP3,BMP2,PLXN…
GO:BP	protein localization to membrane	GO:0072657	1.6766e-06	5.77557	576	2971	134	21331	RAB3GAP2,LRP1,GGA2,MFF,EXOC5,SH3PXD2B,DBN1,RAB31,PRKCI,GPHN,ARPC2,DLG2,NKD2,NLGN2,CLTC,KALRN,ZDHHC20,ZDHHC1,CASK,TTC7B,PICALM,CCDC88A,PIKFYVE,TCAF1,KIF5B,RAB8A,TSPAN14,GAS6,PPP1R9B,TM9SF3,FNTA,GOLGA7,DLG1,CLIP3,ARL13B,GAK,CACNB3,RAPGEF4,ACTR3,ITGB1,MMP14,EGFR,ARHGAP44,FLNA,KRT18,ROCK2,RAB13,SLC5A3,LAMA5,ZDHHC15,ZDHHC2,GPC6,CNPY4,EPHB2,PEX3,FOLR1,EHD3,BAG6,SCRIB,PARD3,SYNJ2BP,ZMYND8,MYL12B,ZDHHC21…
GO:BP	regulation of cytoskeleton organization	GO:0051493	9.39e-15	14.0274	574	2971	158	21331	AKAP13,MAP6,TMOD3,MAP1A,IQGAP1,TGFB3,CCN2,SH3PXD2B,DBN1,HDGFL3,MTPN,DSTN,ARHGEF2,LPAR1,ARPC2,ARFIP2,PFN2,SYNPO,PTK2B,TGFB2,TGFBR1,CLTC,CX3CL1,SSH3,NIN,PREX1,SNX9,PRKCD,PAK2,CAMSAP2,CEP192,SPTAN1,CAPZA1,CCDC88A,PKD1,GPM6B,CDK5RAP2,SPIRE2,ACTR2,MAPRE1,MDK,SLIT2,SWAP70,KIRREL,NCKAP1,NES,DLG1,CLIP3,ARPC5L,PHLDB1,MAP1S,VPS4B,ACTR3,MECP2,ARPC3,GMFB,TSC1,MAPK1,SYNPO2L,F2RL1,CSF1R,BAIAP2,ARHGAP44,FLNA,PR…
GO:BP	regulation of anatomical structure size	GO:0090066	1.59e-07	6.79963	568	2971	136	21331	TMOD3,LRP1,MMP2,HIF1A,SEMA3D,SLC12A7,DBN1,TRIM46,MTPN,DSTN,PLXNA4,ARPC2,MSN,AKT3,ARFIP2,RTN4,PFN2,FOXC2,PTK2B,RNF6,P2RX7,CX3CL1,EXT1,SSH3,PREX1,SNX9,NPPA,PRKCD,ACE,PTPRM,SPTAN1,CYSLTR1,PICALM,CAPZA1,ATP7A,ANO6,SPIRE2,SCPEP1,ACTR2,F2R,ATP2B1,IST1,SLIT2,SWAP70,KIRREL,KDM1A,NCKAP1,DLG1,ARPC5L,LRRC8A,VAV3,SEMA3F,ACTR3,ARPC3,HMGCR,GMFB,TSC1,F2RL1,BAIAP2,EGFR,EDNRB,CDK4,AQP2,TNFRSF12A,ADD2,TWF1,ARPC5,N…
GO:BP	positive regulation of cell migration	GO:0030335	8.65e-21	20.0628	562	2971	170	21331	NSMF,CREB3,FGFR1,NEDD9,LRP1,IQGAP1,TGFBR2,MMP2,HIF1A,ADAM9,FLT4,SEMA3D,ANXA3,CD99L2,FGFR1OP,ADGRA2,ARHGEF2,LPAR1,KITL,ARPC2,RIPOR1,AKT3,ANXA1,RTN4,DDR2,FOXC2,PTK2B,TGFB2,ACTN4,TGFBR1,CAPN7,CX3CL1,CXCL16,PREX1,SRC,IL1R1,VSIR,IL6ST,ATP7A,COL18A1,ANO6,DOCK1,F2R,MOSPD2,ANGPT4,CYP1B1,MDK,GAS6,CAMK1D,DOCK7,ITGA5,PLVAP,SWAP70,IGF1,ITGA6,BCL2,RAPGEF4,CCN1,SRPX2,SEMA3F,ACTR3,OXSR1,ITGB1,ITGA2,PLD2,FBLN1,M…
GO:BP	regulation of cellular protein localization	GO:1903827	3e-11	10.5225	561	2971	146	21331	MAP1A,LRP1,IQGAP1,MFF,SYT11,DBN1,TRIM46,SPIDR,PRR5L,PRKCI,ARPC2,NKD2,MSN,NLGN2,RIPOR1,RTN4,TGFB2,GLI3,CLTC,KALRN,PRKCD,SRC,ZDHHC1,PICALM,CCDC88A,TCAF1,PPM1A,GPM6B,KIF5B,GAS6,PPP1R9B,DNAJC27,MDFIC,KDM1A,SETD2,EDEM2,UBE2J1,DLG1,CLIP3,CACNB3,RAPGEF4,SEC16B,ACTR3,ITGB1,TRAPPC12,MAPK1,MMP14,EGFR,ARHGAP44,FLNA,STX6,CDC42,ROCK2,ASPH,SLC5A3,ZDHHC2,SIRT2,PARK7,THOC2,GPC6,CNPY4,EPHB2,GNL3L,TERT,JAK2,GM4933…
GO:BP	leukocyte differentiation	GO:0002521	0.00701525	2.15396	559	2971	117	21331	TGFBR2,RIPK1,TMEM176A,TRF,RASSF2,TMEM176B,DOCK11,RBP1,KITL,ANXA1,FSTL3,PTK2B,GLI3,AXL,HS1BP3,PREX1,LGALS1,FGL2,SRC,TCIRG1,VSIR,CUL4A,ATP7A,SOX13,IRF2BP2,MDK,GAS6,KDM1A,ID2,SATB1,BCL2,LRRC8A,TSC1,SNX10,SP3,CD109,DCAF1,LTBR,MMP14,F2RL1,CSF1R,BAK1,FAM20C,SBNO2,RPL22,RUNX2,OTUD5,ITM2A,CLPTM1,MFNG,LYN,RBPJ,FOXP1,ADAM17,RARA,CAMK4,BMI1,CBFB,SOS2,ZFP36L2,TRIB1,CTNNB1,EGR3,ZEB1,ROR2,RRAS,BMP4,PTGER4,NF1,…
GO:BP	positive regulation of cellular component biogenesis	GO:0044089	4.1e-16	15.3873	552	2971	157	21331	RAB3GAP2,DPYSL3,IQGAP1,TGFB3,CCN2,SH3PXD2B,DOCK11,SPIDR,LPAR1,TPBG,ARPC2,SDC1,MSN,NLGN2,ARFIP2,PFN2,SYNPO,FOXC2,PIP4K2A,PTK2B,PTPRJ,LRSAM1,TGFBR1,P2RX7,CX3CL1,NIN,SNX9,SRC,ZDHHC1,ATP7A,CCDC88A,CDK5RAP2,SPIRE2,ACTR2,MAPRE1,SWAP70,CAND1,KIRREL,DHX33,NCKAP1,UTP15,DLG1,ARPC5L,PHLDB1,SRPX2,VPS4B,ACTR3,MECP2,ARPC3,GMFB,TSC1,DYNLL1,NRG1,RESF1,SYNPO2L,FLRT2,SEPT9,F2RL1,BAIAP2,FLNA,CDC42,RHOC,ROCK2,DYNC1H…
GO:BP	peptide secretion	GO:0002790	0.0446378	1.3503	551	2971	112	21331	LRP1,HIF1A,IFNGR1,ADAM9,C1QTNF5,PANX1,TGFB3,SYT11,SRI,NLGN2,ANXA1,TGFB2,RCN3,P2RX7,TM7SF3,CX3CL1,ANXA5,KALRN,OLFM2,SRC,TCIRG1,CASK,KIF5B,RAB8A,RHBDF1,ARRB1,F2R,ILDR2,MYH10,ANKRD1,TLR2,IGF1,ERP29,RAPGEF4,ARID5A,COPG1,HMGCR,DYNLL1,STXBP3,LRRC32,FBLN1,ENSA,F2RL1,CSF1R,EGFR,RAB13,TVP23A,DNAJC1,FRMD8,PARK7,STXBP5,RAB11FIP3,JAK2,LGR4,LYN,PCSK5,HDAC9,SNX19,EPHB6,REST,MYO18A,TMEM167,PTGER4,ANG,LRP5,ARF6,…
GO:BP	positive regulation of kinase activity	GO:0033674	2.59e-08	7.58618	549	2971	135	21331	AKAP13,CAMKK2,FGFR1,NEDD9,IQGAP1,TGFBR2,RIPK1,ADAM9,TGFB3,FLT4,TRF,RASSF2,LPAR1,KITL,MAP3K9,DDR2,PTK2B,TGFB2,TGFBR1,AXL,P2RX7,SNX9,PRKCD,ACE,SRC,PAK2,TOM1L1,CCDC88A,PKD1,LRP8,ARRB1,F2R,ANGPT4,ARAF,GAS6,MDFIC,CAMKK1,ATG14,MAP3K14,ROBO1,IGF1,ERP29,DLG1,RANBP2,IKBKG,MST1R,CCN1,VAV3,IGFBP6,DBF4,MAPK1,NRG1,MAP3K7,TAOK3,BCL10,CSF1R,EGFR,CSPG4,MAPK8IP3,BMP2,CDC42,STAP1,PRRC1,XRCC6,PDGFC,DAG1,EPHB2,GADD4…
GO:BP	angiogenesis	GO:0001525	3.12e-18	17.5052	542	2971	160	21331	FGFR1,SULF1,TGFBR2,MMP2,CFH,SERPINF1,HIF1A,ARHGAP22,FMNL3,FLT4,CCN2,PTGIS,ANXA3,SPRED1,COL4A2,ADGRA2,PRCP,AKT3,ANXA1,RTN4,ESM1,FOXC2,PTK2B,TGFB2,TGFBR1,STAB1,CX3CL1,ECM1,COL4A1,ACE,LOXL2,PTPRM,CYSLTR1,COL15A1,TCF4,COL18A1,EIF2AK3,ISM1,FOXJ2,CELA1,ANGPT4,CYP1B1,MDK,SLIT2,ITGA5,UNC5B,ROBO1,SETD2,RNH1,CCN1,VAV3,VEZF1,SRPX2,MECP2,ITGB1,TBX20,NRCAM,ITGB8,MAP3K7,VEGFD,MMP14,MCAM,FBLN5,CSPG4,FLNA,MEIS1,…
GO:BP	negative regulation of transport	GO:0051051	0.00601209	2.22097	534	2971	113	21331	CTTNBP2NL,YWHAQ,SYT11,ENTPD1,SRI,ANXA1,PTK2B,TGFB2,LRSAM1,CX3CL1,ANXA5,KALRN,ACE,SLC43A2,PICALM,ATP7A,TWIST1,CNN2,GPM6B,RHBDF1,F2R,NDFIP2,GRB10,BOK,MDFIC,UBE2J1,ERP29,GEM,BCL2,CACNB3,VPS4B,OXSR1,HMGCR,MTMR2,STXBP3,LRRC32,FBLN1,NRG1,SLC43A1,F2RL1,GNAO1,KCNE4,GNAQ,SERPINE2,PARK7,RAB11FIP3,EPHB2,LGR4,SLC35F6,STC1,RAB23,RANGAP1,HDAC9,ANK3,WWP2,REST,DLG4,ANKRD13D,IGFBP3,BIN1,BAG3,CYFIP1,UBQLN2,SNX27,P…
GO:BP	positive regulation of MAPK cascade	GO:0043410	0.00134565	2.87107	530	2971	115	21331	AKAP13,FGFR1,LRP1,IQGAP1,RIPK1,ADAM9,TGFB3,FLT4,CCN2,TRF,RASSF2,LPAR1,KITL,MAP3K9,PTK2B,TGFB2,TGFBR1,SH3RF3,P2RX7,TIMP2,CX3CL1,CD44,PRKCD,SRC,IGFBP4,ARRB1,F2R,CFLAR,ARAF,GAS6,DNAJC27,MDFIC,MAP3K14,DHX33,ROBO1,IGF1,ERP29,MST1R,IGFBP6,HMGCR,MAPK1,NRG1,MAP3K7,LTBR,TAOK3,F2RL1,CSF1R,EGFR,CAVIN3,CSPG4,MAPK8IP3,BMP2,CDC42,EDA2R,JCAD,PDGFC,GADD45B,TRAF1,JAK2,PJA2,MAP3K12,DUSP22,ADAM17,RARA,DOK5,C1QTNF2,…
GO:BP	morphogenesis of an epithelium	GO:0002009	1.47e-09	8.83319	529	2971	135	21331	MIB1,KDM5B,FGFR1,SULF1,TGFBR2,MMP2,HIF1A,MGP,APAF1,FRZB,PLEKHA4,CTSZ,FAT1,MYO9A,FZD2,MSN,FOXC2,TGFB2,ALDH1A1,GLI3,CD44,COL4A1,SRC,LUZP1,ETV4,ATP7A,TWIST1,PKD1,ALDH1A3,MDK,TGIF1,SLIT2,ITGA5,GLI2,IGF1,TGM2,NCKAP1,SETD2,DLG1,ARL13B,BCL2,CCN1,TBX20,TSC1,FZD6,MAP3K7,SNAI1,MMP14,BCL10,EGFR,FLNA,BMP2,CDC42,PLXNB2,RHOC,LAMA5,MTHFR,ACVRL1,CPLANE1,GNA13,DAG1,PPP3R1,FZD1,FOLR1,ST14,LGR4,SCRIB,PARD3,TCF21,SO…
GO:BP	regulation of cell morphogenesis	GO:0022604	4.8e-14	13.3185	528	2971	147	21331	NSMF,MAP6,NEDD9,LRP1,SIPA1L1,FMNL2,FMNL3,TANC2,SEMA3D,DBN1,TRIM46,PTPRF,TUBB2B,PLXNA4,LPAR1,MYO9A,ARPC2,ITSN2,MSN,ANXA1,RTN4,PTK2B,RNF6,ACTN4,RHOU,NGEF,CD44,KALRN,NIN,PREX1,SRC,PAK2,CASK,PICALM,VIM,LRP8,DOCK1,ACTR2,IST1,PAKAP,MDK,SLIT2,OBSL1,MYH10,ROBO1,TIAM2,DLG1,SEMA3F,ACTR3,MECP2,PRPF40A,FBLN1,SKIL,PLEKHO1,CSF1R,BAIAP2,ZMYM3,ARHGAP44,FLNA,CDC42,PLXNB2,RHOC,TNFRSF12A,LZTS3,ZDHHC15,KIF1A,FAM171A…
GO:BP	negative regulation of intracellular signal transduction	GO:1902532	3.86e-09	8.4133	525	2971	133	21331	CREB3,RIPK1,UCHL1,HIF1A,SRI,RASSF2,SPRED1,PHLDA3,ADIPOR1,RASA4,LPAR1,RRM2B,RIPOR1,PTPRJ,TGFB2,P2RX7,TIMP2,CD44,MYOZ2,DOK1,NPPA,PRKCD,SRC,ITCH,TWIST1,E130311K13RIK,PPM1A,ARRB1,RASAL3,SLIT2,NLRC3,TRIM59,KDM1A,TSPAN6,IGF1,RCAN1,DLG1,BCL2,IKBKG,HMGCR,ITGB1,TSC1,FBLN1,PLEKHA1,SNAI1,TAOK3,F2RL1,BMT2,CAVIN3,ARHGAP44,INPPL1,SERPINE2,IVNS1ABP,EMILIN1,ITPR1,PARK7,DUSP6,DAG1,EPHB2,G2E3,TXNDC12,TPT1,DUSP4,ER…
GO:BP	cell surface receptor signaling pathway involved in cell-cell signaling	GO:1905114	3.78e-08	7.42295	525	2971	130	21331	SULF1,FRZB,WWTR1,DBN1,PLEKHA4,ADGRA2,FZD2,NKD2,SDC1,NLGN2,PTK2B,GLI3,P2RX7,IFT80,CX3CL1,EXT1,NID1,NPPA,SRC,DDB1,PKD1,PPM1A,SOX13,CELA1,MDK,GRB10,CSNK1D,MDFIC,TLR2,GLI2,CACNB3,USP34,MECP2,MTMR2,FZD6,NFKB1,BEGAIN,CSNK1G3,BAIAP2,EGFR,CDK14,BRD7,XIAP,GNAQ,BMP2,APCDD1,DACT3,AMOTL1,CELF4,CHD8,RECK,GABRB3,FOXL1,DKK3,TERT,FZD1,FOLR1,RBMS3,LGR4,ZMYND8,SOX9,RBPJ,SULF2,P2RX4,TMEM198B,PTK7,CTNNB1,DLG4,CSNK1G…
GO:BP	organelle localization	GO:0051640	0.000483465	3.31563	520	2971	115	21331	BOD1,MAP6,CBL,CFH,UCHL1,HIF1A,TANC2,SYT11,AP3S1,TRIM46,ARHGEF2,STX5A,FAM91A1,NLGN2,RIPOR1,TBC1D23,SUN1,ACTN4,HOOK3,MYLK2,NIN,NPPA,SEPT5,PICALM,MYO1D,KIF5B,CDK5RAP2,SPIRE2,RAB8A,ACTR2,STX17,MYH10,KIF13A,ATG14,CEP19,GEM,MYO7A,DLG1,UVRAG,RANBP2,IKBKG,COPG1,VPS4B,SEC16B,ACTR3,MECP2,STX12,RAB27B,ITGB1,PLD2,STXBP3,TRAPPC12,CDC42BPA,STX6,CTBP2,CDC42,CDC23,DYNC1H1,RAB13,CENPA,KIF1A,KIF13B,SCRIB,PARD3,SYN…
GO:BP	response to wounding	GO:0009611	3.82e-10	9.41784	515	2971	134	21331	DPYSL3,LRP1,TGFBR2,MMP2,CFH,HIF1A,MYOF,PLA2G4A,MATN2,TGFB3,SYT11,ENTPD1,PTPRF,PRCP,ENPP4,PROS1,SDC1,RIPOR1,ANXA1,SLC1A3,FOXC2,TGFB2,GLI3,AXL,CX3CL1,ANXA5,CD44,EXT1,LGALS1,PRKCD,CASK,CST3,ATP7A,CNN2,ANO6,F2R,VKORC1,RAP2B,CFLAR,MDK,SERPING1,GAS6,ITGA5,MYH10,ANXA8,TSPO,INPP5F,IGF1,BCL2,CCN1,HMGCR,ITGB1,ITGA2,STXBP3,FZD6,FBLN1,CD109,F2RL1,MCAM,EGFR,PIP5K1C,FLNA,MAPK8IP3,RHOC,TNFRSF12A,SERPINE2,FGFR1O…
GO:BP	cell projection assembly	GO:0030031	5.82e-09	8.235	512	2971	130	21331	DPYSL3,EMP1,WWTR1,DBN1,DOCK11,LPAR1,ARPC2,PFN2,TGFBR1,RHOU,P2RX7,IFT80,TXNDC15,NUDCD3,PRKCD,FMR1,SRC,SPATA6,ATP7A,CCDC88A,ANO6,RAB8A,ACTR2,MAPRE1,CSNK1D,SLIT2,PPP1R9B,MYH10,NCKAP1,CDC14B,CEP19,FXR1,ARL13B,ITGA6,VAV3,ACTR3,ATP8B1,ITGB1,DYNLL1,SNX10,SEPT9,F2RL1,ARHGAP44,CSPG4,FLNA,INPPL1,CDC42,MTSS2,LAMA5,TOGARAM1,TWF1,STAP1,ARHGEF26,CPLANE1,SDCCAG8,EMP3,STK26,S1PR1,ATMIN,EHD3,SEPT2,ZMYND8,RAB23,CT…
GO:BP	protein localization to extracellular region	GO:0071692	0.00214091	2.6694	506	2971	110	21331	LRP1,HIF1A,IFNGR1,ADAM9,C1QTNF5,PANX1,TGFB3,SYT11,SRI,NLGN2,ANXA1,TGFB2,RCN3,P2RX7,TM7SF3,CX3CL1,ANXA5,OLFM2,SRC,TCIRG1,CASK,KIF5B,RAB8A,RHBDF1,ARRB1,F2R,NBL1,ILDR2,MYH10,ANKRD1,TLR2,IGF1,ERP29,FBN2,RAPGEF4,ARID5A,COPG1,HMGCR,DYNLL1,STXBP3,LRRC32,FBLN1,ENSA,F2RL1,CSF1R,EGFR,RAB13,TVP23A,DNAJC1,FRMD8,PARK7,STXBP5,RAB11FIP3,JAK2,LGR4,LYN,PCSK5,HDAC9,SNX19,EPHB6,REST,MYO18A,TMEM167,PTGER4,ANG,LRP5,A…
GO:BP	plasma membrane bounded cell projection assembly	GO:0120031	4.64e-09	8.33323	500	2971	128	21331	DPYSL3,EMP1,WWTR1,DBN1,DOCK11,LPAR1,ARPC2,PFN2,TGFBR1,P2RX7,IFT80,TXNDC15,NUDCD3,PRKCD,FMR1,SPATA6,ATP7A,CCDC88A,ANO6,RAB8A,ACTR2,MAPRE1,CSNK1D,SLIT2,PPP1R9B,MYH10,NCKAP1,CDC14B,CEP19,FXR1,ARL13B,ITGA6,VAV3,ACTR3,ATP8B1,ITGB1,DYNLL1,SNX10,SEPT9,F2RL1,ARHGAP44,CSPG4,FLNA,INPPL1,CDC42,MTSS2,LAMA5,TOGARAM1,TWF1,STAP1,ARHGEF26,CPLANE1,SDCCAG8,EMP3,STK26,S1PR1,ATMIN,EHD3,SEPT2,ZMYND8,RAB23,CTTN,DZIP1,…
GO:BP	establishment of protein localization to extracellular region	GO:0035592	0.0058631	2.23187	499	2971	107	21331	LRP1,HIF1A,IFNGR1,ADAM9,C1QTNF5,PANX1,TGFB3,SYT11,SRI,NLGN2,ANXA1,TGFB2,RCN3,P2RX7,TM7SF3,CX3CL1,ANXA5,OLFM2,SRC,TCIRG1,CASK,KIF5B,RAB8A,RHBDF1,ARRB1,F2R,ILDR2,MYH10,ANKRD1,TLR2,IGF1,ERP29,RAPGEF4,ARID5A,COPG1,HMGCR,DYNLL1,STXBP3,LRRC32,FBLN1,ENSA,F2RL1,CSF1R,EGFR,RAB13,TVP23A,DNAJC1,FRMD8,PARK7,STXBP5,RAB11FIP3,JAK2,LGR4,LYN,PCSK5,HDAC9,SNX19,EPHB6,REST,MYO18A,TMEM167,PTGER4,ANG,LRP5,ARF6,FKBP1B…
GO:BP	skeletal system development	GO:0001501	4.61e-14	13.336	498	2971	141	21331	AKAP13,FGFR1,SULF1,TGFBR2,MMP2,LTBP3,HIF1A,MGP,TMEM119,TGFB3,CCN2,SH3PXD2B,FRZB,RASSF2,CTSK,FOXC2,PIP4K2A,TGFB2,TGFBR1,GLI3,PLS3,P2RX7,IFT80,SLC35D1,ECM1,CD44,EXT1,TTC9,SRC,LOXL2,ETL4,ATP7A,SGPL1,TWIST1,PKD1,SCX,THBS3,ANO6,VKORC1,MDK,GLI2,SCUBE2,IGF1,SETD2,FREM1,FBN2,DLG1,COL27A1,GNA11,SOX5,ARID5A,CCN1,TRPS1,ITGB8,SNX10,SP3,PLEKHA1,SNAI1,MMP14,BMP1,INPPL1,MEIS1,GNAQ,BMP2,TGFBI,FAM20C,LUM,ZFAND5,R…
GO:BP	protein secretion	GO:0009306	0.00532216	2.27391	498	2971	107	21331	LRP1,HIF1A,IFNGR1,ADAM9,C1QTNF5,PANX1,TGFB3,SYT11,SRI,NLGN2,ANXA1,TGFB2,RCN3,P2RX7,TM7SF3,CX3CL1,ANXA5,OLFM2,SRC,TCIRG1,CASK,KIF5B,RAB8A,RHBDF1,ARRB1,F2R,ILDR2,MYH10,ANKRD1,TLR2,IGF1,ERP29,RAPGEF4,ARID5A,COPG1,HMGCR,DYNLL1,STXBP3,LRRC32,FBLN1,ENSA,F2RL1,CSF1R,EGFR,RAB13,TVP23A,DNAJC1,FRMD8,PARK7,STXBP5,RAB11FIP3,JAK2,LGR4,LYN,PCSK5,HDAC9,SNX19,EPHB6,REST,MYO18A,TMEM167,PTGER4,ANG,LRP5,ARF6,FKBP1B…
GO:BP	axon development	GO:0061564	3.82e-14	13.418	497	2971	141	21331	MAP6,MAP1A,LRP1,MMP2,UCHL1,SIPA1L1,MATN2,SEMA3D,DBN1,TRIM46,PTPRF,TUBB2B,PLXNA4,RTN4,TGFB2,RNF6,GLI3,KALRN,EXT1,NIN,PAK2,CAMSAP2,PTPRM,ETV4,PICALM,VIM,EGR2,KIF5B,RAB8A,IST1,SLIT2,DOCK7,UNC5B,TRIO,MYH10,TSPO,INPP5F,ROBO1,GLI2,TIAM2,BCL2,MAP1S,SEMA3F,ACTR3,ITGB1,NRCAM,SKIL,FLRT2,CSF1R,B4GALT5,PIP5K1C,FLNA,MAPK8IP3,PLXNB2,TNFRSF12A,LAMA5,STXBP5,DAG1,EPHB2,FOLR1,MYCBP2,JAK2,C9ORF72,LGR4,KIF13B,NDN,NU…
GO:BP	cell growth	GO:0016049	5.85e-10	9.23294	497	2971	130	21331	AKAP13,LRP1,IQGAP1,TGFBR2,FLT4,DCUN1D3,SEMA3D,FRZB,DBN1,TRIM46,FGFR1OP,MTPN,ADIPOR1,PLXNA4,ITSN2,RTN4,PTK2B,PTPRJ,TGFB2,RNF6,TGFBR1,IGFBP7,NIN,CXCL16,NPPA,IGFBP4,PICALM,IST1,SLIT2,PPP1R9B,KDM1A,IGF1,PI16,BCL2,CDA,SEMA3F,ACTR3,MECP2,ITGB1,BAP1,MMP14,EGFR,FBLN5,CDC42,TNFRSF12A,DACT3,SERPINE2,ADNP2,ACVRL1,INO80,DCBLD2,NPPB,H3F3A,CRLF3,C9ORF72,NDN,SOX9,FOXP1,ADAM17,CTTN,LIMK1,CRK,ADAM10,NF2,FHL1,CTNN…
GO:BP	reproductive system development	GO:0061458	0.000911044	3.04046	492	2971	109	21331	NUPR1,KDM5B,SERPINB6A,CBL,SULF1,MMP2,SERPINF1,HIF1A,PLA2G4A,PTGIS,VCAM1,FNDC3A,KITL,SDC1,ANXA1,FSTL3,TGFB2,TGFBR1,GLI3,AXL,JMJD1C,PLEKHA5,SRC,CST3,SGPL1,PKD1,SCX,ARRB1,SLIT2,PPP1R9B,BOK,GLI2,PRDX4,IGF1,SETD2,DLG1,BCL2,CCN1,BPTF,ASB1,MAPK1,SP3,PLEKHA1,SNAI1,MMP14,EGFR,FLNA,RAB13,SERPINE2,BAK1,STOX2,PLK4,HSF1,ST14,H3F3A,MDFI,LGR4,STC1,TCF21,SOX9,RBPJ,RARA,SP1,BCL2L2,CTNNB1,HNRNPK,NIPBL,NRIP1,ROR2,B…
GO:BP	reproductive structure development	GO:0048608	0.00176918	2.75223	487	2971	107	21331	NUPR1,KDM5B,SERPINB6A,CBL,SULF1,MMP2,SERPINF1,HIF1A,PLA2G4A,PTGIS,VCAM1,FNDC3A,KITL,SDC1,ANXA1,FSTL3,TGFB2,TGFBR1,GLI3,AXL,JMJD1C,SRC,CST3,SGPL1,PKD1,SCX,ARRB1,SLIT2,BOK,GLI2,PRDX4,IGF1,SETD2,DLG1,BCL2,CCN1,BPTF,ASB1,MAPK1,SP3,PLEKHA1,SNAI1,MMP14,EGFR,FLNA,RAB13,SERPINE2,BAK1,STOX2,PLK4,HSF1,ST14,H3F3A,MDFI,LGR4,STC1,TCF21,SOX9,RBPJ,RARA,SP1,BCL2L2,CTNNB1,HNRNPK,NIPBL,NRIP1,ROR2,BMP4,PTGER4,EIF2B…
GO:BP	positive regulation of protein kinase activity	GO:0045860	9.13e-07	6.03954	484	2971	118	21331	AKAP13,CAMKK2,FGFR1,NEDD9,IQGAP1,TGFBR2,RIPK1,ADAM9,TGFB3,TRF,RASSF2,LPAR1,KITL,MAP3K9,DDR2,PTK2B,TGFB2,TGFBR1,P2RX7,SNX9,PRKCD,ACE,SRC,PAK2,TOM1L1,CCDC88A,PKD1,LRP8,ARRB1,F2R,ANGPT4,ARAF,GAS6,MDFIC,CAMKK1,MAP3K14,ROBO1,IGF1,ERP29,DLG1,IKBKG,MST1R,CCN1,IGFBP6,DBF4,MAPK1,NRG1,MAP3K7,TAOK3,CSF1R,EGFR,CSPG4,MAPK8IP3,BMP2,STAP1,PRRC1,XRCC6,PDGFC,DAG1,GADD45B,JAK2,MNAT1,MAP3K12,NAB2,ADAM17,C1QTNF2,CLU…
GO:BP	regulation of protein serine/threonine kinase activity	GO:0071900	1.09839e-06	5.95924	480	2971	117	21331	AKAP13,CDKN2B,FGFR1,IQGAP1,RIPK1,UCHL1,ADAM9,TGFB3,TRF,SPRED1,LPAR1,KITL,MAP3K9,PTK2B,PTPRJ,TGFBR1,P2RX7,NPPA,PRKCD,SRC,PKD1,ARRB1,F2R,ARAF,MDFIC,MAP3K14,ROBO1,IGF1,ERP29,UVRAG,MST1R,IGFBP6,HMGCR,DBF4,MAPK1,NRG1,MAP3K7,TAOK3,CSF1R,EGFR,CSPG4,INPPL1,CCNL1,MAPK8IP3,BMP2,DUSP6,PDGFC,EPHB2,GADD45B,DUSP4,JAK2,MNAT1,MAP3K12,LYN,ADAM17,IRAK3,TRIB1,C1QTNF2,ROR2,BMP4,MAP2K2,NF1,LRP5,MEF2C,PRKAR1B,TELO2,AR…
GO:BP	negative regulation of phosphorylation	GO:0042326	9.11722e-06	5.04014	480	2971	114	21331	NUPR1,CDKN2B,CBL,UCHL1,WWTR1,RASSF2,SPRED1,FGFR1OP,PRR5L,PTPRJ,DNAJC3,P2RX7,DOK1,NPPA,PRKCD,ITCH,TWIST1,E130311K13RIK,ARRB1,PMEPA1,GRB10,SLIT2,PPP2R5D,KIRREL,INPP5F,ATG14,IGF1,DLG1,CBLB,HMGCR,CTDSPL,DYNLL1,FBLN1,CD109,TAOK3,F2RL1,INPPL1,GNAQ,BAK1,STAP1,EMILIN1,SIRT2,PARK7,DUSP6,DAG1,EPHB2,DNAJC10,GADD45B,DUSP4,ERRFI1,C9ORF72,DUSP22,PARD3,SYNJ2BP,LYN,LDLRAD4,IRAK3,ADARB1,EIF3A,TRIB1,NF2,ZMYND11,PP…
GO:BP	embryonic organ development	GO:0048568	0.000116085	3.93522	479	2971	110	21331	MIB1,FGFR1,TGFBR2,HIF1A,TGFB3,FRZB,VCAM1,MFAP5,KITL,FZD2,TBC1D23,FOXC2,TGFB2,ALDH1A1,TGFBR1,GLI3,TWIST1,PKD1,ALDH1A3,LRIG3,KDM1A,GLI2,ID2,NCKAP1,SETD2,NES,FBN2,MYO7A,DLG1,ARL13B,CCN1,BPTF,TBX20,FZD6,MAPK1,SP3,SNAI1,MMP14,EGFR,HIPK1,RUNX2,PDGFC,EPHB2,PLK4,FOLR1,HSF1,ST14,MDFI,SCRIB,TCF21,SOX9,RBPJ,RARA,PCSK5,BMI1,EPN2,INSIG2,PTK7,SP1,CTNNB1,ZEB1,NIPBL,SLC6A8,ROR2,BMP4,SEC24B,MEF2C,PCGF2,SIX2,SRF,B…
GO:BP	covalent chromatin modification	GO:0016569	0.00204008	2.69035	477	2971	105	21331	KDM5B,RNF2,SUDS3,CHD1,JMJD1C,PRKCD,FMR1,DDB1,EID1,TWIST1,HLCS,ARRB1,KDM1A,EHMT2,SATB1,SETD2,DPF1,ARID5A,ASH2L,MECP2,NSD3,RESF1,MAP3K7,DCAF1,BAP1,MRGBP,BRD7,CTCF,BRCC3,ELK4,SMARCAD1,MTHFR,SETD7,CUL4B,SIRT2,TET3,PARK7,NSD2,PHF2,RLF,PRDM5,TERT,MIER1,JAK2,MAP3K12,TCF21,HDAC2,HDAC9,BMI1,TET2,EYA2,SETD5,SMARCB1,REST,ATXN3,CTNNB1,KDM1B,NIPBL,TRIM16,GM42742,PARG,PRMT5,ATRX,CDK9,PCGF2,RCOR1,MSL1,ZFP451,US…
GO:BP	positive regulation of cell projection organization	GO:0031346	4.31e-11	10.3652	471	2971	128	21331	MAP6,FGFR1,DPYSL3,LRP1,IQGAP1,SERPINF1,DBN1,DOCK11,PTPRF,TUBB2B,ENC1,PRKCI,PLXNA4,LPAR1,ARPC2,ITSN2,NLGN2,PTK2B,TGFBR1,P2RX7,CX3CL1,KALRN,NIN,SRC,CASK,PICALM,ATP7A,CCDC88A,LRP8,ACTR2,IST1,CFLAR,MDK,CAMK1D,OBSL1,PPP2R5D,ANKRD1,KDM1A,ROBO1,NCKAP1,TIAM2,ITGA6,ACTR3,MECP2,ITGB1,ITGA2,DYNLL1,SKIL,ABL2,SEPT9,F2RL1,BAIAP2,FLNA,CDC42,PLXNB2,TNFRSF12A,SERPINE2,ZDHHC15,TWF1,ITPR1,QK,FZD1,ATMIN,ZMYND8,NUMBL…
GO:BP	response to oxidative stress	GO:0006979	0.000199327	3.70043	467	2971	107	21331	MMP2,RIPK1,HIF1A,ADAM9,PRR5L,RRM2B,SDC1,ANXA1,PTK2B,ALDH1A1,LONP1,AXL,PRKCD,NCOA7,SRC,CST3,ATP7A,CYP1B1,CFLAR,OXR1,GPX7,PRDX4,RCAN1,LANCL1,BCL2,OXSR1,TSC1,PLD2,OSER1,MAPK1,NFKB1,TRP53INP1,PLEKHA1,MMP14,GNAO1,EGFR,SOD3,FBLN5,NFE2L1,BAK1,BTG1,MYEF2,PON2,ADNP2,SIRT2,PARK7,STK26,SELENON,FZD1,HSF1,JAK2,TRPC6,EEF2,HDAC2,FOXP1,CRK,SP1,REST,CTNNB1,MAPK7,SLC1A1,BMP4,MET,FKBP1B,PCGF2,VNN1,RAD52,FANCD2,VKOR…
GO:BP	proteasomal protein catabolic process	GO:0010498	0.00190603	2.71987	465	2971	103	21331	NUPR1,MAP1A,WWTR1,EDEM3,ENC1,NKD2,RCN3,RNF103,RNF19A,DDB1,ITCH,FBXO22,CUL4A,USP5,PKD1,FBXL2,RHBDF1,ARRB1,PELI1,ARAF,CSNK1D,UBE2G1,USP14,ANKIB1,RNF19B,EDEM2,UBE2J1,SPSB2,NFE2L1,USP19,UBR3,HECTD3,CUL4B,SIRT2,RNF14,PARK7,PSMD8,OTUD5,DNAJC10,CDC27,BAG6,FBXO17,TRIB1,WWP2,ATXN3,CLU,CTNNB1,DNAJB12,UBQLN2,SDCBP,CLEC16A,FBXL21,H13,DNAJC18,PPP2R5C,NEMF,LTN1,TRIM72,RNF40,FBXO45,UBE2K,CUL1,TMF1,OS9,PSMD2,RNF…
GO:BP	histone modification	GO:0016570	0.00310691	2.50767	464	2971	102	21331	KDM5B,RNF2,SUDS3,JMJD1C,PRKCD,FMR1,DDB1,EID1,TWIST1,HLCS,ARRB1,KDM1A,EHMT2,SATB1,SETD2,DPF1,ARID5A,ASH2L,MECP2,NSD3,MAP3K7,DCAF1,BAP1,MRGBP,BRD7,CTCF,BRCC3,ELK4,SMARCAD1,MTHFR,SETD7,CUL4B,SIRT2,TET3,PARK7,NSD2,PHF2,RLF,PRDM5,TERT,MIER1,JAK2,MAP3K12,TCF21,HDAC2,HDAC9,BMI1,TET2,EYA2,SETD5,SMARCB1,REST,ATXN3,CTNNB1,KDM1B,NIPBL,TRIM16,GM42742,PARG,PRMT5,ATRX,CDK9,PCGF2,RCOR1,MSL1,ZFP451,USP16,CHTOP,R…
GO:BP	positive regulation of neuron differentiation	GO:0045666	1.41e-07	6.8512	460	2971	116	21331	MAP6,FGFR1,DPYSL3,LRP1,IQGAP1,SERPINF1,DBN1,PTPRF,TUBB2B,ENC1,PRKCI,ARHGEF2,PLXNA4,LPAR1,ITSN2,NLGN2,PTK2B,TIMP2,CX3CL1,KALRN,NIN,CASK,PICALM,LRP8,TCF4,BEND6,ACTR2,NBL1,IST1,CFLAR,MDK,TGIF1,CSNK1D,CAMK1D,OBSL1,PPP2R5D,ANKRD1,KDM1A,ROBO1,GLI2,TIAM2,ITGA6,BCL2,ACTR3,MECP2,ITGB1,SKIL,ABL2,BAIAP2,FLNA,MAPK8IP3,BMP2,PLXNB2,TNFRSF12A,SERPINE2,ZDHHC15,KCTD11,TWF1,ITPR1,QK,FZD1,TRPC6,ZMYND8,NUMBL,LYN,ADA…
GO:BP	positive regulation of catabolic process	GO:0009896	0.00015958	3.79702	454	2971	105	21331	NUPR1,RAB3GAP2,LRP1,HIF1A,ADAM9,PAFAH1B2,PRR5L,STX5A,NKD2,MSN,PIP4K2A,PTK2B,TMEM173,LRSAM1,P2RX7,SNX9,PRKCD,RNF19A,DDB1,VSIR,ITCH,FBXO22,CUL4A,USP5,TWIST1,TRIM30D,CSNK1D,ANKIB1,IGF1,RNF19B,EDEM2,CBLB,IKBKG,TSC1,TRP53INP1,MAP3K7,DAGLB,UPF1,NRD1,CUL4B,SIRT2,RNF14,LDLR,HSF1,SEC22B,C9ORF72,BAG6,SOX9,YTHDF1,ZFP36L2,TRIB1,PIP4K2C,WWP2,ATXN3,CLU,IGFBP3,PIK3C2A,GNAI3,BAG3,UBQLN2,EIF2AK4,TRIM32,YTHDF3,CLE…
GO:BP	in utero embryonic development	GO:0001701	0.0103116	1.98668	453	2971	98	21331	MIB1,FGFR1,CMTM3,TGFBR2,HIF1A,TANC2,VCAM1,MAN2A1,RTN4,TGFBR1,GLI3,SUDS3,RIC8A,CUL4A,ATP7A,TWIST1,PKD1,SLIT2,MYH10,GLI2,IGF1,NCKAP1,SETD2,SOX5,CCN1,BPTF,ITGB1,MAPK1,SP3,SKIL,SNAI1,EGFR,RBBP8,GM38394,MAPK8IP3,BMP2,UBR3,TJP1,ENO1,ACVRL1,CHD8,FKBP10,ZFAND5,THOC2,GNA13,G2E3,PLK4,HSF1,ST14,SEC24D,MDFI,MFNG,RBPJ,FOXP1,BMI1,ADAM10,MAFF,EPN2,SP1,SMARCB1,CTNNB1,TM4SF1,PCGF2,SRF,SOX8,NOTCH1,KIF3A,SLC39A1,C2…
GO:BP	synapse organization	GO:0050808	7.16605e-06	5.14472	451	2971	109	21331	SIPA1L1,ARHGAP22,TANC2,DBN1,PTPRF,FARP1,PPFIA4,GPHN,TPBG,SEPT11,DLG2,NLGN2,SYNPO,PDZRN3,NGEF,KALRN,COL4A1,CASK,PICALM,LRP8,ACTN1,IL10RA,ACTR2,F2R,FNTA,OBSL1,MYH10,DLG1,CACNB3,RAPGEF4,SRPX2,UTRN,SEMA3F,ACTR3,MECP2,RAB39B,MTMR2,TSC1,NRG1,CNKSR2,FLRT2,BAIAP2,ARHGAP44,FLNA,CDC42,PLXNB2,ZFP365,ADD2,LZTS3,ZDHHC15,KIF1A,ZDHHC2,GABRB3,GPC6,EPHB2,FZD1,ZMYND8,CTTN,ANK3,DRP2,ADAM10,SETD5,REST,CTNNB1,DLG4,PC…
GO:BP	axonogenesis	GO:0007409	2.44e-12	11.6121	450	2971	127	21331	MAP6,MAP1A,LRP1,UCHL1,SIPA1L1,MATN2,SEMA3D,DBN1,TRIM46,TUBB2B,PLXNA4,RTN4,TGFB2,RNF6,GLI3,KALRN,EXT1,NIN,PAK2,PTPRM,ETV4,PICALM,VIM,EGR2,KIF5B,RAB8A,IST1,SLIT2,DOCK7,UNC5B,TRIO,MYH10,ROBO1,GLI2,TIAM2,BCL2,MAP1S,SEMA3F,ACTR3,ITGB1,NRCAM,SKIL,FLRT2,CSF1R,B4GALT5,PIP5K1C,MAPK8IP3,PLXNB2,TNFRSF12A,LAMA5,STXBP5,DAG1,EPHB2,MYCBP2,C9ORF72,LGR4,KIF13B,NDN,NUMBL,YTHDF1,FOXP1,CTTN,GOLGA2,LIMK1,ANK3,ENAH,AD…
GO:BP	regulation of protein-containing complex assembly	GO:0043254	6.27e-09	8.20254	450	2971	118	21331	TMOD3,DBN1,MTPN,SPIDR,ARHGEF2,ARPC2,MSN,ARFIP2,PFN2,FOXC2,PTK2B,SSH3,NIN,PREX1,SNX9,PRKCD,SRC,CAMSAP2,ZDHHC1,SPTAN1,CAPZA1,PPM1A,CDK5RAP2,SPIRE2,ACTR2,PMEPA1,MAPRE1,SLIT2,NLRC3,CAND1,KIRREL,DHX33,NCKAP1,DLG1,CLIP3,ARPC5L,ACTR3,MECP2,ARPC3,TBX20,GMFB,TRAPPC12,NRG1,MAP3K7,BAIAP2,NAPB,PRUNE1,CDC42,RHOC,ADD2,BAK1,TOGARAM1,TWF1,SIRT2,PARK7,ARPC5,GNL3L,HSF1,H3F3A,RASA1,PDE4DIP,SOX9,LDLRAD4,CTTN,CDC42EP…
GO:BP	muscle tissue development	GO:0060537	0.0248652	1.60441	439	2971	94	21331	NUPR1,AKAP13,FGFR1,TGFBR2,RIPK1,PGM5,FOXN2,FOXC2,TGFB2,TGFBR1,FOXP2,MYLK2,MYOZ2,NPPA,FBXO22,TWIST1,EGR2,MEGF10,SCX,CFLAR,CSRP2,MYH10,ANKRD1,AW551984,ID2,IGF1,RCAN1,PI16,DLG1,BCL2,HMGCR,ITGB1,TBX20,TSC1,MAPK1,NRG1,SKIL,MEIS1,USP19,BMP2,CDC42,SIRT2,MRTFB,ZFAND5,NEBL,S1PR1,SELENON,EEF2,TCF21,SOX9,ADAMTS9,RBPJ,FOXP1,RARA,EYA2,MAFF,XIRP2,CTNNB1,BMP4,NF1,MEF2C,SAP30,PPP3CA,SRF,SOX8,AKAP6,NOTCH1,IFRD1,S…
GO:BP	negative regulation of protein phosphorylation	GO:0001933	2.21151e-05	4.65531	438	2971	105	21331	CDKN2B,CBL,UCHL1,WWTR1,RASSF2,SPRED1,FGFR1OP,PRR5L,PTPRJ,DNAJC3,P2RX7,DOK1,NPPA,PRKCD,ITCH,TWIST1,E130311K13RIK,ARRB1,PMEPA1,SLIT2,PPP2R5D,KIRREL,INPP5F,ATG14,IGF1,DLG1,CBLB,HMGCR,CTDSPL,FBLN1,CD109,TAOK3,F2RL1,INPPL1,GNAQ,BAK1,EMILIN1,SIRT2,PARK7,DUSP6,DAG1,EPHB2,DNAJC10,GADD45B,DUSP4,ERRFI1,C9ORF72,DUSP22,PARD3,SYNJ2BP,LYN,LDLRAD4,IRAK3,ADARB1,EIF3A,TRIB1,NF2,ZMYND11,PPM1E,ZFYVE28,IGFBP3,BMP4,N…
GO:BP	actin filament organization	GO:0007015	1.77e-16	15.7514	437	2971	134	21331	TMOD3,NEDD9,DPYSL3,TGFB3,CCN2,SH3PXD2B,TRF,DBN1,MTPN,DSTN,PRKCI,ARHGEF2,LPAR1,FAT1,ARPC2,ARFIP2,PDLIM3,PFN2,SYNPO,PTK2B,ACTN4,TGFBR1,MPRIP,PLS3,CX3CL1,SSH3,PREX1,SNX9,PRKCD,SRC,PAK2,SPTAN1,CAPZA1,CCDC88A,ACTN1,MYO1D,SPIRE2,ACTR2,ARRB1,PAKAP,CALD1,SLIT2,PPP1R9B,SWAP70,MYH10,KIRREL,NCKAP1,MYO7A,DLG1,ARPC5L,BCL2,ACTR3,ARPC3,GMFB,TSC1,SYNPO2L,PDLIM1,F2RL1,BAIAP2,FLNA,INPPL1,AQP2,CDC42,RHOC,ROCK2,TJP1…
GO:BP	regulation of GTPase activity	GO:0043087	2.91e-09	8.53613	435	2971	116	21331	RAB3GAP2,NEDD9,IQGAP1,MYO9B,SIPA1L1,ARHGAP22,SNX18,USP6NL,DOCK11,RASA4,PLXNA4,MYO9A,PTK2B,CX3CL1,NGEF,KALRN,PREX1,SNX9,RIC8A,PICALM,DOCK1,ARRB1,F2R,RASAL3,SLIT2,DOCK7,TBC1D2B,TIAM2,ITGA6,RANBP2,CBLB,VAV3,ITGB1,TSC1,F2RL1,GNAO1,ARHGAP44,TBC1D8B,CHN2,ADAP1,GNAQ,PLXNB2,MTSS2,RGS10,RP2,ARHGEF26,STXBP5,S1PR1,RAP1GDS1,RSU1,RASA1,SCRIB,ARHGAP27,RANGAP1,PLEKHG6,ACAP2,CRK,SH3BP1,POT1B,DEPDC1B,TAGAP,BIN1,N…
GO:BP	ameboidal-type cell migration	GO:0001667	1.9e-12	11.7211	429	2971	123	21331	FGFR1,IQGAP1,TGFBR2,SERPINF1,HIF1A,ADAM9,FLT4,SEMA3D,ANXA3,SPRED1,PRR5L,ADIPOR1,ADGRA2,PRCP,KITL,AKT3,ANXA1,RTN4,DDR2,PFN2,FOXC2,PTK2B,TGFB2,TGFBR1,CAPN7,SRC,LOXL2,PTPRM,RIC8A,SGPL1,TWIST1,DOCK1,ANGPT4,CYP1B1,SLIT2,ROBO1,IGF1,NCKAP1,SRPX2,SEMA3F,ACTR3,MECP2,ITGB1,ITGA2,PDLIM1,EDNRB,ROCK2,RAB13,LAMA5,FAP,AMOTL1,ACVRL1,ZFAND5,JCAD,FOLR1,CD63,PKN2,STC1,SYNJ2BP,SOX9,ADAMTS9,FOXP1,ADAM17,P2RX4,HDAC9,A…
GO:BP	epithelial cell proliferation	GO:0050673	0.0455153	1.34184	428	2971	91	21331	NUPR1,KDM5B,CDKN2B,FGFR1,SULF1,SERPINF1,FLT4,AKT3,RTN4,TGFB2,TGFBR1,IFT80,FOXP2,ECM1,LOXL2,IGFBP4,PTPRM,CASK,ETV4,ATP7A,TWIST1,CFLAR,MDK,NLRC3,ROBO1,ID2,IGF1,DLG1,MAPK1,CD109,VEGFD,MMP14,EGFR,EDNRB,BMP2,CDC42,POLD4,FAP,ACVRL1,ITPR1,JCAD,RPS6KA1,NPPB,ERRFI1,LGR4,SYNJ2BP,SOX9,FOXP1,ADAM17,SULF2,SP1,BCL2L2,CTNNB1,BTBD10,COL4A3,EGR3,IGFBP3,BMP4,MAP2K2,ANG,NF1,CDH13,ACVR2A,MEF2C,NOTCH1,BAX,KIF3A,SAV1,…
GO:BP	regulation of actin filament-based process	GO:0032970	6.31e-11	10.2001	423	2971	118	21331	AKAP13,TMOD3,IQGAP1,TGFB3,CCN2,SH3PXD2B,DBN1,SRI,MTPN,DSTN,LPAR1,ARPC2,ARFIP2,PFN2,SYNPO,PTK2B,TGFB2,TGFBR1,CX3CL1,MYLK2,SSH3,PREX1,SNX9,PRKCD,PAK2,SPTAN1,CAPZA1,CCDC88A,CNN2,GPM6B,SPIRE2,ACTR2,MDK,SLIT2,SWAP70,KIRREL,NCKAP1,DLG1,ARPC5L,ACTR3,ARPC3,GMFB,TSC1,SYNPO2L,F2RL1,CSF1R,BAIAP2,ARHGAP44,FLNA,CDC42,RHOC,ROCK2,TJP1,ADD2,TWF1,STAP1,ARPC5,S1PR1,C9ORF72,RASA1,PARD3,STC1,CTTN,CDC42EP3,LIMK1,CRK,…
GO:BP	cell junction assembly	GO:0034329	0.000104258	3.98189	423	2971	100	21331	LRP1,IQGAP1,SIPA1L1,PEAK1,FARP1,TLN1,MYO9A,TPBG,NLGN2,PTK2B,PTPRJ,ACTN4,ACE,SRC,PAK2,ACTN1,GPM6B,ITGA5,OBSL1,DLG1,BCL2,SRPX2,ACTR3,MECP2,ITGB1,TSC1,ITGA2,NRG1,FLRT2,SNAI1,MMP14,HIPK1,CDC42,PLXNB2,RHOC,ROCK2,RAB13,TJP1,ADD2,COL16A1,ACVRL1,CDH19,GABRB3,GPC6,EPHB2,FZD1,DUSP22,PKN2,PARD3,CD9,CTTN,SH3BP1,SETD5,CTNNB1,MYO1C,PCDHB16,CTNND1,NECTIN1,JUP,PTPRD,SDCBP,MEF2C,ARF6,SDK2,SRF,MAP1B,FBXO45,PIP5K1A…
GO:BP	forebrain development	GO:0030900	0.00239505	2.62069	422	2971	95	21331	FGFR1,LRP1,HIF1A,APAF1,ANXA3,PLXNA4,LPAR1,RTN4,SUN1,GLI3,HOOK3,AXL,FOXP2,EXT1,NIN,SRC,ATP7A,LRP8,MYO1D,KIF5B,ALDH1A3,MDK,SLIT2,PPP1R9B,MYH10,AKNA,KDM1A,ROBO1,GLI2,ID2,SETD2,ARL13B,TSC1,NRG1,GNAO1,CSF1R,EGFR,FLNA,MAPK8IP3,GNAQ,BMP2,KIF1A,PTCHD1,ARPC5,GNG12,EPHB2,NUMBL,RBPJ,FOXP1,RARA,CRK,NF2,TENT2,CTNNB1,HNRNPK,E2F1,CXCR4,SCYL2,BMP4,EIF2B5,EFHC1,NF1,ATRX,SRF,NOTCH1,WDR62,BAX,KIF3A,FBXO45,RHOA,PLXN…
GO:BP	positive regulation of cell adhesion	GO:0045785	4.4e-08	7.35697	421	2971	110	21331	NEDD9,IQGAP1,TGFBR2,CCDC80,ADAM9,VCAM1,DBN1,ARPC2,ANXA1,FSTL3,FOXC2,PTK2B,PTPRJ,TGFB2,GLI3,CX3CL1,CD44,PREX1,NID1,LGALS1,SRC,VSIR,IL6ST,MEGF10,SOX13,DOCK1,MAGI1,RASAL3,MDK,ITGA5,IGF1,TGM2,FBLN2,ITGA6,CCN1,VAV3,UTRN,CD5,ITGB1,TSC1,ITGA2,PLD2,ABI3BP,FBLN1,BCL10,FLNA,CDC42,TJP1,COL16A1,EMILIN1,DAG1,JAK2,CD63,RSU1,RARA,PCSK5,BMI1,ANK3,CRK,CBFB,EPHB6,PODXL,EGR3,RRAS,JUP,PTGER4,DENND6A,CDH13,SKAP1,SHB,…
GO:BP	regulation of cell growth	GO:0001558	2.21373e-06	5.65488	421	2971	105	21331	LRP1,FLT4,DCUN1D3,SEMA3D,FRZB,DBN1,TRIM46,FGFR1OP,MTPN,ADIPOR1,PLXNA4,ITSN2,RTN4,PTK2B,PTPRJ,TGFB2,RNF6,TGFBR1,IGFBP7,CXCL16,NPPA,IGFBP4,PICALM,IST1,SLIT2,PPP1R9B,IGF1,PI16,BCL2,CDA,SEMA3F,ACTR3,MECP2,BAP1,MMP14,EGFR,FBLN5,CDC42,TNFRSF12A,DACT3,SERPINE2,ADNP2,ACVRL1,INO80,DCBLD2,NPPB,H3F3A,CRLF3,FOXP1,ADAM17,CTTN,LIMK1,CRK,ADAM10,NF2,FHL1,TRO,HNRNPK,TTL,IGFBP3,CXCR4,POT1B,CYFIP1,SDCBP,TRIM32,BRAT…
GO:BP	striated muscle tissue development	GO:0014706	0.048045	1.31835	417	2971	89	21331	NUPR1,AKAP13,FGFR1,TGFBR2,RIPK1,PGM5,FOXN2,FOXC2,TGFB2,TGFBR1,FOXP2,MYLK2,MYOZ2,NPPA,FBXO22,TWIST1,EGR2,MEGF10,SCX,CFLAR,MYH10,ANKRD1,AW551984,ID2,IGF1,RCAN1,PI16,BCL2,HMGCR,ITGB1,TBX20,TSC1,MAPK1,NRG1,SKIL,MEIS1,USP19,BMP2,CDC42,SIRT2,MRTFB,NEBL,S1PR1,SELENON,EEF2,TCF21,ADAMTS9,RBPJ,FOXP1,RARA,EYA2,MAFF,XIRP2,CTNNB1,BMP4,NF1,MEF2C,SAP30,PPP3CA,SRF,SOX8,AKAP6,NOTCH1,IFRD1,SAV1,RHOA,HEG1,MYL6B,FZD…
GO:BP	small GTPase mediated signal transduction	GO:0007264	3.81e-13	12.4193	416	2971	122	21331	AKAP13,DOCK10,CBL,MYO9B,SIPA1L1,YWHAQ,DOCK11,RASA4,ARHGEF2,LPAR1,KITL,RIPOR1,RAB15,TGFB2,RHOU,TIMP2,KALRN,DOK1,SRC,CCDC88A,DOCK1,ARRB1,F2R,RASAL3,RAP2B,SLIT2,DOCK7,ROBO1,IGF1,NCKAP1,TIAM2,RAPGEF4,VAV3,ITGB1,RAB39B,NRG1,SYNPO2L,CDC42BPA,F2RL1,BAIAP2,ARHGAP44,RAB4B,CHN2,CDC42,RHOC,ROCK2,ARHGEF3,GNA13,EPHB2,ARFGEF3,RASA1,SYNJ2BP,SHOC2,CDC42EP3,RASGEF1A,CRK,ARHGEF25,SOS2,SH3BP1,CYFIP1,RRAS,ERBIN,NF1,…
GO:BP	regulation of cellular amide metabolic process	GO:0034248	0.00341699	2.46636	414	2971	93	21331	IFNGR1,FXR2,ENC1,PTK2B,DNAJC3,PDK3,PRKCD,FMR1,PICALM,VIM,EIF3E,EIF2AK3,CYP1B1,IGF1,COA3,FXR1,POLDIP3,HABP4,CCN1,TSC1,ITGA2,MAPK1,EIF5A2,UPF1,CDK4,PLXNB2,ROCK2,PTBP3,PAIP2,PGAM1,DNAJC1,SLC2A13,QK,RPS14,EIF5B,PTBP2,RBMS3,EEF2,YTHDF1,RARA,RPS3A1,RPS4X,ZFP36L2,CNOT6,SP1,CLU,BIN1,CYFIP1,ANG,EIF2AK4,EIF2B5,GSAP,YTHDF3,DDX3X,SPON1,RPL30,AKAP6,NEMF,LTN1,CTIF,PUM1,USP16,PUS7,RHOA,NFE2L2,CASP3,NSUN3,SORL1,…
GO:BP	regulation of cellular component size	GO:0032535	8.93e-08	7.04907	410	2971	107	21331	TMOD3,LRP1,SEMA3D,SLC12A7,DBN1,TRIM46,MTPN,DSTN,PLXNA4,ARPC2,MSN,AKT3,ARFIP2,RTN4,PFN2,PTK2B,RNF6,P2RX7,SSH3,PREX1,SNX9,PRKCD,SPTAN1,PICALM,CAPZA1,ATP7A,ANO6,SPIRE2,ACTR2,IST1,SLIT2,SWAP70,KIRREL,KDM1A,NCKAP1,DLG1,ARPC5L,LRRC8A,VAV3,SEMA3F,ACTR3,ARPC3,GMFB,TSC1,F2RL1,BAIAP2,CDK4,AQP2,TNFRSF12A,ADD2,TWF1,ARPC5,RASA1,CTTN,CDC42EP3,LIMK1,NAA80,SH3BP1,MYO1C,ABITRAM,TTL,LIMA1,BIN1,CYFIP1,ARF6,GOLGA4,V…
GO:BP	cell-cell signaling by wnt	GO:0198738	4.43e-07	6.35375	410	2971	105	21331	SULF1,FRZB,WWTR1,PLEKHA4,ADGRA2,FZD2,NKD2,SDC1,GLI3,IFT80,EXT1,NID1,NPPA,SRC,DDB1,PKD1,PPM1A,SOX13,CELA1,MDK,GRB10,CSNK1D,MDFIC,TLR2,USP34,FZD6,NFKB1,CSNK1G3,EGFR,CDK14,BRD7,XIAP,GNAQ,BMP2,APCDD1,DACT3,AMOTL1,CHD8,RECK,FOXL1,DKK3,TERT,FZD1,FOLR1,RBMS3,LGR4,SOX9,RBPJ,SULF2,TMEM198B,PTK7,CTNNB1,CSNK1G1,ATP6AP2,CTNND1,DEPDC1B,SCYL2,CPZ,ROR2,OTULIN,LRP5,BICC1,FAM53B,DDX3X,LRP6,NXN,NOTCH1,CSNK1G2,NFAT…
GO:BP	regulation of apoptotic signaling pathway	GO:2001233	3.85342e-06	5.41415	409	2971	102	21331	NUPR1,CREB3,FGFR1,RIPK1,HIF1A,MFF,APAF1,RRM2B,TGFB2,TGFBR1,CX3CL1,SRPX,CD44,ITM2C,PRKCD,SRC,PAK2,EIF2AK3,CFLAR,BOK,UNC5B,KDM1A,IGF1,ERP29,ITGA6,BCL2,IKBKG,SERINC3,MLLT11,MAP3K7,SKIL,LTBR,SNAI1,BCL10,TNFRSF12A,BAK1,IVNS1ABP,PARK7,FAIM2,G2E3,TXNDC12,TERT,TPT1,TRAF1,SLC35F6,PLSCR1,CTTN,BMI1,EYA2,BCL2L2,CLU,CTNNB1,MAPK7,ZMYND11,HNRNPK,GNAI3,BMP4,FBH1,NF1,TRIM32,PCGF2,DDX3X,VNN1,CD74,BAX,PEA15A,NFATC4…
GO:BP	Wnt signaling pathway	GO:0016055	3.27e-07	6.48547	408	2971	105	21331	SULF1,FRZB,WWTR1,PLEKHA4,ADGRA2,FZD2,NKD2,SDC1,GLI3,IFT80,EXT1,NID1,NPPA,SRC,DDB1,PKD1,PPM1A,SOX13,CELA1,MDK,GRB10,CSNK1D,MDFIC,TLR2,USP34,FZD6,NFKB1,CSNK1G3,EGFR,CDK14,BRD7,XIAP,GNAQ,BMP2,APCDD1,DACT3,AMOTL1,CHD8,RECK,FOXL1,DKK3,TERT,FZD1,FOLR1,RBMS3,LGR4,SOX9,RBPJ,SULF2,TMEM198B,PTK7,CTNNB1,CSNK1G1,ATP6AP2,CTNND1,DEPDC1B,SCYL2,CPZ,ROR2,OTULIN,LRP5,BICC1,FAM53B,DDX3X,LRP6,NXN,NOTCH1,CSNK1G2,NFAT…
GO:BP	regulation of DNA-binding transcription factor activity	GO:0051090	4.11e-08	7.38662	400	2971	106	21331	NUPR1,RIPK1,RNF2,PTGIS,ANXA3,SRI,MTPN,PRKCI,ARHGEF2,FZD2,DDR2,TMEM173,CX3CL1,RLIM,ITCH,TWIST1,PKD1,LRP8,E130311K13RIK,FOXS1,TRIM30D,ARRB1,PELI1,CYP1B1,CFLAR,GAS6,NLRC3,CAMK1D,TLR2,KDM1A,DHX33,ID2,NLRC4,IKBKG,DAP,FZD6,MAPK1,BCL10,FLNA,EDA2R,PARK7,FZD1,TRAF1,JAK2,GLIS2,HDAC2,IRAK3,RAB7B,LRRFIP1,TRIB1,SMARCB1,WWP2,CLU,CTNNB1,CRTC3,JUP,ERBIN,EIF2AK4,OTULIN,LRP5,TRIM32,ANXA4,SLCO3A1,ARHGEF5,LRP6,PPP3C…
GO:BP	sensory system development	GO:0048880	2.25728e-06	5.64642	400	2971	101	21331	KDM5B,TGFBR2,CFH,SERPINF1,HIF1A,SH3PXD2B,TENM3,SPRED1,MFAP5,PRKCI,MAN2A1,FAT1,FOXC2,TGFB2,ALDH1A1,TGFBR1,GLI3,FOXP2,COL4A1,TCIRG1,PTPRM,CST3,VIM,TWIST1,ALDH1A3,ATP2B1,CYP1B1,TGIF1,OBSL1,MYH10,TDRD7,NES,FBN2,DLG1,BCL2,SP3,SKIL,EGFR,HIPK1,CDK4,MEIS1,SALL2,BAK1,CHRDL1,ACVRL1,CELF4,EPHB2,FJX1,SCRIB,SOX9,RAB11FIP4,RARA,NF2,TENT2,SP1,CTNNB1,ZEB1,NIPBL,NECTIN1,BMP4,NF1,LRP5,TMEM132E,SDK2,SPRY1,SRF,SOX8,…
GO:BP	regulation of protein catabolic process	GO:0042176	0.000352467	3.45288	400	2971	94	21331	NUPR1,MAP1A,LRP1,ADAM9,STX5A,NKD2,MSN,PTK2B,SNX9,RNF19A,DDB1,ITCH,FBXO22,CUL4A,CST3,USP5,PKD1,RHBDF1,AZIN2,ARAF,CSNK1D,USP14,ANKIB1,RNF19B,EDEM2,UBE2J1,CBLB,HMGCR,NRG1,EGFR,FLNA,NRD1,NFE2L1,USP19,SERPINE2,ZDHHC2,CUL4B,SIRT2,RNF14,PARK7,LDLR,MYCBP2,SEC22B,BAG6,SOX9,IRAK3,CTSA,TRIB1,WWP2,ATXN3,CLU,UBQLN2,SDCBP,TRIM32,CLEC16A,SNX33,PLEKHG5,RNF40,UBE2K,TMF1,OS9,PSMD2,RNF217,SF3B3,USP7,PSME2B,PLK2,BCA…
GO:BP	proteasome-mediated ubiquitin-dependent protein catabolic process	GO:0043161	0.00177439	2.75095	397	2971	91	21331	MAP1A,WWTR1,EDEM3,NKD2,RNF103,RNF19A,DDB1,ITCH,FBXO22,CUL4A,USP5,FBXL2,ARRB1,PELI1,ARAF,CSNK1D,UBE2G1,USP14,ANKIB1,RNF19B,EDEM2,UBE2J1,SPSB2,USP19,UBR3,HECTD3,CUL4B,SIRT2,RNF14,PARK7,PSMD8,OTUD5,DNAJC10,CDC27,BAG6,FBXO17,TRIB1,WWP2,ATXN3,CLU,CTNNB1,DNAJB12,UBQLN2,SDCBP,CLEC16A,FBXL21,DNAJC18,PPP2R5C,NEMF,LTN1,TRIM72,FBXO45,UBE2K,CUL1,OS9,PSMD2,RNF217,NFE2L2,USP7,BIRC2,PLK2,BCAP31,FBXL20,MAPK8,SOC…
GO:BP	visual system development	GO:0150063	2.34507e-06	5.62985	395	2971	100	21331	KDM5B,TGFBR2,CFH,SERPINF1,HIF1A,SH3PXD2B,TENM3,SPRED1,MFAP5,PRKCI,MAN2A1,FAT1,FOXC2,TGFB2,ALDH1A1,TGFBR1,GLI3,FOXP2,COL4A1,TCIRG1,PTPRM,CST3,VIM,TWIST1,ALDH1A3,ATP2B1,CYP1B1,TGIF1,OBSL1,MYH10,TDRD7,NES,FBN2,DLG1,BCL2,SP3,SKIL,EGFR,HIPK1,CDK4,MEIS1,SALL2,BAK1,CHRDL1,ACVRL1,CELF4,EPHB2,FJX1,SCRIB,SOX9,RAB11FIP4,RARA,NF2,TENT2,SP1,CTNNB1,ZEB1,NIPBL,NECTIN1,BMP4,NF1,LRP5,SDK2,SPRY1,SRF,SOX8,BAX,TTLL5…
GO:BP	endomembrane system organization	GO:0010256	1.1e-09	8.95674	394	2971	109	21331	RAB3GAP2,TMED3,ATP8B2,MYOF,SYT11,USP6NL,REEP3,STX5A,AKTIP,TMEM43,RTN4,TGFB2,SUN1,HOOK3,CLTC,P2RX7,WASHC4,SNX9,PRKCD,CAMSAP2,ANO6,STX17,CSNK1D,RAB5B,OBSL1,MYH10,ANXA8,GAK,PI4K2B,VPS4B,SEC16B,ATP8B1,TRAPPC12,MAPK1,SNX10,BAIAP2,SMPD4,STX6,CDC42,MTSS2,SERPINE2,PRX,SEC31A,RAB5C,TOR1AIP1,SYNGR1,PDE4DIP,AU040320,EHD3,BAG6,PLSCR1,GOLGA2,ANK3,COG4,SNX19,VAMP4,CLU,XKR5,UGCG,MYO18A,ESYT2,ATL3,TRAM2,BIN1,SQS…
GO:BP	response to metal ion	GO:0010038	0.00743533	2.1287	393	2971	88	21331	IQGAP1,SERPINF1,HIF1A,ADAM9,CPNE8,PLA2G4A,SYT11,TRF,FIBIN,VCAM1,RASA4,GPHN,ASS1,DLG2,ADCY7,SDC1,FSTL3,PTK2B,LONP1,P2RX7,ANXA5,LOXL2,TCIRG1,ATP7A,EIF2AK3,TSPO,ID2,ARL13B,BCL2,GGH,MECP2,MAPK1,EGFR,SOD3,CDK4,NFE2L1,AQP2,ASPH,SLC30A5,SEC31A,PARK7,HVCN1,TERT,SLC30A4,CYP2R1,HSF1,MNAT1,P2RX4,ANK3,KCNH1,DLG4,EIF2B5,MEF2C,CPNE2,PPP3CA,NFATC4,PCNA,NFE2L2,STIM1,CASP3,SLC39A13,MAPK8,TFR2,TXNIP,ACO1,APP,PTGES…
GO:BP	regulation of protein secretion	GO:0050708	0.0437214	1.35931	393	2971	85	21331	LRP1,HIF1A,IFNGR1,ADAM9,PANX1,TGFB3,SYT11,SRI,NLGN2,ANXA1,TGFB2,P2RX7,TM7SF3,CX3CL1,ANXA5,SRC,TCIRG1,CASK,KIF5B,RHBDF1,ARRB1,F2R,MYH10,ANKRD1,TLR2,IGF1,ERP29,RAPGEF4,ARID5A,HMGCR,DYNLL1,LRRC32,FBLN1,ENSA,F2RL1,CSF1R,EGFR,DNAJC1,FRMD8,STXBP5,RAB11FIP3,JAK2,LGR4,LYN,HDAC9,REST,MYO18A,PTGER4,ANG,LRP5,ARF6,FKBP1B,PPP3CA,ACSL4,GOLPH3L,TLR4,SERGEF,SORL1,ADCY5,CD200,SYK,TIAM1,STAT3,SEC24A,SOCS1,DHX9,CD2…
GO:BP	eye development	GO:0001654	1.50357e-06	5.82288	392	2971	100	21331	KDM5B,TGFBR2,CFH,SERPINF1,HIF1A,SH3PXD2B,TENM3,SPRED1,MFAP5,PRKCI,MAN2A1,FAT1,FOXC2,TGFB2,ALDH1A1,TGFBR1,GLI3,FOXP2,COL4A1,TCIRG1,PTPRM,CST3,VIM,TWIST1,ALDH1A3,ATP2B1,CYP1B1,TGIF1,OBSL1,MYH10,TDRD7,NES,FBN2,DLG1,BCL2,SP3,SKIL,EGFR,HIPK1,CDK4,MEIS1,SALL2,BAK1,CHRDL1,ACVRL1,CELF4,EPHB2,FJX1,SCRIB,SOX9,RAB11FIP4,RARA,NF2,TENT2,SP1,CTNNB1,ZEB1,NIPBL,NECTIN1,BMP4,NF1,LRP5,SDK2,SPRY1,SRF,SOX8,BAX,TTLL5…
GO:BP	muscle cell differentiation	GO:0042692	0.00988853	2.00487	390	2971	87	21331	AKAP13,TMOD3,UCHL1,MYOF,TMEM119,MTPN,PGM5,SDC1,OLFM2,MYLK2,MYOZ2,NPPA,FBXO22,MEGF10,CFLAR,CSRP2,MYH10,KDM1A,AW551984,ID2,IGF1,RCAN1,PI16,BCL2,SKI,MECP2,ITGB1,TSC1,NRG1,SYNPO2L,PLEKHO1,MMP14,EDNRB,NFATC1,BMP2,NEBL,QK,SELENON,H3F3A,SOX9,CD9,RBPJ,FOXP1,RARA,CTNNB1,ZEB1,BIN1,BMP4,MEF2C,TRIM32,FLNC,CXCL10,CDK9,PPP3CA,SRF,AKAP6,NOTCH1,FLT3L,IFRD1,NFATC4,TRIM72,CACNB4,STIM1,CASP3,FBXO40,SETD3,FZD7,FOXF1…
GO:BP	ossification	GO:0001503	7.36e-15	14.1328	388	2971	120	21331	FGFR1,MMP2,LTBP3,HIF1A,MGP,TMEM119,TGFB3,CCN2,SH3PXD2B,WWTR1,RASSF2,CTSK,SGMS2,CLEC11A,SUCO,FSTL3,DDR2,FOXC2,PTK2B,TGFB2,SUN1,GLI3,P2RX7,IFT80,ECM1,EXT1,TCIRG1,IL6ST,CEBPD,TWIST1,EGR2,GPM6B,SCX,THBS3,ANO6,EIF2AK3,ATP2B1,MDK,IGSF10,GLI2,ID2,SCUBE2,IGF1,FBN2,BCL2,SKI,CCN1,MAPK1,SNX10,SP3,SNAI1,MMP14,BMP1,INPPL1,BMP2,FAM20C,CHRDL1,SBNO2,OMD,RUNX2,TWIST2,S1PR1,FZD1,H3F3A,LGR4,STC1,NAB2,SOX9,RBPJ,CBFB…
GO:BP	regulation of binding	GO:0051098	3.92679e-06	5.40596	388	2971	98	21331	LRP1,SRI,PTPRF,CTSZ,AKTIP,RIPOR1,TGFB2,TMEM173,TGFBR1,ACE,FMR1,SRC,FAM129B,TWIST1,PKD1,EIF3E,ARRB1,CALD1,MAPRE1,KDM1A,ID2,IGF1,NES,HABP4,CBLB,SKI,ACTR3,MECP2,ITGA2,HIPK1,ZBTB7C,IFIT2,CTBP2,BMP2,CDC42,ADD2,ENO1,SIRT2,PARK7,EDF1,PLCL1,GNL3L,TERT,HSF1,JAK2,C9ORF72,MFNG,PLSCR1,HDAC2,GOLGA2,RARA,DZIP1,CRK,PBXIP1,EPHB6,CTNNB1,FAM220A,HNRNPK,E2F1,NIPBL,BMP4,FBH1,MET,BTAF1,CDK9,SPON1,PPP3CA,PARP9,BAX,NFA…
GO:BP	positive regulation of establishment of protein localization	GO:1904951	0.000608458	3.21577	388	2971	91	21331	LRP1,HIF1A,IFNGR1,ADAM9,MFF,PANX1,TGFB3,SRI,PRR5L,ARPC2,NLGN2,RIPOR1,TGFB2,GLI3,P2RX7,TM7SF3,PRKCD,SRC,CASK,TCAF1,PPM1A,KIF5B,ARRB1,GAS6,MYH10,ANKRD1,TLR2,IGF1,EDEM2,CACNB3,RAPGEF4,ARID5A,SEC16B,ACTR3,DYNLL1,MAPK1,F2RL1,CSF1R,EGFR,FLNA,CDC42,ASPH,ZDHHC2,FRMD8,JAK2,ANK3,MYO1C,MYO18A,BAG3,JUP,PTGER4,ANG,ARF6,ARHGEF5,TSG101,KIF3A,ACSL4,GOLPH3L,TLR4,DCTN1,BCAP31,SORL1,SYK,APP,STAT3,SEC24A,CIB1,TEK,PR…
GO:BP	positive regulation of cellular catabolic process	GO:0031331	0.00427695	2.36887	388	2971	88	21331	NUPR1,RAB3GAP2,LRP1,HIF1A,ADAM9,PAFAH1B2,PRR5L,NKD2,MSN,PIP4K2A,PTK2B,TMEM173,LRSAM1,P2RX7,SNX9,PRKCD,RNF19A,ITCH,FBXO22,USP5,TWIST1,TRIM30D,CSNK1D,ANKIB1,IGF1,RNF19B,EDEM2,IKBKG,TSC1,TRP53INP1,MAP3K7,DAGLB,UPF1,NRD1,SIRT2,RNF14,LDLR,HSF1,C9ORF72,BAG6,YTHDF1,ZFP36L2,TRIB1,PIP4K2C,ATXN3,CLU,IGFBP3,PIK3C2A,GNAI3,BAG3,UBQLN2,EIF2AK4,YTHDF3,CLEC16A,SNX33,PUM1,BAX,RNF40,RNF217,PLK2,BCAP31,MAPK8,HTT,SP…
GO:BP	regulation of developmental growth	GO:0048638	0.00427695	2.36887	388	2971	88	21331	FGFR1,LRP1,TGFBR2,RIPK1,SH3PXD2B,SEMA3D,DBN1,TRIM46,PLXNA4,ITSN2,RTN4,FOXC2,RNF6,TGFBR1,PICALM,SGPL1,FOXS1,IST1,SLIT2,IGF1,PI16,DLG1,BCL2,SEMA3F,ACTR3,MECP2,TBX20,MAPK1,CDK4,MEIS1,TNFRSF12A,DUSP6,HSF1,RBPJ,FOXP1,CTTN,LIMK1,HNRNPK,TTL,NIPBL,CXCR4,CYFIP1,BMP4,PTGER4,MEF2C,GOLGA4,SRF,MAP1B,AKAP6,NOTCH1,IFRD1,RPL4,SAV1,PLXNA3,STK3,PPIB,FSTL4,STK4,CARM1,ISLR2,OLFM1,GATA4,APP,RYK,STAT3,ILK,SEMA4C,MUSK,…
GO:BP	peptidyl-tyrosine modification	GO:0018212	2.92683e-06	5.5336	386	2971	98	21331	FGFR1,NEDD9,CBL,IQGAP1,FLT4,PEAK1,FGFR1OP,ARHGEF2,KITL,DDR2,PTK2B,AXL,CD44,PRKCD,ACE,SRC,PAK2,IL6ST,LRP8,ANGPT4,RAP2B,GAS6,ITGA5,INPP5F,IGF1,CBLB,MST1R,ITGB1,NRG1,ABL2,CSF1R,EGFR,HIPK1,CSPG4,TWF1,STAP1,PDGFC,EPHB2,ERRFI1,HSF1,JAK2,IL12RB2,DUSP22,RASA1,LYN,HDAC2,FRK,ADAM17,NF2,PTK7,EPHB6,DLG4,ZFYVE28,BTC,CTNND1,TTL,TYK2,ROR2,PTGER4,MAP2K2,MET,JAK1,CD74,PARP9,TSG101,ROR1,TLR4,ADORA1,IGF1R,IFNAR1,TN…
GO:BP	peptidyl-tyrosine phosphorylation	GO:0018108	4.07857e-06	5.38949	383	2971	97	21331	FGFR1,NEDD9,CBL,IQGAP1,FLT4,PEAK1,FGFR1OP,ARHGEF2,KITL,DDR2,PTK2B,AXL,CD44,PRKCD,ACE,SRC,PAK2,IL6ST,LRP8,ANGPT4,RAP2B,GAS6,ITGA5,INPP5F,IGF1,CBLB,MST1R,ITGB1,NRG1,ABL2,CSF1R,EGFR,HIPK1,CSPG4,TWF1,STAP1,PDGFC,EPHB2,ERRFI1,HSF1,JAK2,IL12RB2,DUSP22,RASA1,LYN,HDAC2,FRK,ADAM17,NF2,PTK7,EPHB6,DLG4,ZFYVE28,BTC,CTNND1,TYK2,ROR2,PTGER4,MAP2K2,MET,JAK1,CD74,PARP9,TSG101,ROR1,TLR4,ADORA1,IGF1R,IFNAR1,TNK1,R…
GO:BP	regulation of supramolecular fiber organization	GO:1902903	1.25e-13	12.9031	382	2971	116	21331	AKAP13,TMOD3,MAP1A,TGFB3,CCN2,SH3PXD2B,DBN1,HDGFL3,MTPN,DSTN,ARHGEF2,LPAR1,ARPC2,ARFIP2,PFN2,SYNPO,PTK2B,TGFBR1,CX3CL1,SSH3,NIN,PREX1,SNX9,PRKCD,PAK2,CAMSAP2,SPTAN1,CAPZA1,CCDC88A,CDK5RAP2,SPIRE2,ACTR2,AEBP1,MAPRE1,SLIT2,SWAP70,KIRREL,NCKAP1,DLG1,CLIP3,ARPC5L,MAP1S,ACTR3,MECP2,ARPC3,GMFB,TSC1,SYNPO2L,F2RL1,BAIAP2,FLNA,PRUNE1,CDC42,RHOC,ROCK2,TJP1,ADD2,TOGARAM1,TWF1,EMILIN1,ARPC5,S1PR1,LDLR,C9ORF7…
GO:BP	urogenital system development	GO:0001655	3.51947e-06	5.45352	382	2971	97	21331	FGFR1,SULF1,IQGAP1,MMP2,CFH,SERPINF1,APAF1,WWTR1,ASS1,RRM2B,SDC1,ANXA1,FSTL3,FOXC2,TGFB2,TGFBR1,GLI3,EXT1,NID1,COL4A1,ACE,SGPL1,PKD1,CFLAR,SLIT2,DCHS2,GLI2,ID2,IGF1,DLG1,BCL2,TSC1,AQP2,NUP160,BMP2,LAMA5,CPLANE1,EPHB2,ADAMTS6,AMPD2,LGR4,GLIS2,BAG6,TCF21,SOX9,SULF2,RARA,PCSK5,HS2ST1,TET2,PTK7,PODXL,CTNNB1,COL4A3,CTNND1,BMP4,NF1,BICC1,MEF2C,ANXA4,KANK2,SPRY1,SIX2,SOX8,NOTCH1,BAX,SMAD5,KIF3A,PTPRO,CN…
GO:BP	negative regulation of cell development	GO:0010721	1.21e-11	10.9174	380	2971	111	21331	MIB1,CDKN2B,DPYSL3,LRP1,SEMA3D,FRZB,TRIM46,CTSZ,ARHGEF2,LPAR1,RTN4,RNF6,ACTN4,GLI3,HOOK3,NGEF,ITM2C,LGALS1,PMP22,VIM,CDK5RAP2,SLIT2,TSPO,INPP5F,KDM1A,ID2,IGF1,PI16,GAK,BCL2,SKI,SEMA3F,ACTR3,MECP2,ITGB1,TSC1,FBLN1,NRG1,RNF10,EDNRB,CSPG4,FLNA,INPPL1,MEIS1,ZFP365,KCTD11,STAP1,SIRT2,THOC2,LDLR,EPHB2,GPR173,TERT,TRPC6,SOX9,HDAC2,RBPJ,FOXP1,ADAM17,HMG20A,REST,CTNNB1,PTPN9,RFLNB,BMP4,EIF2AK4,NF1,NEPRO,A…
GO:BP	establishment of organelle localization	GO:0051656	0.00611259	2.21377	380	2971	86	21331	BOD1,MAP6,CBL,UCHL1,HIF1A,TANC2,SYT11,AP3S1,TRIM46,ARHGEF2,FAM91A1,RIPOR1,TBC1D23,SUN1,ACTN4,HOOK3,MYLK2,NPPA,PICALM,MYO1D,KIF5B,CDK5RAP2,SPIRE2,ACTR2,MYH10,KIF13A,CEP19,GEM,MYO7A,DLG1,IKBKG,COPG1,VPS4B,SEC16B,ACTR3,MECP2,RAB27B,ITGB1,PLD2,TRAPPC12,CDC42BPA,CDC42,CDC23,DYNC1H1,CENPA,KIF1A,KIF13B,SCRIB,PARD3,LYN,CTNNB1,MYO1C,TTL,BICD2,SPRY1,BLOC1S5,MAP1B,AP3D1,AP1AR,SNX4,COPG2,DCTN1,FOXF1,ACTR10,M…
GO:BP	wound healing	GO:0042060	1.01747e-06	5.99248	379	2971	98	21331	TGFBR2,CFH,HIF1A,MYOF,PLA2G4A,TGFB3,SYT11,ENTPD1,PRCP,ENPP4,PROS1,SDC1,ANXA1,FOXC2,TGFB2,GLI3,AXL,CX3CL1,ANXA5,CD44,EXT1,PRKCD,CASK,CNN2,ANO6,F2R,VKORC1,RAP2B,CFLAR,SERPING1,GAS6,ITGA5,MYH10,ANXA8,IGF1,CCN1,HMGCR,ITGB1,ITGA2,STXBP3,FZD6,FBLN1,CD109,F2RL1,MCAM,EGFR,PIP5K1C,FLNA,RHOC,TNFRSF12A,SERPINE2,FGFR1OP2,ACVRL1,FKBP10,GNA13,DCBLD2,DAG1,EPHB2,ITGA9,ELK3,SCRIB,PARD3,C1GALT1C1,LYN,CD9,ADAM17,CR…
GO:BP	positive regulation of protein transport	GO:0051222	0.000158887	3.79891	372	2971	90	21331	LRP1,HIF1A,IFNGR1,ADAM9,MFF,PANX1,TGFB3,SRI,PRR5L,ARPC2,NLGN2,RIPOR1,TGFB2,GLI3,P2RX7,TM7SF3,PRKCD,SRC,CASK,TCAF1,PPM1A,KIF5B,ARRB1,GAS6,MYH10,ANKRD1,TLR2,IGF1,EDEM2,CACNB3,RAPGEF4,ARID5A,SEC16B,ACTR3,DYNLL1,MAPK1,F2RL1,CSF1R,EGFR,FLNA,CDC42,ASPH,ZDHHC2,FRMD8,JAK2,ANK3,MYO1C,MYO18A,BAG3,JUP,PTGER4,ANG,ARF6,ARHGEF5,TSG101,KIF3A,ACSL4,GOLPH3L,TLR4,DCTN1,BCAP31,SORL1,SYK,APP,STAT3,SEC24A,CIB1,TEK,PR…
GO:BP	regulation of actin cytoskeleton organization	GO:0032956	1.38e-11	10.8596	371	2971	109	21331	AKAP13,TMOD3,IQGAP1,TGFB3,CCN2,SH3PXD2B,DBN1,MTPN,DSTN,LPAR1,ARPC2,ARFIP2,PFN2,SYNPO,PTK2B,TGFB2,TGFBR1,CX3CL1,SSH3,PREX1,SNX9,PRKCD,PAK2,SPTAN1,CAPZA1,CCDC88A,GPM6B,SPIRE2,ACTR2,MDK,SLIT2,SWAP70,KIRREL,NCKAP1,DLG1,ARPC5L,ACTR3,ARPC3,GMFB,TSC1,SYNPO2L,F2RL1,CSF1R,BAIAP2,ARHGAP44,FLNA,CDC42,RHOC,ROCK2,TJP1,ADD2,TWF1,STAP1,ARPC5,S1PR1,C9ORF72,RASA1,CTTN,CDC42EP3,LIMK1,CRK,NAA80,SH3BP1,NF2,PPM1E,MYO…
GO:BP	positive regulation of GTPase activity	GO:0043547	4.5e-08	7.34659	370	2971	100	21331	RAB3GAP2,NEDD9,MYO9B,SIPA1L1,ARHGAP22,SNX18,USP6NL,DOCK11,RASA4,MYO9A,PTK2B,CX3CL1,NGEF,KALRN,PREX1,SNX9,RIC8A,PICALM,DOCK1,ARRB1,F2R,RASAL3,DOCK7,TBC1D2B,TIAM2,ITGA6,RANBP2,ITGB1,TSC1,F2RL1,GNAO1,ARHGAP44,TBC1D8B,CHN2,ADAP1,GNAQ,MTSS2,RGS10,RP2,ARHGEF26,STXBP5,S1PR1,RAP1GDS1,RSU1,RASA1,SCRIB,ARHGAP27,RANGAP1,PLEKHG6,ACAP2,CRK,SH3BP1,DEPDC1B,TAGAP,BIN1,NF1,ARHGAP1,ARAP1,ARHGEF5,GIT2,RAPGEF6,PIP5K…
GO:BP	regulation of vasculature development	GO:1901342	5.59e-07	6.25265	370	2971	97	21331	SULF1,TGFBR2,SERPINF1,HIF1A,PTGIS,ANXA3,SPRED1,COL4A2,ADGRA2,AKT3,ANXA1,FOXC2,PTK2B,TGFB2,STAB1,CX3CL1,ECM1,PTPRM,CYSLTR1,TCF4,ISM1,FOXJ2,CELA1,ANGPT4,CYP1B1,CFLAR,MDK,ITGA5,RNH1,SRPX2,MECP2,ITGB1,ITGB8,VEGFD,FBLN5,NFATC1,ROCK2,TNFRSF12A,TJP1,BTG1,ACVRL1,EMILIN1,RECK,JCAD,PDE3B,TERT,SYNJ2BP,ADAMTS9,HDAC9,ADAM10,EPN2,SP1,CTNNB1,MAPK7,COL4A3,CXCR4,PIK3C2A,RRAS,BMP4,JUP,PTGER4,NF1,S100A1,CXCL10,JMJD…
GO:BP	glycoprotein metabolic process	GO:0009100	1.83378e-05	4.73665	367	2971	92	21331	CSGALNACT2,SULF1,DSE,HIF1A,EDEM3,MAN2A1,DPY19L1,FUT11,SLC35D1,EXT1,SOAT1,ITM2C,ST3GAL6,CST3,ATP7A,GXYLT2,B3GNT9,CELA1,EXTL2,GFPT2,IGF1,EDEM2,UBE2J1,MAN1A,XYLT1,MAN1A2,BCL2,DSEL,ST6GALNAC4,B4GALT5,BMP2,TUSC3,B4GALT2,TET3,POFUT2,UGDH,PARK7,FOXL1,CHST12,ST3GAL2,GFPT1,CHST8,ITM2A,MFNG,C1GALT1C1,B3GALT1,SULF2,GOLGA2,FBXO17,HS2ST1,POGLUT3,ALG5,TET2,GGTA1,CTNNB1,GAL3ST2,SLC2A10,POFUT1,DPY19L3,ALG11,MAN1…
GO:BP	response to oxygen levels	GO:0070482	4.55e-08	7.34239	365	2971	99	21331	CBL,TGFBR2,MMP2,HIF1A,TGFB3,APAF1,CCN2,PTGIS,VCAM1,LPAR1,FOSL2,PTK2B,POLG,TGFB2,ACTN4,LONP1,PDK3,NPPA,SRC,LOXL2,CST3,ATP7A,TWIST1,ANGPT4,CFLAR,ALKBH5,ANKRD1,TLR2,AGTRAP,BCL2,CACNB3,MECP2,TSC1,ITGA2,PLD2,SCN2A,PDLIM1,VEGFD,MMP14,SOD3,CDK4,USP19,BMP2,MTHFR,ACVRL1,SIRT2,ITPR1,TERT,HSF1,TRPC6,STC1,HDAC2,RBPJ,ADAM17,REST,PLOD2,ATP6V1A,E2F1,POLB,CXCR4,VASN,ANG,FUNDC1,NF1,SCFD1,SRF,NOTCH1,RHOA,NFE2L2,NO…
GO:BP	positive regulation of proteolysis	GO:0045862	0.00310752	2.50759	363	2971	84	21331	NUPR1,ADAM9,APAF1,CCN2,NKD2,ANTXR1,PTK2B,RCN3,SNX9,PCOLCE,RNF19A,SRC,VSIR,FBXO22,PICALM,USP5,ARRB1,CASP12,F2R,IST1,CFLAR,CSNK1D,BOK,ANKIB1,ROBO1,RNF19B,EDEM2,NLRC4,CCN1,DAP,FBLN1,MMP14,BCL10,NRD1,ROCK2,ASPH,BAK1,SIRT2,RNF14,HSF1,BAG6,LYN,HDAC2,TRIB1,REST,ATXN3,CLU,COL4A3,CTNND1,UBQLN2,TRIM32,PERP,SNX33,DDX3X,SPON1,BAX,RNF40,RHOA,RNF217,EFNA3,PSME2B,PLK2,BCAP31,CASP2,MAPK8,SOCS4,SYK,RNFT1,APP,STAT…
GO:BP	positive regulation of neuron projection development	GO:0010976	8.06e-07	6.09375	362	2971	95	21331	MAP6,FGFR1,DPYSL3,LRP1,IQGAP1,SERPINF1,DBN1,PTPRF,TUBB2B,ENC1,PRKCI,PLXNA4,LPAR1,ITSN2,NLGN2,PTK2B,CX3CL1,KALRN,NIN,CASK,PICALM,LRP8,ACTR2,IST1,CFLAR,MDK,CAMK1D,OBSL1,PPP2R5D,ANKRD1,KDM1A,ROBO1,TIAM2,ITGA6,ACTR3,MECP2,ITGB1,SKIL,ABL2,BAIAP2,FLNA,PLXNB2,TNFRSF12A,SERPINE2,ZDHHC15,TWF1,ITPR1,QK,FZD1,ZMYND8,NUMBL,LYN,ADAM17,GOLGA2,LIMK1,CREB3L2,ARSB,PTK7,DLG4,HNRNPK,CXCR4,CYFIP1,ROR2,BMP4,MAP2K2,NF1…
GO:BP	protein localization to cell periphery	GO:1990778	6.78602e-06	5.16838	355	2971	91	21331	LRP1,GGA2,EXOC5,RAB31,PRKCI,GPHN,NKD2,CLTC,KALRN,CASK,TTC7B,PICALM,CCDC88A,KIF5B,RAB8A,TSPAN14,GAS6,PPP1R9B,GOLGA7,DLG1,CLIP3,ARL13B,GAK,CACNB3,RAPGEF4,ACTR3,ITGB1,MMP14,EGFR,ARHGAP44,FLNA,KRT18,ROCK2,RAB13,LAMA5,ZDHHC2,GPC6,CNPY4,EPHB2,EPB41L2,EHD3,SCRIB,MYL12B,ANK3,ADAM10,VAMP4,LYPD1,DLG4,PTPN9,SQSTM1,SNX27,JUP,BLZF1,SKAP1,ARF6,GOLGA4,LRP6,PGRMC1,RAPGEF6,PIP5K1A,TSPAN32,CLIP1,CLASP2,CAMK2D,ANKR…
GO:BP	epithelial tube morphogenesis	GO:0060562	9.26e-08	7.03349	354	2971	96	21331	MIB1,KDM5B,TGFBR2,HIF1A,MGP,APAF1,CTSZ,FZD2,FOXC2,TGFB2,GLI3,COL4A1,SRC,LUZP1,ETV4,TWIST1,PKD1,MDK,TGIF1,SLIT2,GLI2,IGF1,NCKAP1,SETD2,DLG1,ARL13B,BCL2,TBX20,TSC1,FZD6,MAP3K7,MMP14,BCL10,BMP2,PLXNB2,LAMA5,MTHFR,ACVRL1,GNA13,DAG1,PPP3R1,FZD1,FOLR1,ST14,LGR4,SCRIB,TCF21,SOX9,RBPJ,RARA,HS2ST1,ENAH,PTK7,IPMK,PODXL,CTNNB1,CXCR4,BMP4,LRP5,SEC24B,MEF2C,MET,CXCL10,SPRY1,SIX2,SRF,SOX8,NOTCH1,MTHFD1L,KIF3A,…
GO:BP	negative regulation of nervous system development	GO:0051961	2.28e-08	7.64234	351	2971	97	21331	MIB1,CDKN2B,DPYSL3,LRP1,SEMA3D,TRIM46,CTSZ,ARHGEF2,LPAR1,RTN4,RNF6,GLI3,HOOK3,NGEF,ITM2C,LGALS1,PMP22,VIM,CDK5RAP2,SLIT2,TSPO,INPP5F,KDM1A,ID2,GAK,SKI,SEMA3F,ACTR3,MECP2,ITGB1,MTMR2,TSC1,NRG1,RNF10,EDNRB,CSPG4,FLNA,INPPL1,MEIS1,ZFP365,KCTD11,STAP1,SIRT2,THOC2,LDLR,EPHB2,GPR173,TERT,TRPC6,SOX9,HDAC2,RBPJ,ADAM17,HMG20A,REST,CTNNB1,HNRNPK,PTPN9,BMP4,EIF2AK4,NF1,NEPRO,ARF6,PPP3CA,SOX8,NOTCH1,IFRD1,NF…
GO:BP	cell-substrate adhesion	GO:0031589	1.51e-13	12.8214	350	2971	109	21331	NEDD9,LRP1,IQGAP1,CCDC80,ADAM9,CCN2,VCAM1,DBN1,PEAK1,ARPC2,ANTXR1,PTK2B,PTPRJ,ACTN4,AXL,PREX1,NID1,LGALS1,SRC,CASK,ACTN1,GPM6B,DOCK1,MDK,GAS6,ITGA5,FBLN2,FREM1,ITGA6,BCL2,CCN1,UTRN,ITGB1,TSC1,ITGA2,ABI3BP,FBLN1,ITGB8,MMP14,FLNA,CDC42,TNFRSF12A,LAMA5,COL16A1,ACVRL1,EMILIN1,DAG1,ATRNL1,JAK2,CD63,RSU1,DUSP22,RASA1,ITGB5,ADAMTS9,CTTN,PCSK5,CRK,ATXN3,CTNNB1,RADIL,RRAS,JUP,NF1,CDH13,SKAP1,CD96,ZYX,SRF,…
GO:BP	cellular response to chemical stress	GO:0062197	0.000848075	3.07157	347	2971	83	21331	SERPINB6A,MMP2,RIPK1,HIF1A,PRR5L,ANXA1,LONP1,AXL,PRKCD,NCOA7,SRC,CST3,ATP7A,EIF2AK3,CYP1B1,CFLAR,OXR1,TSPO,LANCL1,BCL2,OXSR1,TSC1,OSER1,MAPK1,TRP53INP1,SCN2A,PLEKHA1,EGFR,SOD3,FBLN5,NFE2L1,ADNP2,SIRT2,PARK7,XRCC6,LRRC8D,STK26,SELENON,FZD1,ERRFI1,HSF1,JAK2,TRPC6,HDAC2,FOXP1,CRK,REST,CTNNB1,MAPK7,SLC1A1,BMP4,MET,PCGF2,DDX3X,VNN1,RAD52,FANCD2,VKORC1L1,PCNA,NFE2L2,NOL3,GSKIP,CASP3,NONO,TLR4,RELB,MAPK…
GO:BP	transmembrane receptor protein serine/threonine kinase signaling pathway	GO:0007178	5.30898e-06	5.27499	343	2971	89	21331	CDKN2B,SULF1,TGFBR2,LTBP3,ADAM9,TGFB3,TRF,WWTR1,SNX6,SPRED1,ADAMTSL2,FSTL3,TGFB2,TGFBR1,SRC,VSIR,VIM,PPM1A,SCX,NBL1,PAKAP,PMEPA1,TGIF1,FBN2,SKI,CCN1,TBX20,LRRC32,CD109,MAP3K7,SKIL,RASL11B,BMP2,CHRDL1,ACVRL1,EMILIN1,RUNX2,FZD1,FOLR1,JAK2,DUSP22,ITGB5,LDLRAD4,RBPJ,ADAM17,RGMB,ZEB1,VASN,HEXA,ROR2,BMP4,SLC2A10,SDCBP,ACVR2A,ARAP1,SPRY1,ZYX,USP9X,NOTCH1,SMAD5,ZFP451,LTBP4,SFRP4,DUSP15,CHST11,SORL1,NREP…
GO:BP	camera-type eye development	GO:0043010	0.000245071	3.61071	343	2971	84	21331	KDM5B,TGFBR2,CFH,SERPINF1,HIF1A,TENM3,SPRED1,MAN2A1,FAT1,FOXC2,TGFB2,ALDH1A1,TGFBR1,GLI3,FOXP2,COL4A1,TCIRG1,PTPRM,VIM,TWIST1,ALDH1A3,ATP2B1,CYP1B1,TGIF1,OBSL1,MYH10,TDRD7,NES,FBN2,DLG1,SP3,SKIL,EGFR,HIPK1,CDK4,MEIS1,BAK1,ACVRL1,CELF4,EPHB2,FJX1,SCRIB,SOX9,RAB11FIP4,RARA,NF2,TENT2,SP1,CTNNB1,ZEB1,NECTIN1,BMP4,NF1,LRP5,SDK2,SPRY1,SRF,SOX8,BAX,TTLL5,CC2D2A,CASP2,LIMK2,GAS1,LPCAT1,PYGO2,CLN8,RPGRIP1…
GO:BP	gliogenesis	GO:0042063	1.44e-14	13.8404	340	2971	109	21331	CDKN2B,LRP1,IFNGR1,MATN2,TRF,PTPRA,PRKCI,LPAR1,ANXA1,RTN4,PTK2B,TGFB2,SUN1,GLI3,CX3CL1,IL6ST,MXRA8,VIM,LRP8,EGR2,SOX13,MDK,BOK,TLR2,TSPO,ID2,IGF1,SOX5,SKI,ACTR3,MECP2,SLC45A3,MAPK1,NRG1,MMP14,RNF10,CSF1R,B4GALT5,EGFR,CSPG4,NFE2L1,BMP2,ZFP365,APCDD1,SERPINE2,PRX,STAP1,SIRT2,QK,LDLR,DAG1,PPP3R1,TERT,PHGDH,SCRIB,NDN,PARD3,EEF2,NAB2,SOX9,LYN,HDAC2,CD9,P2RX4,HEXB,NF2,CLU,CTNNB1,E2F1,BIN1,ROR2,BMP4,EIF…
GO:BP	renal system development	GO:0072001	7.9e-08	7.10228	338	2971	93	21331	FGFR1,SULF1,IQGAP1,CFH,SERPINF1,APAF1,WWTR1,ASS1,RRM2B,SDC1,FSTL3,FOXC2,TGFB2,TGFBR1,GLI3,EXT1,NID1,COL4A1,ACE,SGPL1,PKD1,CFLAR,SLIT2,DCHS2,GLI2,ID2,DLG1,BCL2,TSC1,AQP2,NUP160,BMP2,LAMA5,CPLANE1,ADAMTS6,AMPD2,LGR4,GLIS2,BAG6,TCF21,SOX9,SULF2,RARA,PCSK5,HS2ST1,TET2,PTK7,PODXL,CTNNB1,COL4A3,CTNND1,BMP4,NF1,BICC1,MEF2C,ANXA4,KANK2,SPRY1,SIX2,SOX8,NOTCH1,BAX,SMAD5,KIF3A,PTPRO,CNTRL,GREB1L,CC2D2A,FOXF…
GO:BP	response to decreased oxygen levels	GO:0036293	4.5e-07	6.34701	338	2971	91	21331	CBL,TGFBR2,MMP2,HIF1A,TGFB3,APAF1,CCN2,PTGIS,VCAM1,FOSL2,PTK2B,TGFB2,ACTN4,LONP1,PDK3,NPPA,SRC,LOXL2,CST3,ATP7A,TWIST1,ANGPT4,CFLAR,ALKBH5,ANKRD1,TLR2,AGTRAP,BCL2,CACNB3,MECP2,TSC1,ITGA2,PLD2,SCN2A,PDLIM1,VEGFD,MMP14,SOD3,USP19,BMP2,MTHFR,ACVRL1,SIRT2,ITPR1,TERT,HSF1,TRPC6,STC1,RBPJ,ADAM17,REST,PLOD2,E2F1,CXCR4,VASN,ANG,FUNDC1,NF1,SCFD1,SRF,NOTCH1,RHOA,NFE2L2,NOL3,CASP3,ADORA1,BIRC2,ANGPT2,CAR9,C…
GO:BP	regulation of cell morphogenesis involved in differentiation	GO:0010769	2.01e-10	9.69783	336	2971	99	21331	NSMF,MAP6,NEDD9,LRP1,SIPA1L1,TANC2,SEMA3D,DBN1,TRIM46,PTPRF,TUBB2B,PLXNA4,ARPC2,RTN4,RNF6,ACTN4,NGEF,KALRN,NIN,PREX1,PAK2,CASK,PICALM,VIM,LRP8,DOCK1,ACTR2,IST1,MDK,SLIT2,OBSL1,ROBO1,TIAM2,SEMA3F,ACTR3,FBLN1,SKIL,BAIAP2,ARHGAP44,FLNA,CDC42,PLXNB2,TNFRSF12A,LZTS3,ZDHHC15,KIF1A,EPHB2,MYCBP2,KIF13B,TRPC6,NUMBL,YTHDF1,CTTN,GOLGA2,LIMK1,CRK,ADAM10,TTL,CYFIP1,MAP2K2,PTPRD,GOLGA4,PPP3CA,SRF,MAP1B,IFRD1,R…
GO:BP	negative regulation of cellular component movement	GO:0051271	0.00035407	3.45091	335	2971	82	21331	TMOD3,DPYSL3,SULF1,SERPINF1,SEMA3D,DBN1,SPRED1,ADIPOR1,PFN2,PTPRJ,ACTN4,CX3CL1,PTPRM,CNN2,TCAF1,ACTN1,NBL1,ANGPT4,RAP2B,CYP1B1,SLIT2,ROBO1,BCL2,SEMA3F,MECP2,FBLN1,TRP53INP1,NRG1,ACVRL1,STAP1,EMILIN1,RECK,STK26,DAG1,GPR173,CD63,DUSP22,STC1,SYNJ2BP,ZMYND8,LDLRAD4,CD9,ADAMTS9,RBPJ,CRK,ADARB1,TRIB1,IGFBP3,BIN1,RRAS,JUP,PTGER4,NF1,MEF2C,SRF,CD74,NOTCH1,GPR18,AP1AR,RHOA,PLXNA3,NFE2L2,ADORA1,CORO1C,ANGP…
GO:BP	regulation of intracellular transport	GO:0032386	5.59907e-06	5.25188	333	2971	87	21331	MFF,DBN1,TRIM46,PRR5L,ARPC2,MSN,RIPOR1,PPP1R12A,GLI3,MYLK2,PRKCD,SRC,TCAF1,PPM1A,KIF5B,GAS6,DNAJC27,MDFIC,INPP5F,SETD2,EDEM2,UBE2J1,CACNB3,SEC16B,ACTR3,MECP2,MTMR2,MAPK1,YIPF5,ARHGAP44,FLNA,CDC42,DYNC1H1,ASPH,ZDHHC2,PARK7,THOC2,JAK2,GM49336,RAB23,RANGAP1,ANK3,MYO1C,BAG3,BMP4,JUP,MAP2K2,NF1,SEC24B,ARHGAP1,SCFD1,NUP153,MAP1B,KIF3A,CHMP3,OS9,NOL3,USE1,RBM26,DCTN1,BCAP31,STX18,SORL1,MAPK8,GAS1,CIB1,T…
GO:BP	negative regulation of locomotion	GO:0040013	0.00868969	2.061	333	2971	77	21331	DPYSL3,SULF1,SERPINF1,SEMA3D,DBN1,SPRED1,ADIPOR1,PFN2,PTPRJ,CX3CL1,PTPRM,CNN2,TCAF1,NBL1,ANGPT4,RAP2B,CYP1B1,SLIT2,ROBO1,BCL2,SEMA3F,MECP2,FBLN1,TRP53INP1,NRG1,ACVRL1,STAP1,EMILIN1,RECK,STK26,DAG1,GPR173,CD63,DUSP22,STC1,SYNJ2BP,ZMYND8,LDLRAD4,ADAMTS9,RBPJ,CRK,ADARB1,TRIB1,IGFBP3,RRAS,JUP,PTGER4,NF1,MEF2C,SRF,CD74,NOTCH1,GPR18,AP1AR,RHOA,PLXNA3,NFE2L2,ADORA1,CORO1C,ANGPT2,RAP2C,CYGB,KRIT1,CLASP2,…
GO:BP	regulation of angiogenesis	GO:0045765	2.72e-07	6.56577	330	2971	90	21331	SULF1,TGFBR2,SERPINF1,HIF1A,PTGIS,ANXA3,SPRED1,COL4A2,ADGRA2,AKT3,ANXA1,FOXC2,PTK2B,TGFB2,STAB1,CX3CL1,ECM1,PTPRM,CYSLTR1,TCF4,ISM1,FOXJ2,CELA1,ANGPT4,CYP1B1,MDK,ITGA5,RNH1,SRPX2,MECP2,ITGB1,ITGB8,VEGFD,FBLN5,ROCK2,TNFRSF12A,TJP1,BTG1,ACVRL1,EMILIN1,RECK,JCAD,PDE3B,TERT,SYNJ2BP,ADAMTS9,HDAC9,EPN2,SP1,CTNNB1,MAPK7,COL4A3,CXCR4,PIK3C2A,RRAS,JUP,NF1,S100A1,CXCL10,JMJD8,JAK1,HGS,NOTCH1,RHOA,NFE2L2,ST…
GO:BP	kidney development	GO:0001822	6.59e-08	7.18131	327	2971	91	21331	FGFR1,SULF1,IQGAP1,CFH,SERPINF1,APAF1,WWTR1,ASS1,RRM2B,SDC1,FSTL3,FOXC2,TGFB2,TGFBR1,GLI3,EXT1,NID1,ACE,SGPL1,PKD1,CFLAR,SLIT2,DCHS2,GLI2,ID2,DLG1,BCL2,TSC1,AQP2,NUP160,BMP2,LAMA5,CPLANE1,ADAMTS6,AMPD2,LGR4,GLIS2,BAG6,TCF21,SOX9,SULF2,RARA,PCSK5,HS2ST1,TET2,PTK7,PODXL,CTNNB1,COL4A3,CTNND1,BMP4,NF1,BICC1,MEF2C,ANXA4,KANK2,SPRY1,SIX2,SOX8,NOTCH1,BAX,SMAD5,KIF3A,PTPRO,CNTRL,GREB1L,CC2D2A,ID3,ANGPT2,…
GO:BP	negative regulation of neurogenesis	GO:0050768	1.07e-09	8.97034	325	2971	95	21331	MIB1,CDKN2B,DPYSL3,LRP1,SEMA3D,TRIM46,CTSZ,ARHGEF2,LPAR1,RTN4,RNF6,GLI3,HOOK3,NGEF,ITM2C,LGALS1,PMP22,VIM,CDK5RAP2,SLIT2,TSPO,INPP5F,KDM1A,ID2,GAK,SKI,SEMA3F,ACTR3,MECP2,ITGB1,TSC1,NRG1,RNF10,EDNRB,CSPG4,FLNA,INPPL1,MEIS1,ZFP365,KCTD11,STAP1,SIRT2,THOC2,LDLR,EPHB2,GPR173,TERT,TRPC6,SOX9,HDAC2,RBPJ,ADAM17,HMG20A,REST,CTNNB1,PTPN9,BMP4,EIF2AK4,NF1,NEPRO,ARF6,PPP3CA,SOX8,NOTCH1,IFRD1,NFATC4,RHOA,PLX…
GO:BP	response to hypoxia	GO:0001666	3.01129e-06	5.52125	324	2971	86	21331	TGFBR2,MMP2,HIF1A,TGFB3,APAF1,PTGIS,VCAM1,FOSL2,PTK2B,TGFB2,ACTN4,LONP1,PDK3,NPPA,SRC,LOXL2,CST3,ATP7A,TWIST1,ANGPT4,CFLAR,ALKBH5,ANKRD1,TLR2,AGTRAP,BCL2,MECP2,ITGA2,PLD2,SCN2A,PDLIM1,VEGFD,MMP14,SOD3,USP19,BMP2,MTHFR,ACVRL1,SIRT2,ITPR1,TERT,HSF1,TRPC6,STC1,RBPJ,ADAM17,REST,PLOD2,E2F1,CXCR4,VASN,ANG,FUNDC1,NF1,SCFD1,SRF,NOTCH1,RHOA,NFE2L2,NOL3,CASP3,ADORA1,BIRC2,ANGPT2,CAR9,CPEB2,PLAT,CYGB,CAMK2D…
GO:BP	viral process	GO:0016032	0.0355578	1.44906	323	2971	73	21331	RIPK1,VCAM1,USP6NL,LRSAM1,AXL,CHD1,LGALS1,FMR1,DDB1,CUL4A,PIKFYVE,EPS15,FBXL2,TRIM30D,CD55,IST1,GAS6,TRIM59,MDFIC,UVRAG,BCL2,MST1R,VPS4B,TMEM39A,FBLN1,OAS1A,RESF1,DCAF1,CSF1R,MVB12B,CDC42,ROCK2,BAK1,DAG1,PKN2,AU040320,TPCN2,PLSCR1,PCSK5,ADARB1,EIF3A,SPCS3,SP1,SMARCB1,REST,CXCR4,NECTIN1,EIF2AK4,TRIM32,DDX3X,HACD3,EEA1,CD74,NOTCH1,TSG101,BAX,CHMP3,CUL1,PI4KA,PDCD6IP,PPIB,RAB5A,CTSB,IGF2R,EIF2AK2,ZC…
GO:BP	Ras protein signal transduction	GO:0007265	2.16e-11	10.6662	316	2971	97	21331	AKAP13,CBL,MYO9B,RASA4,ARHGEF2,LPAR1,KITL,RIPOR1,RAB15,TGFB2,RHOU,TIMP2,KALRN,DOK1,ARRB1,F2R,RASAL3,RAP2B,ROBO1,IGF1,NCKAP1,ITGB1,RAB39B,NRG1,SYNPO2L,F2RL1,BAIAP2,ARHGAP44,RAB4B,CDC42,ROCK2,ARHGEF3,GNA13,EPHB2,ARFGEF3,RASA1,SYNJ2BP,SHOC2,CDC42EP3,RASGEF1A,CRK,ARHGEF25,SH3BP1,CYFIP1,RRAS,ERBIN,NF1,CDH13,SDCBP,MET,ARF6,KANK2,SPRY1,HACD3,CDC42EP4,NOTCH1,NRAS,GPR18,RHOA,IQGAP3,NRADD,HEG1,ABRA,MYOC,KS…
GO:BP	positive regulation of protein serine/threonine kinase activity	GO:0071902	2.23607e-05	4.65051	316	2971	82	21331	AKAP13,FGFR1,IQGAP1,RIPK1,ADAM9,TGFB3,TRF,LPAR1,KITL,MAP3K9,PTK2B,TGFBR1,P2RX7,PRKCD,SRC,PKD1,ARRB1,F2R,ARAF,MDFIC,MAP3K14,ROBO1,IGF1,ERP29,MST1R,IGFBP6,DBF4,MAPK1,NRG1,MAP3K7,TAOK3,CSF1R,EGFR,CSPG4,MAPK8IP3,BMP2,PDGFC,GADD45B,JAK2,MNAT1,MAP3K12,ADAM17,C1QTNF2,ROR2,BMP4,MAP2K2,MEF2C,TELO2,ARHGEF5,DDX3X,MAP4K5,CD74,AKAP6,RHOA,IQGAP3,KSR1,FGF18,TLR4,MAP3K6,ADORA1,CCNYL1,MAP3K2,FAM20A,MAP3K3,EIF2AK2…
GO:BP	positive regulation of cellular protein localization	GO:1903829	1.77e-08	7.75199	315	2971	90	21331	MAP1A,LRP1,IQGAP1,MFF,SYT11,PRR5L,PRKCI,ARPC2,NKD2,MSN,NLGN2,RIPOR1,RTN4,TGFB2,GLI3,PRKCD,SRC,ZDHHC1,CCDC88A,TCAF1,PPM1A,KIF5B,GAS6,PPP1R9B,EDEM2,DLG1,CLIP3,CACNB3,SEC16B,ACTR3,ITGB1,TRAPPC12,MAPK1,EGFR,FLNA,CDC42,ROCK2,ASPH,SLC5A3,ZDHHC2,PARK7,CNPY4,EPHB2,GNL3L,TERT,JAK2,EPB41L2,GLIS2,ANK3,DLG4,MYO1C,HNRNPK,PTPN9,NIPBL,SQSTM1,BAG3,SNX27,JUP,ARF6,SNX33,PARP9,TSG101,KIF3A,PGRMC1,CACNB4,DCTN1,ABHD1…
GO:BP	nuclear transport	GO:0051169	4.26085e-05	4.3705	315	2971	81	21331	AKAP13,PPP1R12A,GLI3,PRKCD,FBXO22,PKD1,MBTPS1,EGR2,PPM1A,ALKBH5,GAS6,DNAJC27,ANP32A,MDFIC,XPO7,SETD2,POLDIP3,E2F3,RANBP2,NUP205,TSC1,MAPK1,FLNA,NUP160,IPO7,TNPO1,PARK7,THOC2,PPP3R1,JAK2,GM49336,RAB23,RANGAP1,THOC1,ADAM10,IPO11,BAG3,BMP4,JUP,NF1,FAM53B,RANBP17,NUP153,SIX2,PPP3CA,NEMF,CHTOP,NFKBIA,SPRN,ABRA,RBM26,KPNB1,TXNIP,SYK,STAT3,TEK,APPL2,DHX9,SSB,AKAP8L,IPO5,IPO4,XPOT,APPL1,RAB18,DDX19B,RANB…
GO:BP	nucleocytoplasmic transport	GO:0006913	4.26085e-05	4.3705	315	2971	81	21331	AKAP13,PPP1R12A,GLI3,PRKCD,FBXO22,PKD1,MBTPS1,EGR2,PPM1A,ALKBH5,GAS6,DNAJC27,ANP32A,MDFIC,XPO7,SETD2,POLDIP3,E2F3,RANBP2,NUP205,TSC1,MAPK1,FLNA,NUP160,IPO7,TNPO1,PARK7,THOC2,PPP3R1,JAK2,GM49336,RAB23,RANGAP1,THOC1,ADAM10,IPO11,BAG3,BMP4,JUP,NF1,FAM53B,RANBP17,NUP153,SIX2,PPP3CA,NEMF,CHTOP,NFKBIA,SPRN,ABRA,RBM26,KPNB1,TXNIP,SYK,STAT3,TEK,APPL2,DHX9,SSB,AKAP8L,IPO5,IPO4,XPOT,APPL1,RAB18,DDX19B,RANB…
GO:BP	embryonic organ morphogenesis	GO:0048562	0.000775232	3.11057	314	2971	77	21331	MIB1,FGFR1,TGFBR2,HIF1A,TGFB3,FRZB,MFAP5,FZD2,FOXC2,TGFB2,ALDH1A1,TGFBR1,GLI3,TWIST1,ALDH1A3,LRIG3,GLI2,ID2,NCKAP1,SETD2,FBN2,MYO7A,DLG1,ARL13B,TBX20,FZD6,MAPK1,SP3,MMP14,HIPK1,RUNX2,EPHB2,FOLR1,MDFI,SCRIB,TCF21,SOX9,RBPJ,BMI1,INSIG2,PTK7,SP1,CTNNB1,ZEB1,NIPBL,ROR2,BMP4,SEC24B,MEF2C,PCGF2,SIX2,SRF,BLOC1S5,NOTCH1,MTHFD1L,KIF3A,SLC39A1,C2CD3,IFT52,CHST11,FOXF1,MICAL2,GAS1,GATA4,SMAD2,STRA6,WDR19,GR…
GO:BP	glycoprotein biosynthetic process	GO:0009101	5.95843e-05	4.22487	312	2971	80	21331	CSGALNACT2,DSE,EDEM3,MAN2A1,DPY19L1,FUT11,SLC35D1,EXT1,SOAT1,ITM2C,ST3GAL6,ATP7A,GXYLT2,B3GNT9,EXTL2,GFPT2,IGF1,UBE2J1,MAN1A,XYLT1,MAN1A2,BCL2,ST6GALNAC4,B4GALT5,TUSC3,B4GALT2,TET3,POFUT2,UGDH,FOXL1,CHST12,ST3GAL2,GFPT1,CHST8,ITM2A,MFNG,C1GALT1C1,B3GALT1,GOLGA2,HS2ST1,POGLUT3,ALG5,TET2,GGTA1,CTNNB1,GAL3ST2,SLC2A10,POFUT1,DPY19L3,ALG11,MAN1C1,CHSY1,B3GALNT1,DHDDS,DDOST,RPN2,CRPPA,CHST11,LFNG,TRAK2…
GO:BP	tissue migration	GO:0090130	6.29e-10	9.20146	308	2971	92	21331	FGFR1,TGFBR2,SERPINF1,HIF1A,ADAM9,FLT4,ANXA3,SPRED1,ADIPOR1,ADGRA2,PRCP,AKT3,ANXA1,RTN4,PFN2,FOXC2,PTK2B,TGFB2,TGFBR1,CAPN7,SRC,LOXL2,PTPRM,DOCK1,ANGPT4,CYP1B1,SLIT2,ROBO1,IGF1,SRPX2,MECP2,ITGB1,ITGA2,ROCK2,RAB13,FAP,AMOTL1,ACVRL1,JCAD,CD63,PKN2,STC1,SYNJ2BP,SOX9,ADAMTS9,FOXP1,ADAM17,P2RX4,HDAC9,ARSB,SH3BP1,SP1,EGR3,PIK3C2A,RRAS,BMP4,JUP,NF1,CDH13,MEF2C,MET,ARF6,KANK2,PLEKHG5,SRF,NOTCH1,RHOA,NFE2…
GO:BP	protein polymerization	GO:0051258	1.42854e-05	4.84511	308	2971	81	21331	TMOD3,DBN1,HDGFL3,MTPN,ARPC2,ARFIP2,PFN2,PTK2B,SSH3,NIN,PREX1,SNX9,PRKCD,CAMSAP2,CEP192,SPTAN1,CAPZA1,CDK5RAP2,SPIRE2,ACTR2,MAPRE1,CSNK1D,SLIT2,KIRREL,NCKAP1,DLG1,CLIP3,ARPC5L,ACTR3,MECP2,ARPC3,GMFB,BAIAP2,PRUNE1,ADD2,TOGARAM1,TWF1,ARPC5,RASA1,PDE4DIP,SEPT2,CTTN,GOLGA2,CDC42EP3,MYO1C,ABITRAM,DIAPH2,BIN1,CYFIP1,ANG,MET,ARF6,VILL,CDC42EP4,MAP1B,CHMP3,MAP7D3,AP1AR,UBE2K,TUBGCP4,RHOA,CARMIL1,DCTN1,MI…
GO:BP	cellular response to abiotic stimulus	GO:0071214	0.0118039	1.92797	308	2971	72	21331	NSMF,SERPINB6A,MMP2,MTPN,SPIDR,PIEZO2,NPPA,DDB1,CNN2,SCX,ANKRD1,TSPO,KDM1A,MAP3K14,GNA11,HABP4,OXSR1,ITGA2,NFKB1,TRP53INP1,SCN2A,LTBR,BCL10,EGFR,AQP2,BAK1,ELK1,INO80,CUL4B,XRCC6,TSPYL5,HVCN1,LRRC8D,DAG1,ERRFI1,HSF1,ADSS,SOX9,TENT2,REST,CTNNB1,NIPBL,BAG3,PTGER4,EIF2AK4,OPN1SW,DDX3X,BAX,NFATC4,PCNA,CASP3,USP47,TLR4,RELB,BMF,CASP2,MAP3K2,MAPK8,DHX36,WRN,CREBBP,ZBTB1,POLK,CRIP1,SLC12A6,SLC25A23,HRAS,…
GO:BP	cellular response to environmental stimulus	GO:0104004	0.0118039	1.92797	308	2971	72	21331	NSMF,SERPINB6A,MMP2,MTPN,SPIDR,PIEZO2,NPPA,DDB1,CNN2,SCX,ANKRD1,TSPO,KDM1A,MAP3K14,GNA11,HABP4,OXSR1,ITGA2,NFKB1,TRP53INP1,SCN2A,LTBR,BCL10,EGFR,AQP2,BAK1,ELK1,INO80,CUL4B,XRCC6,TSPYL5,HVCN1,LRRC8D,DAG1,ERRFI1,HSF1,ADSS,SOX9,TENT2,REST,CTNNB1,NIPBL,BAG3,PTGER4,EIF2AK4,OPN1SW,DDX3X,BAX,NFATC4,PCNA,CASP3,USP47,TLR4,RELB,BMF,CASP2,MAP3K2,MAPK8,DHX36,WRN,CREBBP,ZBTB1,POLK,CRIP1,SLC12A6,SLC25A23,HRAS,…
GO:BP	regulation of MAP kinase activity	GO:0043405	3.68e-09	8.43433	307	2971	90	21331	AKAP13,FGFR1,IQGAP1,RIPK1,UCHL1,ADAM9,TGFB3,TRF,SPRED1,LPAR1,KITL,MAP3K9,PTK2B,PTPRJ,TGFBR1,P2RX7,NPPA,PRKCD,SRC,ARRB1,F2R,ARAF,MDFIC,MAP3K14,ROBO1,IGF1,ERP29,MST1R,IGFBP6,HMGCR,MAPK1,NRG1,MAP3K7,TAOK3,EGFR,CSPG4,INPPL1,MAPK8IP3,BMP2,DUSP6,PDGFC,EPHB2,GADD45B,DUSP4,JAK2,MAP3K12,LYN,IRAK3,TRIB1,C1QTNF2,ROR2,BMP4,MAP2K2,NF1,MEF2C,ARHGEF5,SPRY1,HGS,MAP4K5,CD74,TSG101,IQGAP3,KSR1,FGF18,TLR4,MAP3K6,AD…
GO:BP	epithelium migration	GO:0090132	4.84e-10	9.31558	302	2971	91	21331	FGFR1,TGFBR2,SERPINF1,HIF1A,ADAM9,FLT4,ANXA3,SPRED1,ADIPOR1,ADGRA2,PRCP,AKT3,ANXA1,RTN4,PFN2,FOXC2,PTK2B,TGFB2,TGFBR1,CAPN7,SRC,LOXL2,PTPRM,DOCK1,ANGPT4,CYP1B1,SLIT2,ROBO1,IGF1,SRPX2,MECP2,ITGB1,ITGA2,ROCK2,RAB13,FAP,AMOTL1,ACVRL1,JCAD,CD63,PKN2,STC1,SYNJ2BP,SOX9,ADAMTS9,FOXP1,ADAM17,P2RX4,HDAC9,ARSB,SH3BP1,SP1,EGR3,PIK3C2A,RRAS,BMP4,JUP,NF1,CDH13,MEF2C,MET,ARF6,KANK2,PLEKHG5,SRF,NOTCH1,RHOA,NFE2…
GO:BP	sex differentiation	GO:0007548	0.00558657	2.25285	302	2971	72	21331	NUPR1,SERPINB6A,CBL,MMP2,PLA2G4A,FNDC3A,KITL,SDC1,FSTL3,TGFB2,TGFBR1,AXL,JMJD1C,SRC,CST3,SGPL1,PKD1,SCX,ARRB1,SLIT2,BOK,PRDX4,BCL2,ASB1,PLEKHA1,MMP14,FLNA,RAB13,BAK1,H3F3A,LGR4,TCF21,SOX9,RARA,BCL2L2,CTNNB1,HNRNPK,NIPBL,NRIP1,ROR2,BMP4,PTGER4,EIF2B5,ACVR2A,LHFPL2,SPINK2,ATRX,SERPINB6B,SOX8,BAX,SMAD5,TMF1,GREB1L,CASP3,COL9A3,CASP2,LFNG,GATA4,STRA6,KIF18A,WDR19,STAR,FGF7,UBB,PBX1,TCF7L2,ITGAV,ARID5…
GO:BP	regulation of Wnt signaling pathway	GO:0030111	1.6072e-06	5.79393	300	2971	82	21331	SULF1,FRZB,WWTR1,PLEKHA4,ADGRA2,NKD2,GLI3,IFT80,NPPA,SRC,PPM1A,SOX13,MDK,GRB10,CSNK1D,MDFIC,TLR2,USP34,FZD6,NFKB1,CSNK1G3,EGFR,CDK14,XIAP,GNAQ,BMP2,APCDD1,DACT3,CHD8,RECK,FOXL1,DKK3,TERT,FZD1,FOLR1,RBMS3,LGR4,SOX9,RBPJ,SULF2,TMEM198B,PTK7,CSNK1G1,ATP6AP2,CTNND1,DEPDC1B,SCYL2,ROR2,OTULIN,BICC1,FAM53B,DDX3X,NXN,NOTCH1,CSNK1G2,NFATC4,AXIN2,SFRP4,PTPRO,GSKIP,STK3,USP47,FZD7,STK4,TLE3,APC,DACT1,APP,PE…
GO:BP	negative regulation of cell motility	GO:2000146	0.016976	1.77016	300	2971	70	21331	DPYSL3,SULF1,SERPINF1,SPRED1,ADIPOR1,PFN2,PTPRJ,CX3CL1,PTPRM,CNN2,TCAF1,NBL1,ANGPT4,RAP2B,CYP1B1,SLIT2,ROBO1,BCL2,MECP2,FBLN1,TRP53INP1,NRG1,ACVRL1,STAP1,EMILIN1,RECK,STK26,DAG1,GPR173,CD63,DUSP22,STC1,SYNJ2BP,ZMYND8,LDLRAD4,ADAMTS9,RBPJ,CRK,ADARB1,TRIB1,IGFBP3,RRAS,JUP,PTGER4,NF1,MEF2C,SRF,CD74,NOTCH1,GPR18,AP1AR,RHOA,NFE2L2,ADORA1,CORO1C,ANGPT2,RAP2C,CYGB,KRIT1,CLASP2,STAT3,ILK,STARD13,CERS2,CA…
GO:BP	epithelial cell migration	GO:0010631	2.53e-10	9.59622	299	2971	91	21331	FGFR1,TGFBR2,SERPINF1,HIF1A,ADAM9,FLT4,ANXA3,SPRED1,ADIPOR1,ADGRA2,PRCP,AKT3,ANXA1,RTN4,PFN2,FOXC2,PTK2B,TGFB2,TGFBR1,CAPN7,SRC,LOXL2,PTPRM,DOCK1,ANGPT4,CYP1B1,SLIT2,ROBO1,IGF1,SRPX2,MECP2,ITGB1,ITGA2,ROCK2,RAB13,FAP,AMOTL1,ACVRL1,JCAD,CD63,PKN2,STC1,SYNJ2BP,SOX9,ADAMTS9,FOXP1,ADAM17,P2RX4,HDAC9,ARSB,SH3BP1,SP1,EGR3,PIK3C2A,RRAS,BMP4,JUP,NF1,CDH13,MEF2C,MET,ARF6,KANK2,PLEKHG5,SRF,NOTCH1,RHOA,NFE2…
GO:BP	positive regulation of growth	GO:0045927	0.00761683	2.11823	299	2971	71	21331	FGFR1,LRP1,TGFBR2,FLT4,SH3PXD2B,DBN1,FGFR1OP,MTPN,ITSN2,PTK2B,TGFB2,TGFBR1,CXCL16,PICALM,FOXS1,IST1,IGF1,DLG1,BCL2,MECP2,TBX20,MAPK1,MMP14,EGFR,CDC42,TNFRSF12A,ADNP2,INO80,HSF1,H3F3A,RBPJ,ADAM17,LIMK1,CRK,ADAM10,HNRNPK,NIPBL,CXCR4,CYFIP1,PTGER4,SDCBP,MEF2C,TRIM32,BRAT1,GOLGA4,DDX3X,SRF,MAP1B,AKAP6,NOTCH1,RPL4,RHOA,ACSL4,USP47,PPIB,ISLR2,GATA4,ILK,CIB1,MUSK,RUFY3,PEX5,RASAL1,SLC23A2,CD38,GSK3B,ZFP…
GO:BP	cellular response to oxidative stress	GO:0034599	0.0117479	1.93004	297	2971	70	21331	MMP2,RIPK1,HIF1A,PRR5L,ANXA1,LONP1,AXL,PRKCD,NCOA7,SRC,CST3,ATP7A,CYP1B1,CFLAR,OXR1,LANCL1,BCL2,TSC1,OSER1,MAPK1,TRP53INP1,PLEKHA1,EGFR,SOD3,FBLN5,NFE2L1,ADNP2,SIRT2,PARK7,STK26,SELENON,FZD1,HSF1,JAK2,TRPC6,HDAC2,FOXP1,CRK,REST,CTNNB1,MAPK7,SLC1A1,BMP4,MET,PCGF2,VNN1,RAD52,FANCD2,VKORC1L1,PCNA,NFE2L2,NOL3,GSKIP,NONO,TLR4,MAPK8,FBXO7,GATA4,APP,PRKAA1,PXN,SLC11A2,RACK1,SELENOS,ANKZF1,TRAF2,ZFP277,G…
GO:BP	protein localization to plasma membrane	GO:0072659	0.000173571	3.76052	293	2971	75	21331	LRP1,GGA2,EXOC5,RAB31,PRKCI,NKD2,CLTC,CASK,TTC7B,PICALM,CCDC88A,KIF5B,RAB8A,TSPAN14,GAS6,PPP1R9B,GOLGA7,DLG1,CLIP3,GAK,CACNB3,ACTR3,ITGB1,MMP14,EGFR,ARHGAP44,FLNA,KRT18,ROCK2,RAB13,LAMA5,ZDHHC2,CNPY4,EPHB2,EHD3,SCRIB,MYL12B,ANK3,VAMP4,LYPD1,PTPN9,SQSTM1,SNX27,JUP,BLZF1,SKAP1,ARF6,GOLGA4,LRP6,PGRMC1,RAPGEF6,PIP5K1A,TSPAN32,CLASP2,CAMK2D,ANKRD39,CIB1,GRIPAP1,RAB8B,TMBIM1,TMED2,SEC23A,RACK1,GOPC,APP…
GO:BP	intrinsic apoptotic signaling pathway	GO:0097193	7.76913e-06	5.10963	289	2971	78	21331	NUPR1,CREB3,HIF1A,APAF1,PHLDA3,RRM2B,CD44,SRC,EIF2AK3,CASP12,CYP1B1,BOK,KDM1A,ERP29,BCL2,IKBKG,SERINC3,TMEM117,MLLT11,SCN2A,SKIL,SNAI1,HIPK1,BAK1,EDA2R,IVNS1ABP,ITPR1,PARK7,IFI27L2B,G2E3,TXNDC12,DNAJC10,TPT1,IKBKE,JAK2,BAG6,PLSCR1,SHISA5,BCL2L2,CLU,MAPK7,HNRNPK,E2F1,POLB,FBH1,TRIM32,PERP,DDX3X,VNN1,CD74,BAX,NFATC4,UBE2K,BCLAF1,NFE2L2,NOL3,GSKIP,CASP3,NONO,USP47,BCAP31,CASP2,TOPORS,PTPN1,CRIP1,DDI…
GO:BP	canonical Wnt signaling pathway	GO:0060070	4.16991e-05	4.37987	289	2971	76	21331	FRZB,WWTR1,PLEKHA4,ADGRA2,FZD2,NKD2,SDC1,GLI3,EXT1,NID1,NPPA,SRC,PPM1A,SOX13,MDK,CSNK1D,USP34,FZD6,NFKB1,CSNK1G3,EGFR,CDK14,XIAP,GNAQ,BMP2,DACT3,CHD8,RECK,DKK3,FZD1,FOLR1,RBMS3,LGR4,SOX9,RBPJ,SULF2,TMEM198B,PTK7,CTNNB1,CSNK1G1,ATP6AP2,CTNND1,SCYL2,ROR2,OTULIN,LRP5,BICC1,FAM53B,DDX3X,LRP6,NOTCH1,CSNK1G2,AXIN2,SFRP4,PTPRO,GSKIP,STK3,USP47,FZD7,RAB5A,STK4,TLE3,APC,DACT1,PYGO2,APP,PEG12,PLPP3,ILK,LAT…
GO:BP	extracellular structure organization	GO:0043062	1.77e-10	9.7509	288	2971	89	21331	SULF1,MMP2,CCDC80,LTBP3,CCN2,MMP23,SH3PXD2B,ATXN1L,LOXL4,COL4A2,ADAMTSL2,ANTXR1,ADAMTS2,DDR2,FOXC2,TGFB2,TGFBR1,EXT1,NID1,COL4A1,LOXL2,EFEMP2,RIC8A,ATP7A,COL15A1,COL18A1,GPM6B,SCX,AEBP1,CYP1B1,CFLAR,CRTAP,GAS6,ADAMTSL3,PRDX4,FBLN2,COL27A1,CCN1,PHLDB1,ITGB1,ABI3BP,FBLN1,FLRT2,MMP14,FBLN5,TGFBI,LUM,OLFML2B,COL16A1,FAP,EMILIN1,FKBP10,ADAMTS20,RECK,DAG1,CRISPLD2,ADAMTS6,SOX9,NFKB2,ADAMTS9,SULF2,COL4A…
GO:BP	negative regulation of cell adhesion	GO:0007162	0.0131796	1.8801	287	2971	68	21331	LRP1,MMP2,PLXNA4,ASS1,ANXA1,ACTN4,GLI3,PAG1,LGALS1,PRKCD,FGL2,SRC,VSIR,CASK,ITCH,PELI1,CYP1B1,MDK,SWAP70,AKNA,DLG1,CBLB,LRRC32,FBLN1,MMP14,BMP2,PLXNB2,SERPINE2,ACVRL1,PDE3B,JAK2,DUSP22,RASA1,SCRIB,CD9,ADAM10,CBFB,NF2,PODXL,MAPK7,CBLL1,BMP4,NF1,CDH13,CD74,NOTCH1,AP1AR,RHOA,PLXNA3,CD276,MYOC,CASP3,FZD7,CORO1C,ANGPT2,LAMB1,CLASP2,ARHGAP6,SOCS1,TWSG1,RC3H2,ABAT,LAG3,DLG5,ERBB2,SMAD7,SEMA3E,EFNA5
GO:BP	extracellular matrix organization	GO:0030198	1.13e-10	9.94705	286	2971	89	21331	SULF1,MMP2,CCDC80,LTBP3,CCN2,MMP23,SH3PXD2B,ATXN1L,LOXL4,COL4A2,ADAMTSL2,ANTXR1,ADAMTS2,DDR2,FOXC2,TGFB2,TGFBR1,EXT1,NID1,COL4A1,LOXL2,EFEMP2,RIC8A,ATP7A,COL15A1,COL18A1,GPM6B,SCX,AEBP1,CYP1B1,CFLAR,CRTAP,GAS6,ADAMTSL3,PRDX4,FBLN2,COL27A1,CCN1,PHLDB1,ITGB1,ABI3BP,FBLN1,FLRT2,MMP14,FBLN5,TGFBI,LUM,OLFML2B,COL16A1,FAP,EMILIN1,FKBP10,ADAMTS20,RECK,DAG1,CRISPLD2,ADAMTS6,SOX9,NFKB2,ADAMTS9,SULF2,COL4A…
GO:BP	negative regulation of cell migration	GO:0030336	0.0229578	1.63907	286	2971	67	21331	DPYSL3,SULF1,SERPINF1,SPRED1,ADIPOR1,PFN2,PTPRJ,CX3CL1,PTPRM,CNN2,TCAF1,NBL1,ANGPT4,RAP2B,CYP1B1,SLIT2,ROBO1,BCL2,MECP2,TRP53INP1,NRG1,ACVRL1,STAP1,EMILIN1,RECK,STK26,DAG1,GPR173,CD63,DUSP22,STC1,SYNJ2BP,ZMYND8,LDLRAD4,ADAMTS9,RBPJ,ADARB1,TRIB1,IGFBP3,RRAS,JUP,PTGER4,NF1,MEF2C,SRF,CD74,NOTCH1,GPR18,RHOA,NFE2L2,ADORA1,CORO1C,ANGPT2,RAP2C,CYGB,KRIT1,CLASP2,STAT3,ILK,STARD13,CERS2,CARD10,DUSP10,MMRN…
GO:BP	telencephalon development	GO:0021537	0.0179316	1.74638	284	2971	67	21331	FGFR1,LRP1,HIF1A,ANXA3,PLXNA4,LPAR1,RTN4,SUN1,GLI3,FOXP2,EXT1,NIN,LRP8,KIF5B,ALDH1A3,MDK,SLIT2,PPP1R9B,MYH10,KDM1A,ROBO1,ID2,ARL13B,TSC1,NRG1,CSF1R,EGFR,FLNA,BMP2,GNG12,EPHB2,NUMBL,FOXP1,RARA,CRK,NF2,TENT2,CTNNB1,HNRNPK,CXCR4,BMP4,EIF2B5,EFHC1,NF1,SRF,WDR62,BAX,KIF3A,FBXO45,RHOA,PLXNA3,HPRT,CASP3,SOCS7,UBA6,LAMB1,RYK,AVPR2,EFNA2,SLC1A2,CEP120,RPGRIP1L,PEX5,CSNK2A2,GSK3B,ZDHHC16,ZMIZ1
GO:BP	dendrite development	GO:0016358	2.63e-08	7.58013	283	2971	83	21331	NSMF,MAP6,MAP1A,IQGAP1,SIPA1L1,MATN2,TANC2,DBN1,PTPRF,FARP1,LPAR1,NLGN2,NGEF,KALRN,PREX1,FMR1,PAK2,CAMSAP2,CASK,PICALM,ATP7A,LRP8,ACTR2,PPP1R9B,CAMK1D,OBSL1,RAPGEF4,MAP1S,ACTR3,MECP2,ITGB1,BAIAP2,ARHGAP44,CDC42,ZFP365,LZTS3,ZDHHC15,KIF1A,EPHB2,TRPC6,ZMYND8,NUMBL,HDAC2,CRK,ADAM10,DLG4,HNRNPK,ABITRAM,ARF4,CYFIP1,PTPRD,MEF2C,ARF6,MAPK6,PPP3CA,MAP1B,NFATC4,RHOA,CRTC1,ACSL4,YWHAH,HPRT,ANKRD27,PLK2,UBA…
GO:BP	regulation of actin filament organization	GO:0110053	1.31e-10	9.88289	282	2971	88	21331	TMOD3,TGFB3,CCN2,SH3PXD2B,DBN1,MTPN,DSTN,LPAR1,ARPC2,ARFIP2,PFN2,SYNPO,PTK2B,TGFBR1,CX3CL1,SSH3,PREX1,SNX9,PRKCD,PAK2,SPTAN1,CAPZA1,CCDC88A,SPIRE2,ACTR2,SLIT2,SWAP70,KIRREL,NCKAP1,DLG1,ARPC5L,ACTR3,ARPC3,GMFB,TSC1,SYNPO2L,F2RL1,BAIAP2,FLNA,CDC42,RHOC,ROCK2,TJP1,ADD2,TWF1,ARPC5,S1PR1,C9ORF72,RASA1,CTTN,CDC42EP3,LIMK1,NAA80,SH3BP1,NF2,PPM1E,MYO1C,ABITRAM,LIMA1,BIN1,CYFIP1,PTGER4,ARAP1,MET,ARF6,KANK…
GO:BP	regulation of cellular response to growth factor stimulus	GO:0090287	1.43e-08	7.84594	280	2971	83	21331	CDKN2B,FGFR1,SULF1,HIF1A,MYOF,TGFB3,SNX6,SPRED1,PTPRF,ADGRA2,ADAMTSL2,FSTL3,VSIR,CASK,TCF4,PPM1A,NBL1,CFLAR,PMEPA1,GRB10,SLIT2,PPP2R5D,ROBO1,FBN2,SKI,CCN1,CD109,SKIL,VEGFD,RASL11B,FAM20C,CHRDL1,ACVRL1,EMILIN1,JCAD,RUNX2,FZD1,FOLR1,CD63,LDLRAD4,RBPJ,ADAM17,SULF2,DOK5,EPN2,CTNNB1,MYO1C,ZEB1,VASN,CYFIP1,BMP4,SLC2A10,SDCBP,SPRY1,HGS,NOTCH1,ZFP451,SFRP4,FGF18,CHST11,SORL1,NREP,GATA4,CREBBP,ILK,SMAD2,T…
GO:BP	negative regulation of transferase activity	GO:0051348	0.0129714	1.88701	276	2971	66	21331	CDKN2B,CBL,UCHL1,WWTR1,SPRED1,FGFR1OP,PTPRJ,DNAJC3,NPPA,PRKCD,SRC,CBLB,HMGCR,INPPL1,GNAQ,PARK7,DUSP6,EPHB2,GADD45B,DUSP4,ERRFI1,DUSP22,LYN,IRAK3,LIMK1,ADARB1,TRIB1,NF2,PPM1E,ZFYVE28,POT1B,BMP4,NF1,LRP5,PRKAR1B,SHB,SPRY1,LRP6,TSG101,PTPRO,HEG1,GSKIP,CASP3,IGF1R,SORL1,CORO1C,FBXO7,APC,SOCS4,HIPK3,PKN1,ILK,CIB1,PTPN1,SOCS1,TRIM27,LATS1,AJUBA,IRS2,HNRNPU,RACK1,DUSP10,WARS,GSK3B,ITPRIP,SMAD7
GO:BP	mesenchyme development	GO:0060485	6.65752e-06	5.17669	273	2971	75	21331	FGFR1,TGFBR2,HIF1A,MEOX1,TGFB3,SEMA3D,FRZB,WWTR1,SPRED1,ADIPOR1,KITL,RTN4,FOXC2,TGFB2,TGFBR1,LOXL2,TWIST1,SCX,MDK,AKNA,NCKAP1,BCL2,PHLDB1,SEMA3F,TBX20,MAPK1,SNAI1,EDNRB,FLNA,BMP2,DACT3,LAMA5,ACVRL1,POFUT2,DAG1,PPP3R1,FOLR1,TCF21,SOX9,HDAC2,LDLRAD4,RBPJ,PTK7,CTNNB1,VASN,RFLNB,BMP4,SDCBP,MEF2C,SPRY1,SIX2,LRP6,SOX8,NOTCH1,AXIN2,FOXF1,CORO1C,OLFM1,CLASP2,GATA4,TIAM1,SMAD2,SEMA4C,MCRIP1,NRP2,NEDD4,FBX…
GO:BP	stress-activated protein kinase signaling cascade	GO:0031098	0.015581	1.8074	272	2971	65	21331	RIPK1,FLT4,CCN2,TRF,RASSF2,MAP3K9,PTK2B,TGFB2,SH3RF3,NPPA,PAK2,ITCH,MDFIC,DLG1,HMGCR,MAPK1,MAP3K7,LTBR,TAOK3,F2RL1,EGFR,MAPK8IP3,BMP2,CDC42,EDA2R,GADD45B,ERRFI1,TRAF1,PJA2,MAP3K12,DUSP22,LYN,TRIB1,ZMYND11,ROR2,PTGER4,MAP2K2,ARHGEF5,KLHDC10,HACD3,RHOA,SFRP4,DUSP15,STK3,TLR4,IGF1R,MAPK8,STK4,MAP3K3,CDC42EP5,HIPK3,DACT1,EIF2AK2,SYK,APP,CCL21A,TIAM1,PTPN1,SEMA4C,DUSP10,HRAS,TRAF2,SASH1,HIPK2,CCR7
GO:BP	activation of protein kinase activity	GO:0032147	0.00060737	3.21655	270	2971	69	21331	CAMKK2,TGFBR2,RIPK1,ADAM9,TGFB3,TRF,LPAR1,MAP3K9,PTK2B,TGFB2,TGFBR1,P2RX7,PRKCD,SRC,PAK2,TOM1L1,CCDC88A,ARRB1,F2R,ANGPT4,ARAF,GAS6,MDFIC,CAMKK1,MAP3K14,IGF1,ERP29,DLG1,IKBKG,IGFBP6,MAPK1,NRG1,MAP3K7,TAOK3,EGFR,CSPG4,MAPK8IP3,BMP2,PRRC1,PDGFC,GADD45B,JAK2,MAP3K12,C1QTNF2,BMP4,MAP2K2,ANG,MAP4K5,CD74,IQGAP3,STK3,KSR1,TLR4,MAP3K6,ADORA1,MAP3K2,STK4,MAP3K3,EIF2AK2,SYK,APP,PTPN1,SOCS1,PXN,CARD10,ZFP91,…
GO:BP	connective tissue development	GO:0061448	5.17e-07	6.28675	269	2971	77	21331	FGFR1,SULF1,TGFBR2,LTBP3,HIF1A,MGP,CCN2,SH3PXD2B,FRZB,CTSK,FOXC2,TGFB2,TGFBR1,GLI3,IFT80,ECM1,CD44,EXT1,LOXL2,ATP7A,PKD1,SCX,THBS3,CFLAR,MDK,GLI2,ID2,SCUBE2,IGF1,COL27A1,SOX5,ARID5A,CCN1,ITGB8,SNAI1,BMP1,CDK4,BMP2,TGFBI,LUM,RUNX2,SELENOM,STC1,SOX9,SULF2,RARA,CREB3L2,SNX19,CTNNB1,ZEB1,RFLNB,ROR2,BMP4,LRP5,MEF2C,SIX2,SRF,SOX8,NOTCH1,SMAD5,CHSY1,AXIN2,FGF18,CHST11,SORL1,SLC39A13,SPTLC2,CARM1,PTHLH,U…
GO:BP	regulation of synapse structure or activity	GO:0050803	0.00136982	2.86334	265	2971	67	21331	SIPA1L1,ARHGAP22,TANC2,DBN1,PTPRF,FARP1,TPBG,SEPT11,NLGN2,NGEF,KALRN,CASK,PICALM,LRP8,IL10RA,ACTR2,MYH10,RAPGEF4,SRPX2,SEMA3F,ACTR3,MECP2,FLRT2,BAIAP2,ARHGAP44,CDC42,LZTS3,ZDHHC15,KIF1A,ZDHHC2,GPC6,EPHB2,FZD1,ZMYND8,ADAM10,SETD5,DLG4,HNRNPK,ARF4,NECTIN1,CYFIP1,SNX27,PTPRD,MEF2C,ARF6,PGRMC1,NFATC4,RHOA,DCTN1,ABHD17B,DHX36,SYNGAP1,APP,TIAM1,IGSF9,GRIPAP1,MUSK,NRP2,SLITRK2,NEDD4,SLITRK4,DNM1,TANC1,G…
GO:BP	Golgi vesicle transport	GO:0048193	1.62e-12	11.7892	264	2971	88	21331	TMED3,GGA2,TRAPPC5,EXOC5,RAB31,PRKCI,STX5A,NKD2,KDELR3,EPS15,RAB8A,STX17,NRBP1,GOLGA7,CEP19,ERP29,UVRAG,GOSR2,GAK,COPG1,SNX8,SEC16B,TRAPPC12,RAB14,YIPF5,STX6,DOP1B,COPB1,KRT18,RAB13,RP2,SEC31A,ERGIC3,SEC22B,SEC24D,EHD3,GOLGA2,RAB7B,VPS54,ANK3,COG4,CREB3L2,VAMP4,CHIC2,MYO18A,ARF4,SEC24B,SCFD1,BLZF1,BICD2,GOLGA4,TRAPPC6B,AP3D1,AP1AR,USE1,COPG2,BCAP31,IER3IP1,STX18,SORL1,HTT,GAS1,SNX1,ARCN1,RNF215,T…
GO:BP	T cell differentiation	GO:0030217	0.0394479	1.40398	263	2971	62	21331	TGFBR2,ANXA1,GLI3,HS1BP3,PREX1,FGL2,TCIRG1,VSIR,ATP7A,SOX13,MDK,SATB1,BCL2,TSC1,SP3,RPL22,RUNX2,OTUD5,CLPTM1,FOXP1,ADAM17,RARA,BMI1,CBFB,SOS2,ZFP36L2,CTNNB1,EGR3,ZEB1,BMP4,PTGER4,SHB,SRF,IL1RL2,VNN1,CD83,FANCD2,CD74,AP3D1,GPR18,CD8A,RHOA,CD3G,RELB,FZD7,LFNG,CDK6,SYK,STAT3,ZFP609,SOCS1,NKAP,ZBTB1,ZAP70,DUSP10,RC3H2,ITK,LAG3,ZMIZ1,CCR7,ERBB2,SMAD7
GO:BP	developmental cell growth	GO:0048588	1.84923e-06	5.73301	261	2971	74	21331	AKAP13,LRP1,IQGAP1,TGFBR2,SEMA3D,DBN1,TRIM46,PLXNA4,ITSN2,RTN4,RNF6,NIN,NPPA,PICALM,IST1,SLIT2,KDM1A,IGF1,PI16,SEMA3F,ACTR3,MECP2,ITGB1,TNFRSF12A,C9ORF72,NDN,SOX9,FOXP1,CTTN,LIMK1,CTNNB1,HNRNPK,TTL,CXCR4,CYFIP1,EIF2AK4,GOLGA4,USP9X,SRF,MAP1B,AKAP6,IFRD1,RPL4,PLXNA3,FSTL4,ISLR2,OLFM1,CAMK2D,GATA4,APP,AUTS2,TIAM1,RYK,ILK,SPG11,SEMA4C,NRP2,RUFY3,RASAL1,SLC23A2,WASF1,GSK3B,RAPH1,RGS4,EPHA7,G6PDX,MAG,…
GO:BP	vesicle organization	GO:0016050	7.24e-10	9.14054	257	2971	81	21331	PLA2G4A,SYT11,PRKCI,STX5A,AKTIP,NKD2,SDC1,ANXA1,HOOK3,P2RX7,SRPX,WASHC4,PICALM,PIKFYVE,KIF5B,RAB8A,STX17,RAB5B,KIF13A,ANXA8,MYO7A,UVRAG,GOSR2,PI4K2B,BCL2,VAV3,VPS4B,SEC16B,STX12,SNX10,RAB14,STX6,RAB13,SERPINE2,ZDHHC15,ZDHHC2,SEC31A,RAB5C,SEC22B,SEC24D,AU040320,STAM,RAB7B,SNX19,VAMP4,DLG4,MYO18A,SQSTM1,GNAI3,SDCBP,SEC24B,SPINK2,SNX33,MFSD14A,EEA1,TSG101,AP3D1,TRIM72,TMF1,ANKRD27,PDCD6IP,CORO1C,RAB…
GO:BP	developmental growth involved in morphogenesis	GO:0060560	1.35236e-05	4.86891	257	2971	71	21331	KDM5B,LRP1,IQGAP1,TGFBR2,SEMA3D,DBN1,TRIM46,PLXNA4,ITSN2,RTN4,RNF6,EXT1,NIN,PICALM,IST1,SLIT2,KDM1A,SEMA3F,ACTR3,MECP2,ITGB1,TNFRSF12A,S1PR1,C9ORF72,NDN,SOX9,CTTN,LIMK1,PTK7,CTNNB1,HNRNPK,TTL,CXCR4,CYFIP1,BMP4,EIF2AK4,GOLGA4,SPRY1,USP9X,SRF,MAP1B,NOTCH1,IFRD1,RPL4,PLXNA3,FSTL4,ISLR2,OLFM1,APP,AUTS2,TIAM1,RYK,ILK,SPG11,SEMA4C,NRP2,RUFY3,CADM1,RASAL1,SLC23A2,WASF1,GSK3B,RAPH1,EPHA7,MAG,LAMB2,CSF1,J…
GO:BP	regulation of synapse organization	GO:0050807	0.00147169	2.83218	255	2971	65	21331	SIPA1L1,ARHGAP22,TANC2,DBN1,PTPRF,FARP1,TPBG,SEPT11,NLGN2,NGEF,KALRN,CASK,PICALM,LRP8,IL10RA,ACTR2,MYH10,RAPGEF4,SRPX2,SEMA3F,ACTR3,MECP2,FLRT2,BAIAP2,ARHGAP44,CDC42,LZTS3,ZDHHC15,KIF1A,ZDHHC2,GPC6,EPHB2,FZD1,ZMYND8,ADAM10,SETD5,DLG4,HNRNPK,ARF4,NECTIN1,CYFIP1,SNX27,PTPRD,MEF2C,ARF6,PGRMC1,NFATC4,RHOA,DCTN1,ABHD17B,DHX36,APP,TIAM1,IGSF9,GRIPAP1,MUSK,NRP2,SLITRK2,NEDD4,SLITRK4,TANC1,GSK3B,DLG5,EPH…
GO:BP	heart morphogenesis	GO:0003007	0.00675069	2.17065	255	2971	63	21331	MIB1,TGFBR2,HIF1A,FZD2,RTN4,FOXC2,TGFB2,TGFBR1,MYLK2,TWIST1,SLIT2,ANKRD1,ID2,ARL13B,CCN1,TBX20,NRG1,SYNPO2L,FLRT2,SNAI1,FLNA,BMP2,ACVRL1,NSD2,S1PR1,FZD1,FOLR1,SOX9,RBPJ,RARA,XIRP2,CTNNB1,NIPBL,BMP4,SEC24B,MEF2C,SPRY1,SRF,GAA,NOTCH1,KIF3A,SAV1,AXIN2,C2CD3,HEG1,IFT52,FOXF1,MICAL2,PBRM1,OLFM1,GATA4,ILK,TEK,NRP2,TMED2,NEDD4,SHOX2,ZMIZ1,PARVA,ZFPM2,ADAMTS1,SMAD7,TEAD2
GO:BP	positive regulation of DNA-binding transcription factor activity	GO:0051091	0.00176875	2.75233	251	2971	64	21331	RIPK1,ANXA3,MTPN,PRKCI,ARHGEF2,FZD2,DDR2,TMEM173,CX3CL1,LRP8,TRIM30D,CFLAR,CAMK1D,TLR2,KDM1A,DHX33,NLRC4,IKBKG,BCL10,EDA2R,PARK7,FZD1,TRAF1,JAK2,IRAK3,RAB7B,LRRFIP1,SMARCB1,CLU,CTNNB1,CRTC3,JUP,LRP5,TRIM32,SLCO3A1,ARHGEF5,LRP6,PPP3CA,SRF,IFRD1,SAV1,ROR1,CRTC1,STK3,ABRA,TLR4,CD200,CARM1,EIF2AK2,APP,STAT3,PLPP3,CIB1,TRIM27,DHX9,RBCK1,BUD31,HMGN3,KRAS,STK36,TRAF2,CLOCK,HIPK2,ARID5B
GO:BP	protein acylation	GO:0043543	0.0301122	1.52126	250	2971	60	21331	NUPR1,NAA35,ZDHHC20,ZDHHC1,EID1,TWIST1,PPM1A,ARRB1,GOLGA7,CLIP3,DPF1,ARID5A,MECP2,MAP3K7,MRGBP,BRD7,CTCF,ZDHHC15,ZDHHC2,PARK7,BAG6,HDAC2,BMI1,ZDHHC21,NAA80,SETD5,SMARCB1,NMT2,TRIM16,PCGF2,DDX3X,MSL1,ZFP451,ABHD17B,NAA15,EP400,HHAT,NAA30,PYGO2,APP,AUTS2,CREBBP,SMC5,DR1,PRKAA1,KAT5,TADA3,MSL3L2,TADA2A,OGA,GSK3B,FAM161A,POR,ZDHHC17,CLOCK,ZDHHC16,TRRAP,PHF14,JADE2,KMT2A
GO:BP	response to endoplasmic reticulum stress	GO:0034976	0.0264209	1.57805	249	2971	60	21331	NUPR1,CREB3,APAF1,EDEM3,RCN3,DNAJC3,SRPX,RNF103,EIF2AK3,CASP12,BOK,USP14,EDEM2,UBE2J1,ERP29,BCL2,IKBKG,SERINC3,TMEM117,NFE2L1,USP19,BAK1,ITPR1,PARK7,TXNDC12,DNAJC10,BAG6,EEF2,FBXO17,CREB3L2,ATXN3,CLU,DNAJB12,UBQLN2,EIF2AK4,EIF2B5,H13,DDX3X,DNAJC18,BAX,UBE2K,OS9,NFE2L2,CASP3,NRBF2,BCAP31,EIF2AK2,RNFT1,APP,PTPN1,PPP2CB,TMED2,ATF6B,SELENOS,RNF185,GSK3B,ATF4,PPP1R15A,CASP9,SEC16A
GO:BP	glial cell differentiation	GO:0010001	1.4e-07	6.85304	248	2971	74	21331	IFNGR1,PTPRA,LPAR1,RTN4,GLI3,IL6ST,MXRA8,VIM,EGR2,SOX13,MDK,BOK,TLR2,ID2,IGF1,SOX5,ACTR3,MECP2,SLC45A3,MAPK1,NRG1,B4GALT5,EGFR,NFE2L1,BMP2,ZFP365,SERPINE2,PRX,SIRT2,QK,LDLR,DAG1,PPP3R1,PHGDH,PARD3,NAB2,SOX9,LYN,HDAC2,CD9,CLU,CTNNB1,BIN1,ROR2,BMP4,EIF2B5,NF1,PRMT5,SOX8,NOTCH1,ROR1,RHOA,DUSP15,MYOC,TLR4,APP,STAT3,PLPP3,ILK,NCMAP,KRAS,DUSP10,EXOC4,NFIX,MPP5,LGI4,NDRG1,LAMA2,TCF7L2,MMP24,LINGO1,MAG,L…
GO:BP	negative regulation of kinase activity	GO:0033673	0.00398125	2.39998	246	2971	62	21331	CDKN2B,CBL,UCHL1,WWTR1,SPRED1,FGFR1OP,PTPRJ,DNAJC3,NPPA,PRKCD,CBLB,HMGCR,INPPL1,GNAQ,PARK7,DUSP6,EPHB2,GADD45B,DUSP4,ERRFI1,DUSP22,LYN,IRAK3,ADARB1,TRIB1,NF2,PPM1E,ZFYVE28,BMP4,NF1,LRP5,PRKAR1B,SHB,SPRY1,LRP6,TSG101,PTPRO,HEG1,GSKIP,CASP3,IGF1R,SORL1,CORO1C,FBXO7,APC,SOCS4,HIPK3,PKN1,ILK,CIB1,PTPN1,SOCS1,TRIM27,LATS1,AJUBA,IRS2,HNRNPU,RACK1,DUSP10,WARS,GSK3B,ITPRIP
GO:BP	muscle cell proliferation	GO:0033002	0.00343877	2.4636	245	2971	62	21331	FGFR1,SULF1,TGFBR2,MMP2,RIPK1,HIF1A,PDE1A,TGFB3,NAA35,FOXC2,TGFB2,TGFBR1,CX3CL1,MEGF10,FOXJ2,CFLAR,ID2,IGF1,TGM2,HMGCR,TBX20,ITGA2,MAPK1,EGFR,MEIS1,GNAQ,XRCC6,S1PR1,SELENON,NPPB,TERT,JAK2,MNAT1,CALCRL,RBPJ,FOXP1,TRIB1,CTNNB1,IGFBP3,GNAI3,BMP4,ANG,CDH13,MEF2C,PTGIR,NOTCH1,SAV1,NOL3,GNAI2,RAB5A,CAMK2D,GATA4,STAT3,ILK,ABCC4,KCNK2,AKIRIN1,TCF7L2,GSK3B,PDGFRB,ZFPM2,ADAMTS1
GO:BP	negative regulation of neuron differentiation	GO:0045665	1.65e-07	6.78342	244	2971	73	21331	MIB1,DPYSL3,LRP1,SEMA3D,TRIM46,CTSZ,LPAR1,RTN4,RNF6,GLI3,NGEF,ITM2C,LGALS1,PMP22,VIM,CDK5RAP2,SLIT2,INPP5F,ID2,GAK,SEMA3F,ACTR3,MECP2,ITGB1,TSC1,EDNRB,CSPG4,FLNA,INPPL1,MEIS1,ZFP365,THOC2,EPHB2,TRPC6,SOX9,HDAC2,RBPJ,ADAM17,HMG20A,REST,PTPN9,EIF2AK4,NEPRO,ARF6,PPP3CA,SOX8,NOTCH1,IFRD1,NFATC4,RHOA,PLXNA3,YWHAH,PLK2,FSTL4,TRAK2,CARM1,SYNGAP1,APP,RYK,CIB1,SEMA4C,LSM1,CERS2,RUFY3,INPP5J,ASAP1,CD38,PBX…
GO:BP	epithelial cell development	GO:0002064	0.0117371	1.93044	243	2971	60	21331	FGFR1,IQGAP1,HIF1A,FNDC3A,FAT1,SDC1,MSN,FOSL2,FOXC2,JMJD1C,SRC,IL6ST,CST3,VIM,COL15A1,COL18A1,MYO7A,VEZF1,F2RL1,FLNA,ROCK2,UBIAD1,RAB13,TJP1,ARHGEF26,ST14,AMPD2,SCRIB,PARD3,STC1,SOX9,RARA,PODXL,ABCB1B,CTNNB1,COL22A1,CXCR4,S1PR2,BMP4,SEC24B,MET,ATRX,SOX8,NOTCH1,HEG1,CDK6,RAP2C,SIPA1L3,PLOD3,MYO1E,FLNB,ROCK1,CLOCK,CLIC5,ATF4,KLF5,LAMB2,WDPCP,EPHA2,CLDN5
GO:BP	regulation of transmembrane receptor protein serine/threonine kinase signaling pathway	GO:0090092	0.0102056	1.99116	242	2971	60	21331	CDKN2B,SULF1,TGFB3,WWTR1,SNX6,SPRED1,ADAMTSL2,FSTL3,TGFB2,TGFBR1,VSIR,PPM1A,NBL1,PMEPA1,FBN2,SKI,CCN1,TBX20,CD109,SKIL,RASL11B,BMP2,CHRDL1,ACVRL1,EMILIN1,FZD1,FOLR1,JAK2,LDLRAD4,RBPJ,ADAM17,ZEB1,VASN,BMP4,SLC2A10,SDCBP,ACVR2A,SPRY1,NOTCH1,ZFP451,SFRP4,CHST11,SORL1,NREP,GATA4,CREBBP,ILK,SMAD2,NEO1,IGSF1,LTBP1,TWSG1,TMPRSS6,RNF165,TCF7L2,SMURF2,NUP93,HIPK2,SPTBN1,SMAD7
GO:BP	neuron projection guidance	GO:0097485	6.65236e-05	4.17702	241	2971	66	21331	LRP1,MATN2,SEMA3D,TUBB2B,PLXNA4,TGFB2,GLI3,EXT1,PTPRM,ETV4,EGR2,KIF5B,SLIT2,UNC5B,TRIO,MYH10,ROBO1,GLI2,SEMA3F,NRCAM,FLRT2,CSF1R,MAPK8IP3,PLXNB2,LAMA5,DAG1,EPHB2,MYCBP2,LGR4,YTHDF1,FOXP1,ANK3,ENAH,EPHB6,TUBB3,NECTIN1,CYFIP1,UNC5C,NOTCH1,KIF3A,ROBO3,SCN1B,NEXN,PTPRO,PLXNA3,EFNA3,CRPPA,GAS1,APP,IGSF9,RYK,EFNA2,SEMA4C,NRP2,NEO1,ZSWIM4,CHN1,RNF165,LAMA2,EPHA7,NPTN,LAMB2,EPHA2,ERBB2,SEMA3E,EFNA5
GO:BP	regulation of epithelial cell migration	GO:0010632	7.01e-08	7.15457	240	2971	73	21331	FGFR1,TGFBR2,SERPINF1,HIF1A,ADAM9,FLT4,ANXA3,SPRED1,ADIPOR1,ADGRA2,PRCP,AKT3,ANXA1,RTN4,PFN2,FOXC2,PTK2B,TGFB2,CAPN7,SRC,PTPRM,DOCK1,ANGPT4,SLIT2,IGF1,SRPX2,MECP2,ITGA2,ROCK2,AMOTL1,ACVRL1,JCAD,CD63,STC1,SYNJ2BP,SOX9,ADAMTS9,FOXP1,ADAM17,P2RX4,HDAC9,ARSB,SH3BP1,SP1,PIK3C2A,RRAS,BMP4,JUP,NF1,MEF2C,MET,ARF6,NOTCH1,RHOA,NFE2L2,FGF18,PLK2,CORO1C,ANGPT2,MAP3K3,KRIT1,CLASP2,PLPP3,CIB1,TEK,STARD13,FGF7,…
GO:BP	regulation of canonical Wnt signaling pathway	GO:0060828	5.58009e-05	4.25336	240	2971	66	21331	FRZB,WWTR1,PLEKHA4,ADGRA2,NKD2,GLI3,NPPA,SRC,PPM1A,SOX13,MDK,CSNK1D,USP34,FZD6,NFKB1,CSNK1G3,EGFR,CDK14,XIAP,GNAQ,BMP2,DACT3,CHD8,RECK,DKK3,FZD1,FOLR1,RBMS3,LGR4,SOX9,RBPJ,SULF2,TMEM198B,PTK7,CSNK1G1,ATP6AP2,CTNND1,SCYL2,ROR2,OTULIN,BICC1,FAM53B,DDX3X,NOTCH1,CSNK1G2,AXIN2,SFRP4,PTPRO,GSKIP,STK3,USP47,FZD7,STK4,TLE3,APC,DACT1,APP,PEG12,ILK,LATS1,TNKS,CCNY,TCF7L2,GSK3B,ZNRF3,RSPO3
GO:BP	protein autophosphorylation	GO:0046777	0.000313417	3.50388	240	2971	64	21331	CAMKK2,FGFR1,IQGAP1,RIPK1,FLT4,PEAK1,RASSF2,MAP3K9,DDR2,PTK2B,TGFBR1,MYLK2,PRKCD,ACE,SRC,PAK2,TOM1L1,OBSCN,PIKFYVE,EIF2AK3,RAP2B,PPP2R5D,STK17B,OXSR1,TAOK3,CSNK1G3,CSF1R,EGFR,STK26,SMG1,PDGFC,ERRFI1,JAK2,MAP3K12,LYN,FRK,IRAK3,CSNK1G1,CTNND1,MAP2K2,EIF2AK4,DDX3X,PPP2R5C,CSNK1G2,TRPM7,IGF1R,STK4,TNK1,RAP2C,MAP3K3,CAMK2D,EIF2AK2,SYK,TEK,MUSK,ZAP70,ITK,UHMK1,GSK3B,STK10,EPHA7,PDGFRB,ULK2,ERBB2
GO:BP	axon guidance	GO:0007411	4.67333e-05	4.33037	239	2971	66	21331	LRP1,MATN2,SEMA3D,TUBB2B,PLXNA4,TGFB2,GLI3,EXT1,PTPRM,ETV4,EGR2,KIF5B,SLIT2,UNC5B,TRIO,MYH10,ROBO1,GLI2,SEMA3F,NRCAM,FLRT2,CSF1R,MAPK8IP3,PLXNB2,LAMA5,DAG1,EPHB2,MYCBP2,LGR4,YTHDF1,FOXP1,ANK3,ENAH,EPHB6,TUBB3,NECTIN1,CYFIP1,UNC5C,NOTCH1,KIF3A,ROBO3,SCN1B,NEXN,PTPRO,PLXNA3,EFNA3,CRPPA,GAS1,APP,IGSF9,RYK,EFNA2,SEMA4C,NRP2,NEO1,ZSWIM4,CHN1,RNF165,LAMA2,EPHA7,NPTN,LAMB2,EPHA2,ERBB2,SEMA3E,EFNA5
GO:BP	regulation of protein polymerization	GO:0032271	0.000112547	3.94867	239	2971	65	21331	TMOD3,DBN1,MTPN,ARPC2,ARFIP2,PFN2,PTK2B,SSH3,NIN,PREX1,SNX9,PRKCD,CAMSAP2,SPTAN1,CAPZA1,CDK5RAP2,SPIRE2,ACTR2,MAPRE1,SLIT2,KIRREL,NCKAP1,DLG1,CLIP3,ARPC5L,ACTR3,MECP2,ARPC3,GMFB,BAIAP2,PRUNE1,ADD2,TOGARAM1,TWF1,ARPC5,RASA1,PDE4DIP,CTTN,CDC42EP3,MYO1C,ABITRAM,BIN1,CYFIP1,MET,ARF6,VILL,CDC42EP4,MAP1B,AP1AR,RHOA,CARMIL1,DCTN1,MAPK8,CDC42EP5,CLIP1,RICTOR,CCL21A,FCHSD2,TRIM27,LATS1,INPP5J,CAPG,WASF1,E…
GO:BP	positive regulation of cytoskeleton organization	GO:0051495	2e-10	9.69992	238	2971	78	21331	TGFB3,CCN2,SH3PXD2B,DSTN,LPAR1,ARPC2,ARFIP2,PFN2,SYNPO,PTK2B,TGFBR1,CX3CL1,NIN,SNX9,CCDC88A,CDK5RAP2,SPIRE2,ACTR2,MAPRE1,SWAP70,KIRREL,NCKAP1,NES,DLG1,ARPC5L,VPS4B,ACTR3,MECP2,ARPC3,GMFB,TSC1,SYNPO2L,F2RL1,BAIAP2,FLNA,CDC42,RHOC,ROCK2,DYNC1H1,TOGARAM1,STAP1,ARPC5,PLK4,PDE4DIP,CTTN,CDC42EP3,LIMK1,NF2,PPM1E,MYO1C,BIN1,CYFIP1,MET,ARF6,ARHGEF5,CDC42EP4,MAP1B,AP1AR,RHOA,PLXNA3,MYOC,CARMIL1,DCTN1,CD47,…
GO:BP	skeletal system morphogenesis	GO:0048705	4.52e-08	7.34483	238	2971	73	21331	SULF1,TGFBR2,MMP2,LTBP3,TMEM119,TGFB3,CCN2,SH3PXD2B,FOXC2,TGFB2,TGFBR1,GLI3,P2RX7,IFT80,EXT1,SGPL1,TWIST1,PKD1,SCX,THBS3,SCUBE2,SETD2,FREM1,FBN2,DLG1,COL27A1,SOX5,PLEKHA1,MMP14,INPPL1,ZFAND5,RUNX2,MDFI,STC1,NAB2,SOX9,RAB23,RARA,BMI1,INSIG2,FOXN3,ALPL,CTNNB1,ZEB1,NIPBL,RFLNB,ROR2,BMP4,LRP5,MEF2C,HOXD8,PCGF2,SIX2,MTHFD1L,CHSY1,SLC39A1,AXIN2,SFRP4,FGF18,CHST11,GAS1,PAPPA2,CARM1,RYK,SMAD2,TEK,WDR19,S…
GO:BP	respiratory system development	GO:0060541	2.8e-07	6.55331	237	2971	71	21331	FGFR1,TGFBR2,LTBP3,MGP,FLT4,CCN2,ATXN1L,GNG8,TNS3,CTSZ,MAN2A1,ASS1,ADAMTSL2,ADAMTS2,FSTL3,GLI3,RCN3,FOXP2,ACE,ATP7A,PKD1,ALDH1A3,GLI2,IGF1,MAN1A2,ASAH1,MAPK1,SP3,MMP14,EGFR,MAPK8IP3,CDC42,LAMA5,SELENON,DAG1,PPP3R1,CRISPLD2,ERRFI1,BAG6,TCF21,SOX9,RBPJ,FOXP1,RARA,PTK7,SP1,CTNNB1,BMP4,MAP2K2,SEC24B,LIPA,SPRY1,SRF,NOTCH1,SAV1,HEG1,FGF18,FOXF1,GATA4,SMAD2,PLOD3,RPGRIP1L,STRA6,FGF7,KRAS,RC3H2,DLG5,PHF1…
GO:BP	positive regulation of protein-containing complex assembly	GO:0031334	1.99462e-06	5.70014	237	2971	69	21331	SPIDR,ARPC2,MSN,ARFIP2,PFN2,FOXC2,PTK2B,NIN,SNX9,SRC,ZDHHC1,CDK5RAP2,SPIRE2,ACTR2,MAPRE1,CAND1,KIRREL,DHX33,NCKAP1,DLG1,ARPC5L,ACTR3,MECP2,ARPC3,GMFB,NRG1,BAIAP2,RHOC,BAK1,TOGARAM1,PARK7,ARPC5,GNL3L,PDE4DIP,CTTN,CDC42EP3,PCSK5,CLU,MYO1C,BIN1,CYFIP1,MET,SKAP1,ARF6,ARHGEF5,DDX3X,CDC42EP4,MAP1B,BAX,AP1AR,RHOA,CARMIL1,TLR4,DCTN1,BMF,MAPK8,CDC42EP5,CLIP1,SYK,RICTOR,CCL21A,FCHSD2,TRIM27,AJUBA,ASAP1,RAC…
GO:BP	regulation of intracellular protein transport	GO:0033157	0.00317388	2.49841	234	2971	60	21331	MFF,PRR5L,ARPC2,RIPOR1,GLI3,PRKCD,TCAF1,PPM1A,KIF5B,GAS6,DNAJC27,MDFIC,SETD2,EDEM2,UBE2J1,CACNB3,SEC16B,ACTR3,MAPK1,ARHGAP44,FLNA,CDC42,ASPH,ZDHHC2,PARK7,THOC2,JAK2,GM49336,RAB23,RANGAP1,ANK3,MYO1C,BAG3,BMP4,JUP,NF1,KIF3A,OS9,NOL3,DCTN1,BCAP31,SORL1,CIB1,TEK,PTPN1,GRIPAP1,PRKAA1,AKAP8L,RUFY3,IPO5,SEPT8,UHMK1,HRAS,TCF7L2,GSK3B,XPO5,HSPA1L,RBM22,ERBB2,SEC16A
GO:BP	regeneration	GO:0031099	0.0307916	1.51157	234	2971	57	21331	LRP1,TGFBR2,MMP2,MATN2,ANXA3,NNMT,PTPRF,MTPN,ANXA1,RTN4,GLI3,AXL,ACE,CFLAR,MDK,GAS6,IGSF10,TSPO,INPP5F,IGF1,BCL2,EGFR,PTPN12,CDK4,FLNA,MAPK8IP3,BAK1,ITPR1,SELENON,DAG1,FOLR1,JAK2,CD9,ADAM17,SULF2,MAP2K2,PRMT5,FKBP1B,MAP1B,RPL30,NOTCH1,IFRD1,PCNA,FZD7,ANGPT2,IGF2R,NREP,GATA4,CERS2,LARGE1,AKIRIN1,DUSP10,CSNK2A2,UPF2,MAG,KLF5,LAMB2
GO:BP	positive regulation of MAP kinase activity	GO:0043406	5.86e-07	6.23196	231	2971	69	21331	AKAP13,FGFR1,IQGAP1,RIPK1,ADAM9,TGFB3,TRF,LPAR1,KITL,MAP3K9,PTK2B,TGFBR1,P2RX7,PRKCD,SRC,ARRB1,F2R,ARAF,MDFIC,MAP3K14,ROBO1,IGF1,ERP29,MST1R,IGFBP6,MAPK1,NRG1,MAP3K7,TAOK3,EGFR,CSPG4,MAPK8IP3,BMP2,PDGFC,GADD45B,JAK2,MAP3K12,C1QTNF2,ROR2,BMP4,MAP2K2,MEF2C,ARHGEF5,MAP4K5,CD74,IQGAP3,KSR1,FGF18,TLR4,MAP3K6,ADORA1,MAP3K2,MAP3K3,EIF2AK2,SYK,APP,TIAM1,ILK,PTPN1,PXN,AJUBA,KRAS,HRAS,TRAF2,PLCE1,SASH1,CCR…
GO:BP	regulation of chemotaxis	GO:0050920	0.00200042	2.69888	231	2971	60	21331	CREB3,FGFR1,SEMA3D,ADGRA2,TUBB2B,PLXNA4,LPAR1,PTK2B,CX3CL1,ANO6,MOSPD2,NBL1,MDK,SLIT2,GAS6,CAMK1D,SWAP70,USP14,ROBO1,SEMA3F,OXSR1,ITGA2,MAPK1,VEGFD,F2RL1,CSF1R,STAP1,S1PR1,MYCBP2,LBP,LYN,YTHDF1,ADAM17,P2RX4,ADAM10,CXCR4,CDH13,MET,CXCL10,CD74,NOTCH1,GPR18,PLXNA3,FGF18,ANGPT2,CMKLR1,APP,CCL21A,TIAM1,RYK,SEMA4C,ZSWIM4,SUCNR1,AKIRIN1,MCU,RARRES2,CCR7,PDGFRB,CSF1,SEMA3E
GO:BP	protein polyubiquitination	GO:0000209	0.0204151	1.69005	231	2971	57	21331	CBL,AKTIP,RNF6,LRSAM1,RNF19A,ITCH,FBXO22,TRIM30D,PELI1,UBE2G1,ANKIB1,RNF19B,UBE2J1,BCL2,NFE2L1,XIAP,CDC23,RNF14,G2E3,UBE2E2,TRAF1,CDC27,CBFB,WWP2,CTNNB1,TRIM32,DDX3X,RNF40,UBE2K,CUL1,RNF217,TRIP12,BIRC2,TRIM44,TOPORS,FBXL7,ANAPC4,ANAPC5,TRIM27,RBCK1,RUSC1,NEDD4,UBE2W,FBXL17,TNKS,RC3H2,ANAPC7,RNF165,RNF144A,ZFP91,SMURF2,TRAF2,UBE2Q2,SASH1,OTUB1,JADE2,OTUB2
GO:BP	response to transforming growth factor beta	GO:0071559	3.9e-08	7.40939	228	2971	71	21331	CDKN2B,TGFBR2,LTBP3,ADAM9,TGFB3,APAF1,DBN1,SNX6,SPRED1,COL4A2,ADAMTSL2,TGFB2,TGFBR1,SRC,PPM1A,SCX,CFLAR,PMEPA1,ANKRD1,FBN2,ZFHX3,SOX5,SKI,ACTR3,LRRC32,CD109,MAP3K7,SKIL,RASL11B,BMP2,ACVRL1,EMILIN1,FOLR1,DUSP22,ITGB5,SOX9,HDAC2,LDLRAD4,ADAM17,CRK,ZFP36L2,MAPK7,ZEB1,VASN,SLC2A10,SDCBP,MEF2C,ARAP1,SPRY1,ZYX,USP9X,SMAD5,ZFP451,LTBP4,DUSP15,CHST11,NREP,CREBBP,SMAD2,APPL2,PXN,STAR,APPL1,LTBP1,TWSG1,SMU…
GO:BP	negative regulation of apoptotic signaling pathway	GO:2001234	4.89575e-06	5.31018	227	2971	66	21331	CREB3,RIPK1,HIF1A,RRM2B,TGFBR1,CX3CL1,CD44,SRC,CFLAR,BOK,UNC5B,KDM1A,IGF1,ITGA6,BCL2,IKBKG,MAP3K7,SNAI1,IVNS1ABP,PARK7,FAIM2,G2E3,TXNDC12,TERT,TPT1,SLC35F6,CTTN,BMI1,EYA2,BCL2L2,CLU,CTNNB1,MAPK7,ZMYND11,GNAI3,BMP4,TRIM32,PCGF2,DDX3X,VNN1,CD74,BAX,PEA15A,NFE2L2,NOL3,GNAI2,NONO,USP47,PHIP,BIRC6,SLC25A5,BMF,HTT,GAS1,GATA4,MEIS3,PTPN1,TMBIM1,SELENOS,LMNA,TCF7L2,GSK3B,ITGAV,ITPRIP,MAZ,PTTG1IP
GO:BP	regulation of ossification	GO:0030278	7.11e-08	7.14841	226	2971	70	21331	FGFR1,LTBP3,HIF1A,MGP,TMEM119,TGFB3,RASSF2,SGMS2,SUCO,DDR2,PTK2B,TGFB2,GLI3,P2RX7,ECM1,TCIRG1,IL6ST,CEBPD,TWIST1,EGR2,GPM6B,ANO6,ATP2B1,MDK,ID2,SCUBE2,IGF1,FBN2,BCL2,SKI,CCN1,MAPK1,BMP2,FAM20C,OMD,RUNX2,TWIST2,S1PR1,SOX9,RBPJ,REST,CTNNB1,NIPBL,RFLNB,BMP4,PTGER4,LRP5,ACVR2A,MEF2C,PDLIM7,SIX2,NOTCH1,SMAD5,CHSY1,AXIN2,CD276,SMOC1,CDK6,ID3,TXLNG,ILK,P3H1,RORB,TWSG1,LMNA,PBX1,GSK3B,ATF4,CSF1,SMAD7
GO:BP	receptor-mediated endocytosis	GO:0006898	2.65654e-05	4.57568	226	2971	64	21331	LRP1,CBL,TGFBR2,SYT11,TRF,RAB31,CLTC,CXCL16,SNX9,FMR1,PICALM,PIKFYVE,EPS15,ARRB1,INPP5F,GAK,ITGB1,MTMR2,PLD2,NAPB,SIRT2,LDLR,CD63,CALCRL,AU040320,TPCN2,SCRIB,PARD3,ARHGAP27,CD9,CTTN,CLU,DLG4,ANKRD13D,HNRNPK,CAP1,SCYL2,USP46,UBQLN2,AP4E1,SDCBP,ANKRD13B,LDLRAD3,GPR107,KIF3A,SFRP4,DGKD,SORL1,RAB5A,TFR2,SNX1,SYK,APP,CCL21A,FCHSD2,CD2AP,SMAP1,NEDD4,DNM1,PLCG2,WASF1,GTF2H2,FCHO1,CCR7
GO:BP	regulation of protein binding	GO:0043393	0.000899265	3.04611	226	2971	60	21331	LRP1,PTPRF,CTSZ,AKTIP,RIPOR1,TMEM173,TGFBR1,ACE,SRC,PKD1,ARRB1,CALD1,MAPRE1,KDM1A,NES,CBLB,ACTR3,MECP2,IFIT2,BMP2,CDC42,ADD2,PARK7,PLCL1,GNL3L,TERT,HSF1,MFNG,PLSCR1,GOLGA2,DZIP1,CRK,PBXIP1,EPHB6,FAM220A,HNRNPK,BMP4,MET,SPON1,BAX,NFATC4,STK3,PLK2,EFHB,SORL1,LFNG,MAPK8,STK4,CARM1,KRIT1,DACT1,APP,TIAM1,PPP2CB,RACK1,TCF7L2,GSK3B,ROCK1,HIPK2,CLDN5
GO:BP	actin polymerization or depolymerization	GO:0008154	2.19971e-05	4.65763	225	2971	64	21331	TMOD3,DBN1,MTPN,DSTN,ARPC2,ARFIP2,PFN2,PTK2B,SSH3,PREX1,SNX9,PRKCD,SPTAN1,CAPZA1,SPIRE2,ACTR2,SLIT2,PPP1R9B,SWAP70,KIRREL,NCKAP1,DLG1,ARPC5L,ACTR3,ARPC3,GMFB,F2RL1,BAIAP2,AQP2,ADD2,TWF1,ARPC5,RASA1,CTTN,CDC42EP3,ENAH,NAA80,SH3BP1,MYO1C,ABITRAM,CAP1,LIMA1,DIAPH2,BIN1,CYFIP1,ANG,ARF6,VILL,CDC42EP4,AP1AR,RHOA,CARMIL1,MICALL2,MICAL2,CDC42EP5,RICTOR,CCL21A,FCHSD2,TRIM27,LATS1,CAPG,WASF1,ESAM,SPTBN1
GO:BP	negative regulation of protein kinase activity	GO:0006469	0.00393442	2.40512	225	2971	58	21331	CDKN2B,CBL,UCHL1,WWTR1,SPRED1,FGFR1OP,PTPRJ,DNAJC3,NPPA,PRKCD,CBLB,HMGCR,INPPL1,GNAQ,PARK7,DUSP6,EPHB2,GADD45B,DUSP4,ERRFI1,DUSP22,LYN,IRAK3,ADARB1,TRIB1,NF2,PPM1E,ZFYVE28,BMP4,NF1,LRP5,PRKAR1B,SHB,SPRY1,LRP6,TSG101,PTPRO,HEG1,GSKIP,CASP3,IGF1R,SORL1,CORO1C,FBXO7,APC,SOCS4,HIPK3,PKN1,ILK,CIB1,PTPN1,TRIM27,LATS1,RACK1,DUSP10,WARS,GSK3B,ITPRIP
GO:BP	cellular response to transforming growth factor beta stimulus	GO:0071560	1.29e-07	6.88873	224	2971	69	21331	CDKN2B,TGFBR2,LTBP3,ADAM9,TGFB3,APAF1,DBN1,SNX6,SPRED1,COL4A2,ADAMTSL2,TGFB2,TGFBR1,SRC,PPM1A,SCX,CFLAR,PMEPA1,ANKRD1,FBN2,SOX5,SKI,ACTR3,LRRC32,CD109,MAP3K7,SKIL,RASL11B,BMP2,ACVRL1,EMILIN1,FOLR1,DUSP22,ITGB5,SOX9,HDAC2,LDLRAD4,ADAM17,CRK,ZFP36L2,MAPK7,ZEB1,VASN,SLC2A10,SDCBP,MEF2C,ARAP1,SPRY1,ZYX,USP9X,SMAD5,ZFP451,LTBP4,DUSP15,CHST11,NREP,CREBBP,SMAD2,APPL2,PXN,STAR,APPL1,LTBP1,TWSG1,SMURF2,ZM…
GO:BP	extrinsic apoptotic signaling pathway	GO:0097191	0.00337181	2.47214	224	2971	58	21331	FGFR1,RIPK1,KITL,TGFB2,TGFBR1,P2RX7,CX3CL1,SRPX,ITM2C,SRC,PAK2,CFLAR,BOK,UNC5B,IGF1,ITGA6,BCL2,MLLT11,SKIL,LTBR,BCL10,HIPK1,KRT18,TNFRSF12A,BAK1,PARK7,FAIM2,TERT,TRAF1,CTTN,EYA2,BCL2L2,MAPK7,ZMYND11,BAG3,BMP4,NF1,DDX3X,BAX,PEA15A,NOL3,STK3,PHIP,BIRC6,CASP2,HTT,STK4,GAS1,TIMP3,TMBIM1,RBCK1,LMNA,TCF7L2,GSK3B,CASP8AP2,TRAF2,ITGAV,ITPRIP
GO:BP	positive regulation of protein catabolic process	GO:0045732	0.00744696	2.12802	224	2971	57	21331	NUPR1,LRP1,ADAM9,STX5A,NKD2,MSN,PTK2B,SNX9,RNF19A,DDB1,ITCH,FBXO22,CUL4A,USP5,CSNK1D,ANKIB1,RNF19B,EDEM2,CBLB,NRD1,CUL4B,SIRT2,RNF14,LDLR,SEC22B,BAG6,SOX9,TRIB1,WWP2,ATXN3,CLU,UBQLN2,TRIM32,SNX33,RNF40,RNF217,PLK2,BCAP31,SORL1,MAPK8,LPCAT1,APC,SNX1,SOCS4,DACT1,RNFT1,APP,PACSIN3,ZFAND2A,NEDD4,RACK1,RNF185,RNF144A,GSK3B,SMURF2,SMAD7,PTTG1IP
GO:BP	endosomal transport	GO:0016197	2.92e-07	6.53514	223	2971	68	21331	SNX18,SNX6,ARL4C,STX5A,TBC1D23,CLTC,WASHC4,SNX9,LYST,PICALM,PIKFYVE,EPS15,RAB8A,ANXA8,INPP5F,GOSR2,SNX8,VPS4B,STX12,RAB14,ARHGAP44,STX6,CDC42,RAB13,TMEM87A,ZDHHC2,RAB11FIP3,EPS15L1,EHD3,SCRIB,STAM,AP5B1,RAB11FIP4,RAB7B,ACAP2,VPS54,VAMP4,VPS26C,SNX5,CMTM6,SNX27,ARHGAP1,CLEC16A,ARF6,SNX33,TMEM87B,PQLC1,AP3D1,CHMP3,VPS37D,ANKRD27,SNX4,DCTN1,MICALL2,SORL1,CORO1C,ZFYVE16,VPS39,SNX1,CHMP7,TRIM27,GRIPAP…
GO:BP	endothelial cell migration	GO:0043542	2.34e-07	6.63038	222	2971	68	21331	FGFR1,SERPINF1,HIF1A,FLT4,ANXA3,SPRED1,ADGRA2,PRCP,AKT3,ANXA1,FOXC2,PTK2B,TGFBR1,LOXL2,PTPRM,ANGPT4,CYP1B1,SLIT2,ROBO1,IGF1,SRPX2,MECP2,ITGB1,ROCK2,RAB13,FAP,AMOTL1,ACVRL1,JCAD,STC1,SYNJ2BP,ADAMTS9,FOXP1,ADAM17,P2RX4,HDAC9,SH3BP1,SP1,EGR3,PIK3C2A,RRAS,BMP4,JUP,NF1,CDH13,MEF2C,MET,PLEKHG5,SRF,NOTCH1,RHOA,NFE2L2,FGF18,PLK2,ANGPT2,MAP3K3,KRIT1,PLPP3,CIB1,TEK,STARD13,PXN,CARD10,CLEC14A,MMRN2,ITGAV,SA…
GO:BP	regulation of small GTPase mediated signal transduction	GO:0051056	5.26e-07	6.27926	221	2971	67	21331	AKAP13,CBL,MYO9B,SIPA1L1,RASA4,ARHGEF2,LPAR1,KITL,RIPOR1,TGFB2,TIMP2,KALRN,SRC,ARRB1,F2R,RASAL3,SLIT2,ROBO1,IGF1,ITGB1,NRG1,SYNPO2L,CDC42BPA,F2RL1,ARHGAP44,CHN2,ARHGEF3,EPHB2,ARFGEF3,RASA1,SHOC2,RASGEF1A,CRK,ARHGEF25,SOS2,SH3BP1,ERBIN,NF1,MET,ARF6,KANK2,SPRY1,NOTCH1,GPR18,HEG1,ABRA,MYOC,TNK1,SYNGAP1,CAMK2D,AUTS2,SIPA1L3,STARD13,PPP2CB,CD2AP,CYTH3,RASAL1,KRAS,F2RL3,CHN1,HRAS,PLCE1,PDGFRB,ARHGAP42,…
GO:BP	mesenchymal cell differentiation	GO:0048762	8.33766e-06	5.07896	220	2971	64	21331	FGFR1,TGFBR2,HIF1A,TGFB3,SEMA3D,FRZB,WWTR1,SPRED1,ADIPOR1,KITL,RTN4,FOXC2,TGFB2,TGFBR1,LOXL2,TWIST1,MDK,AKNA,BCL2,PHLDB1,SEMA3F,TBX20,MAPK1,SNAI1,EDNRB,FLNA,BMP2,DACT3,LAMA5,POFUT2,DAG1,PPP3R1,FOLR1,TCF21,SOX9,HDAC2,LDLRAD4,RBPJ,CTNNB1,VASN,RFLNB,BMP4,SDCBP,MEF2C,SPRY1,SIX2,LRP6,SOX8,NOTCH1,AXIN2,CORO1C,OLFM1,CLASP2,TIAM1,SMAD2,SEMA4C,MCRIP1,NRP2,FBXL17,TCF7L2,GSK3B,DLG5,SMAD7,SEMA3E
GO:BP	regulation of endocytosis	GO:0030100	4.63e-09	8.33485	219	2971	71	21331	MIB1,LRP1,CBL,MFF,SYT11,TRF,ACTN4,LRSAM1,AXL,FMR1,SRC,PICALM,ANO6,ARRB1,RAB5B,CLIP3,ITGB1,MTMR2,ITGA2,PLD2,F2RL1,NAPB,PIP5K1C,RAB4B,CDC42,STAP1,SIRT2,RAB5C,LBP,CD63,SCRIB,PARD3,SYNJ2BP,EPN2,VAMP4,CLU,DLG4,ANKRD13D,HNRNPK,CBLL1,SCYL2,BIN1,USP46,UBQLN2,CDH13,SDCBP,ANKRD13B,SNX33,PPP3CA,TSG101,KIF3A,SFRP4,DGKD,RAB5A,TFR2,SYK,APP,CCL21A,PTPN1,APPL2,CD2AP,SMAP1,PACSIN3,NEDD4,ANKFY1,DNM1,APPL1,RAB4A,PL…
GO:BP	morphogenesis of a branching structure	GO:0001763	0.000192745	3.71502	217	2971	60	21331	KDM5B,FGFR1,SULF1,TGFBR2,MGP,CTSZ,RTN4,FOXC2,GLI3,COL4A1,SRC,ETV4,PKD1,MDK,SLIT2,GLI2,IGF1,TGM2,SETD2,DLG1,BCL2,MECP2,TBX20,MMP14,BMP2,LAMA5,GNA13,DAG1,PPP3R1,ST14,LGR4,TCF21,SOX9,CTNNB1,HNRNPK,BMP4,LRP5,MET,SPRY1,SIX2,SRF,SOX8,NOTCH1,NFATC4,GREB1L,FOXF1,STK4,ILK,TEK,PXN,FGF7,KRAS,SHOX2,PBX1,DLG5,EPHA7,CSF1,EPHA2,SEMA3E,RSPO3
GO:BP	stem cell differentiation	GO:0048863	0.0490754	1.30914	216	2971	53	21331	LTBP3,HIF1A,MEOX1,SEMA3D,FRZB,OCIAD1,KITL,FOXC2,TGFB2,VSIR,ETV4,TWIST1,SETD2,BCHE,SOX5,SEMA3F,MAPK1,NRG1,EDNRB,LAMA5,RUNX2,FZD1,FOLR1,SOX9,RBPJ,ZFP36L2,REST,CTNNB1,BMP4,MEF2C,SHC4,LRP6,SRF,SOX8,NOTCH1,PUM1,PUS7,NFE2L2,CORO1C,CDK6,DHX36,GATA4,EIF2AK2,STAT3,SEMA4C,CDK13,NRP2,HNRNPU,N4BP2L2,FBXL17,GSK3B,SEMA3E,TEAD2
GO:BP	regulation of cell-substrate adhesion	GO:0010810	3.15e-10	9.50111	213	2971	72	21331	NEDD9,LRP1,IQGAP1,CCDC80,DBN1,PEAK1,ARPC2,PTK2B,PTPRJ,ACTN4,PREX1,NID1,LGALS1,SRC,CASK,GPM6B,DOCK1,MDK,ITGA5,FBLN2,ITGA6,BCL2,CCN1,UTRN,ITGB1,TSC1,ABI3BP,FBLN1,MMP14,FLNA,CDC42,COL16A1,ACVRL1,EMILIN1,DAG1,JAK2,RSU1,DUSP22,RASA1,PCSK5,CRK,ATXN3,RRAS,JUP,NF1,CDH13,SKAP1,NOTCH1,AP1AR,RHOA,MYOC,CARMIL1,FZD7,FOXF1,CORO1C,CDK6,ANGPT2,STK4,CLASP2,ARHGAP6,CCL21A,ILK,CIB1,TEK,LIMS2,ECM2,GSK3B,ROCK1,WDPCP,…
GO:BP	protein-containing complex disassembly	GO:0032984	0.027981	1.55314	212	2971	53	21331	TMOD3,MAP1A,HDGFL3,MTPN,DSTN,ARHGEF2,ARPC2,CAMSAP2,SPTAN1,CAPZA1,KIF5B,STX17,PPP1R9B,SWAP70,ATG14,NES,UVRAG,GAK,MAP1S,VPS4B,TMEM39A,NRG1,F2RL1,NAPB,EIF5A2,UPF1,AQP2,ASPH,ADD2,TWF1,IRAK3,SH3BP1,SMARCB1,LIMA1,GSPT2,CLEC16A,VILL,MAP1B,PHF23,CARMIL1,MICAL2,PBRM1,APC,SMARCD2,CIB1,CEBPG,KIF18A,DDIT4,CAPG,OGA,NAPA,SMARCC2,SPTBN1
GO:BP	bone development	GO:0060348	1.92e-09	8.71739	211	2971	70	21331	AKAP13,SULF1,TGFBR2,LTBP3,TMEM119,TGFB3,SH3PXD2B,PIP4K2A,GLI3,PLS3,IFT80,EXT1,TTC9,SRC,TWIST1,SCX,THBS3,ANO6,VKORC1,SCUBE2,IGF1,FREM1,COL27A1,SNX10,MMP14,INPPL1,MEIS1,BMP2,FAM20C,RUNX2,NSD2,PDGFC,STC1,NAB2,SOX9,RAB23,FOXP1,SULF2,RARA,BBX,INSIG2,FOXN3,ALPL,RFLNB,BMP4,PTGER4,LRP5,MEF2C,SRF,PAPSS2,SMAD5,CHSY1,AXIN2,TRIM45,RHOA,SFRP4,MYOC,FGF18,RPL13,PPIB,NPR2,PAPPA2,CARM1,TEK,P3H1,SBDS,CADM1,LRRC17,…
GO:BP	cell-matrix adhesion	GO:0007160	5.49e-08	7.2606	211	2971	67	21331	LRP1,IQGAP1,ADAM9,CCN2,VCAM1,PEAK1,PTK2B,PTPRJ,NID1,SRC,CASK,ACTN1,GPM6B,FREM1,ITGA6,BCL2,UTRN,ITGB1,TSC1,ITGA2,ITGB8,MMP14,COL16A1,ACVRL1,EMILIN1,DAG1,CD63,DUSP22,RASA1,ITGB5,ADAMTS9,CTTN,PCSK5,CTNNB1,RRAS,JUP,NF1,CDH13,SKAP1,CD96,ZYX,SRF,PIP5K1A,RHOA,TRPM7,MYOC,OTOA,CORO1C,CDK6,CLASP2,ARHGAP6,CCL21A,TIAM1,ILK,CIB1,TEK,PXN,AJUBA,ITGA10,GSK3B,ITGAV,ROCK1,COL5A3,WDPCP,CSF1,SEMA3E,EFNA5
GO:BP	respiratory tube development	GO:0030323	1.61e-07	6.79378	211	2971	66	21331	FGFR1,TGFBR2,LTBP3,MGP,FLT4,CCN2,ATXN1L,TNS3,CTSZ,MAN2A1,ADAMTSL2,ADAMTS2,FSTL3,GLI3,RCN3,FOXP2,ACE,ATP7A,PKD1,GLI2,IGF1,MAN1A2,ASAH1,MAPK1,SP3,MMP14,EGFR,MAPK8IP3,CDC42,LAMA5,SELENON,DAG1,PPP3R1,CRISPLD2,ERRFI1,BAG6,TCF21,SOX9,RBPJ,FOXP1,PCSK5,PTK7,SP1,CTNNB1,BMP4,MAP2K2,SEC24B,LIPA,SPRY1,SRF,NOTCH1,SAV1,HEG1,FGF18,FOXF1,GATA4,SMAD2,PLOD3,STRA6,FGF7,KRAS,RC3H2,DLG5,PHF14,PDGFRB,ZFPM2
GO:BP	positive regulation of supramolecular fiber organization	GO:1902905	2.8e-09	8.5532	208	2971	69	21331	TGFB3,CCN2,SH3PXD2B,DSTN,LPAR1,ARPC2,ARFIP2,PFN2,SYNPO,PTK2B,TGFBR1,CX3CL1,NIN,SNX9,CCDC88A,CDK5RAP2,SPIRE2,ACTR2,MAPRE1,SWAP70,KIRREL,NCKAP1,DLG1,ARPC5L,ACTR3,MECP2,ARPC3,GMFB,TSC1,SYNPO2L,F2RL1,BAIAP2,FLNA,CDC42,RHOC,ROCK2,TOGARAM1,ARPC5,PDE4DIP,CTTN,CDC42EP3,LIMK1,NF2,PPM1E,MYO1C,BIN1,CYFIP1,MET,ARF6,ARHGEF5,CDC42EP4,MAP1B,AP1AR,COLGALT1,RHOA,MYOC,CARMIL1,DCTN1,CD47,MAPK8,CDC42EP5,CLIP1,RICTOR…
GO:BP	lung development	GO:0030324	2.34e-07	6.6309	208	2971	65	21331	FGFR1,TGFBR2,LTBP3,MGP,FLT4,CCN2,ATXN1L,TNS3,CTSZ,MAN2A1,ADAMTSL2,ADAMTS2,FSTL3,GLI3,RCN3,FOXP2,ACE,ATP7A,PKD1,GLI2,IGF1,MAN1A2,ASAH1,MAPK1,SP3,MMP14,EGFR,MAPK8IP3,CDC42,LAMA5,SELENON,DAG1,PPP3R1,CRISPLD2,ERRFI1,BAG6,TCF21,SOX9,RBPJ,FOXP1,PTK7,SP1,CTNNB1,BMP4,MAP2K2,SEC24B,LIPA,SPRY1,SRF,NOTCH1,SAV1,HEG1,FGF18,FOXF1,GATA4,SMAD2,PLOD3,STRA6,FGF7,KRAS,RC3H2,DLG5,PHF14,PDGFRB,ZFPM2
GO:BP	negative regulation of cell projection organization	GO:0031345	9.19e-08	7.03674	204	2971	65	21331	DPYSL3,LRP1,SEMA3D,TRIM46,PTPRF,CTSZ,LPAR1,RTN4,PFN2,RNF6,NGEF,ITM2C,LGALS1,PRKCD,PMP22,VIM,SLIT2,INPP5F,GAK,SEMA3F,ACTR3,MECP2,ITGB1,TSC1,ARHGAP44,CSPG4,FLNA,INPPL1,ZFP365,STAP1,THOC2,EPHB2,TRPC6,HDAC2,RBPJ,ADAM17,PTPN9,ARF6,PPP3CA,IFRD1,NFATC4,RHOA,PLXNA3,YWHAH,PLK2,RAB3IP,FSTL4,TRAK2,CARM1,SYNGAP1,CCL21A,RYK,CIB1,SEMA4C,ODF2L,CERS2,RUFY3,INPP5J,ASAP1,CD38,GSK3B,EPHA7,MAG,ULK2,SEMA3E
GO:BP	establishment or maintenance of cell polarity	GO:0007163	2.7e-07	6.5679	204	2971	64	21331	PRKCI,ARHGEF2,FAT1,MYO9A,DLG2,MSN,PTK2B,PKD1,CDK5RAP2,ACTR2,DOCK7,IGF1,NCKAP1,DLG1,ACTR3,ITGB1,PDLIM1,CDC42,CENPA,AMOTL1,SDCCAG8,ARPC5,SCRIB,PARD3,SYNJ2BP,CRK,SH3BP1,PTK7,MYO18A,CAP1,ARF4,ARF6,SPRY1,MAP1B,KIF3A,RHOA,CARMIL1,CD3G,PDCD6IP,DCTN1,FOXF1,HTT,KRIT1,RICTOR,CCL21A,ILK,SIPA1L3,TEK,RPGRIP1L,SPAG5,SAPCD2,RUFY3,FRMD4B,CYTH3,RACK1,EXOC4,MPP5,FRMD4A,LMNA,GSK3B,DLG5,PARVA,CCR7,WDPCP
GO:BP	cell-cell junction organization	GO:0045216	0.0084358	2.07387	204	2971	53	21331	TGFB3,PRKCI,TGFB2,ACTN4,TGFBR1,EXT1,ACE,SRC,PAK2,SVEP1,F2R,DLG1,ITGB1,SNAI1,F2RL1,CSF1R,HIPK1,FLNA,CDC42,RHOC,ROCK2,RAB13,TJP1,CDH19,GRHL1,PKN2,PARD3,NUMBL,CD9,ADAM10,NF2,XIRP2,CTNNB1,MYO1C,CTNND1,NECTIN1,JUP,PERP,SRF,RHOA,PTPRO,HEG1,PDCD6IP,MICALL2,CLDN15,LIMS2,MPP5,ESAM,DLG5,ROCK1,EPHA2,CLDN5,SMAD7
GO:BP	regulation of cell size	GO:0008361	0.00314905	2.50182	203	2971	54	21331	LRP1,SEMA3D,SLC12A7,DBN1,TRIM46,MTPN,PLXNA4,MSN,AKT3,RTN4,RNF6,P2RX7,ATP7A,ANO6,IST1,SLIT2,KDM1A,LRRC8A,VAV3,SEMA3F,ACTR3,TSC1,CDK4,AQP2,TNFRSF12A,CTTN,LIMK1,TTL,CYFIP1,GOLGA4,SRF,MAP1B,IFRD1,RPL4,RHOA,PLXNA3,IQGAP3,FSTL4,ISLR2,OLFM1,RYK,CLN8,ILK,ANXA7,SEMA4C,RUFY3,SLC12A8,SLC12A6,GSK3B,EPHA7,MAG,ULK2,SEMA3E,EFNA5
GO:BP	actomyosin structure organization	GO:0031032	2.85564e-05	4.5443	202	2971	59	21331	AKAP13,TMOD3,TGFB3,CCN2,SH3PXD2B,PGM5,LPAR1,PFN2,PTK2B,TGFBR1,MYOZ2,SRC,PAK2,CCDC88A,CNN2,ARRB1,CFLAR,CSRP2,MYH10,ITGB1,TSC1,SYNPO2L,PDLIM1,CDC42BPA,CDC42,RHOC,ROCK2,TJP1,FAM171A1,NEBL,S1PR1,EPB41L2,ITGB5,FOXP1,LIMK1,NF2,PPM1E,MYO18A,CNN3,PTGER4,MEF2C,ARAP1,MET,KANK2,ARHGEF5,ZYX,SRF,RHOA,TRPM7,MYOC,CARMIL1,PDCD6IP,CD47,CLASP2,ARHGAP6,PXN,ROCK1,PDGFRB,TNFAIP1
GO:BP	positive regulation of binding	GO:0051099	8.71254e-06	5.05986	201	2971	60	21331	LRP1,AKTIP,RIPOR1,TGFB2,TMEM173,ACE,FMR1,FAM129B,TWIST1,PKD1,EIF3E,ARRB1,CALD1,MAPRE1,KDM1A,IGF1,SKI,ACTR3,ITGA2,HIPK1,CTBP2,BMP2,ADD2,ENO1,SIRT2,PARK7,EDF1,PLCL1,TERT,HSF1,JAK2,MFNG,RARA,EPHB6,CTNNB1,FAM220A,NIPBL,BMP4,MET,CDK9,SPON1,PARP9,STK3,TLR4,PLK2,LFNG,STK4,KRIT1,HIPK3,DACT1,PYGO2,APP,TIAM1,PPP2CB,DHX9,WAPL,TCF7L2,GSK3B,HIPK2,CLDN5
GO:BP	osteoblast differentiation	GO:0001649	6.11181e-05	4.21383	201	2971	58	21331	FGFR1,TMEM119,SH3PXD2B,WWTR1,RASSF2,SUCO,DDR2,GLI3,IFT80,TCIRG1,IL6ST,CEBPD,TWIST1,GLI2,ID2,SCUBE2,IGF1,FBN2,SKI,CCN1,SNAI1,BMP2,FAM20C,RUNX2,TWIST2,FZD1,H3F3A,LGR4,SOX9,CBFB,REST,CTNNB1,IGFBP3,BMP4,PTGER4,NF1,LRP5,ACVR2A,MEF2C,PDLIM7,SOX8,NOTCH1,SMAD5,AXIN2,CD276,MYOC,SMOC1,CDK6,ID3,ILK,JUNB,RORB,TWSG1,SHOX2,LMNA,GSK3B,ATF4,EPHA2
GO:BP	regulation of organelle assembly	GO:1902115	0.0118442	1.92649	201	2971	52	21331	NUPR1,AKAP13,RAB3GAP2,SIPA1L1,ARHGEF2,ARPC2,SDC1,MSN,PIP4K2A,LRSAM1,SRC,CEP192,CCDC88A,PIKFYVE,CDK5RAP2,EHMT2,VPS4B,DYNLL1,TMEM39A,TRAPPC12,SEPT9,DYNC1H1,SDCCAG8,PLK4,ATMIN,SEC22B,C9ORF72,STAM,DZIP1,CEP295NL,PIP4K2C,CNOT6,UBQLN2,PAN3,SDCBP,MEF2C,SCFD1,ARHGEF5,TSG101,RHOA,PHF23,PDCD6IP,PLK2,STX18,MAPK8,HTT,PRKAA1,CEP120,SPAG5,ODF2L,HNRNPU,ASAP1
GO:BP	morphogenesis of a branching epithelium	GO:0061138	0.00190592	2.7199	200	2971	54	21331	KDM5B,FGFR1,SULF1,TGFBR2,MGP,CTSZ,FOXC2,GLI3,COL4A1,SRC,ETV4,PKD1,MDK,SLIT2,GLI2,IGF1,TGM2,DLG1,BCL2,TBX20,MMP14,BMP2,LAMA5,GNA13,DAG1,PPP3R1,ST14,LGR4,TCF21,SOX9,CTNNB1,BMP4,LRP5,MET,SPRY1,SIX2,SRF,SOX8,NOTCH1,NFATC4,GREB1L,FOXF1,STK4,ILK,TEK,PXN,FGF7,KRAS,PBX1,DLG5,CSF1,EPHA2,SEMA3E,RSPO3
GO:BP	organ growth	GO:0035265	0.0487354	1.31216	200	2971	50	21331	AKAP13,FGFR1,TGFBR2,RIPK1,DDR2,FOXC2,TGFB2,TGFBR1,ECM1,EXT1,NPPA,THBS3,IGF1,EHMT2,PI16,COL27A1,BCL2,TBX20,MAPK1,FBLN5,MEIS1,DUSP6,S1PR1,STC1,SOX9,RBPJ,FOXP1,RARA,CTNNB1,MEF2C,AKAP6,NOTCH1,SAV1,HEG1,STK3,STK4,CARM1,CAMK2D,GATA4,SMAD2,LATS1,KCNK2,FGF7,TCF7L2,GSK3B,RGS4,POR,G6PDX,PDGFRB,ZFPM2
GO:BP	JNK cascade	GO:0007254	0.0487354	1.31216	200	2971	50	21331	RIPK1,FLT4,CCN2,TRF,RASSF2,MAP3K9,PTK2B,SH3RF3,NPPA,ITCH,MDFIC,MAP3K7,LTBR,TAOK3,F2RL1,EGFR,MAPK8IP3,CDC42,EDA2R,GADD45B,TRAF1,PJA2,MAP3K12,DUSP22,TRIB1,ZMYND11,ROR2,PTGER4,ARHGEF5,HACD3,SFRP4,DUSP15,STK3,TLR4,IGF1R,MAPK8,CDC42EP5,HIPK3,DACT1,SYK,APP,CCL21A,TIAM1,PTPN1,DUSP10,HRAS,TRAF2,SASH1,HIPK2,CCR7
GO:BP	regulation of actin filament length	GO:0030832	0.00022406	3.64964	198	2971	56	21331	TMOD3,DBN1,MTPN,DSTN,ARPC2,ARFIP2,PFN2,PTK2B,SSH3,PREX1,SNX9,PRKCD,SPTAN1,CAPZA1,SPIRE2,ACTR2,SLIT2,SWAP70,KIRREL,NCKAP1,DLG1,ARPC5L,ACTR3,ARPC3,GMFB,F2RL1,BAIAP2,ADD2,TWF1,ARPC5,RASA1,CTTN,CDC42EP3,NAA80,SH3BP1,MYO1C,ABITRAM,LIMA1,BIN1,CYFIP1,ARF6,VILL,CDC42EP4,AP1AR,RHOA,CARMIL1,CDC42EP5,RICTOR,CCL21A,FCHSD2,TRIM27,LATS1,CAPG,WASF1,ESAM,SPTBN1
GO:BP	actin filament polymerization	GO:0030041	0.00319801	2.49512	198	2971	53	21331	TMOD3,DBN1,MTPN,ARPC2,ARFIP2,PFN2,PTK2B,SSH3,PREX1,SNX9,PRKCD,SPTAN1,CAPZA1,SPIRE2,ACTR2,SLIT2,KIRREL,NCKAP1,DLG1,ARPC5L,ACTR3,ARPC3,GMFB,BAIAP2,ADD2,TWF1,ARPC5,RASA1,CTTN,CDC42EP3,MYO1C,ABITRAM,DIAPH2,BIN1,CYFIP1,ANG,ARF6,VILL,CDC42EP4,AP1AR,RHOA,CARMIL1,MICALL2,CDC42EP5,RICTOR,CCL21A,FCHSD2,TRIM27,LATS1,CAPG,WASF1,ESAM,SPTBN1
GO:BP	regulation of axonogenesis	GO:0050770	2.7522e-05	4.56032	197	2971	58	21331	MAP6,LRP1,SIPA1L1,SEMA3D,DBN1,TRIM46,TUBB2B,PLXNA4,RTN4,RNF6,NIN,PAK2,PICALM,VIM,IST1,SLIT2,ROBO1,TIAM2,SEMA3F,ACTR3,SKIL,PLXNB2,TNFRSF12A,EPHB2,MYCBP2,KIF13B,YTHDF1,CTTN,GOLGA2,LIMK1,TTL,CYFIP1,MAP2K2,GOLGA4,SRF,MAP1B,IFRD1,RPL4,PLXNA3,FSTL4,TRAK2,ISLR2,OLFM1,SYNGAP1,TIAM1,RYK,ILK,SEMA4C,RUFY3,ZSWIM4,SHOX2,CHN1,GSK3B,EPHA7,MAG,ULK2,SEMA3E,EFNA5
GO:BP	tissue remodeling	GO:0048771	2.7522e-05	4.56032	197	2971	58	21331	CBL,MMP2,LTBP3,HIF1A,TMEM119,TGFB3,FLT4,TRF,RASSF2,CTSK,SUCO,DDR2,FOXC2,PTK2B,TGFB2,AXL,P2RX7,SRC,TCIRG1,ATP7A,F2R,CELA1,MDK,IGF1,TGM2,SNX10,MMP14,CSF1R,EGFR,CSPG4,FLNA,BAK1,ACVRL1,S1PR1,LGR4,RBPJ,ABCB1B,CTNNB1,PTGER4,NF1,LRP5,MEF2C,LIPA,PPP3CA,BAX,NOL3,ANGPT2,PBRM1,PLEKHM1,GATA4,SYK,EFNA2,CD38,GSK3B,ITGAV,ROCK1,EPHA2,RSPO3
GO:BP	regulation of actin polymerization or depolymerization	GO:0008064	0.000185565	3.73151	197	2971	56	21331	TMOD3,DBN1,MTPN,DSTN,ARPC2,ARFIP2,PFN2,PTK2B,SSH3,PREX1,SNX9,PRKCD,SPTAN1,CAPZA1,SPIRE2,ACTR2,SLIT2,SWAP70,KIRREL,NCKAP1,DLG1,ARPC5L,ACTR3,ARPC3,GMFB,F2RL1,BAIAP2,ADD2,TWF1,ARPC5,RASA1,CTTN,CDC42EP3,NAA80,SH3BP1,MYO1C,ABITRAM,LIMA1,BIN1,CYFIP1,ARF6,VILL,CDC42EP4,AP1AR,RHOA,CARMIL1,CDC42EP5,RICTOR,CCL21A,FCHSD2,TRIM27,LATS1,CAPG,WASF1,ESAM,SPTBN1
GO:BP	receptor metabolic process	GO:0043112	0.0027037	2.56804	197	2971	53	21331	HIF1A,RAB31,CLTC,FMR1,ITCH,PICALM,EPS15,ARRB1,FNTA,INPP5F,UVRAG,ITGB1,MTMR2,PLD2,NRG1,REP15,NAPB,SIRT2,CD63,CALCRL,EHD3,SCRIB,PARD3,HDAC2,CD9,DLG4,ANKRD13D,HNRNPK,SCYL2,USP46,UBQLN2,SDCBP,ANKRD13B,ARAP1,GRIA3,AP1AR,SFRP4,SORL1,RAB5A,SNX1,SYK,APP,SEC24A,PTPN1,PIK3R4,NEDD4,DNM1,PLCG2,LAMTOR1,ITGAV,GTF2H2,ECE1,ZNRF3
GO:BP	cartilage development	GO:0051216	8.27199e-06	5.08239	196	2971	59	21331	FGFR1,SULF1,TGFBR2,LTBP3,HIF1A,MGP,CCN2,FRZB,CTSK,TGFB2,TGFBR1,GLI3,IFT80,ECM1,CD44,EXT1,LOXL2,ATP7A,PKD1,SCX,THBS3,MDK,GLI2,SCUBE2,COL27A1,SOX5,ARID5A,CCN1,ITGB8,SNAI1,BMP1,BMP2,TGFBI,LUM,RUNX2,STC1,SOX9,SULF2,RARA,CREB3L2,SNX19,CTNNB1,ZEB1,RFLNB,ROR2,BMP4,MEF2C,SIX2,SRF,SMAD5,CHSY1,AXIN2,FGF18,CHST11,CARM1,PTHLH,SHOX2,POR,SMAD7
GO:BP	regulation of protein localization to membrane	GO:1905475	0.000321204	3.49322	195	2971	55	21331	LRP1,MFF,DBN1,PRKCI,ARPC2,NKD2,NLGN2,CLTC,KALRN,PICALM,TCAF1,KIF5B,PPP1R9B,DLG1,CLIP3,CACNB3,RAPGEF4,ACTR3,ITGB1,MMP14,EGFR,ARHGAP44,SLC5A3,ZDHHC2,GPC6,CNPY4,EPHB2,ZMYND8,ANK3,ADAM10,VAMP4,LYPD1,DLG4,MYO1C,PTPN9,SQSTM1,SNX27,ARF6,PGRMC1,CAMK2D,CIB1,GRIPAP1,MUSK,TMBIM1,RACK1,GOPC,APPL1,HRAS,GSK3B,VTI1B,LYPLA1,EPHA2,SPTBN1,RHOQ,ERBB2
GO:BP	regulation of cell projection assembly	GO:0060491	7.01379e-05	4.15405	192	2971	56	21331	DPYSL3,DBN1,DOCK11,ARPC2,PFN2,TGFBR1,P2RX7,PRKCD,FMR1,SRC,ATP7A,CCDC88A,ACTR2,SLIT2,NCKAP1,FXR1,ACTR3,ATP8B1,DYNLL1,SEPT9,F2RL1,ARHGAP44,CDC42,TWF1,STAP1,SDCCAG8,ATMIN,ZMYND8,DZIP1,CDC42EP3,PODXL,ABITRAM,CYFIP1,ARAP1,ARF6,SRF,CDC42EP4,RAB3IP,CORO1C,RAB5A,HTT,PLEKHM1,APC,CDC42EP5,CCL21A,AUTS2,CEP120,ODF2L,AKIRIN1,HRAS,PLCE1,CCR7,KLF5,WDPCP,EPHA2,RHOQ
GO:BP	neuron projection extension	GO:1990138	0.000460233	3.33702	192	2971	54	21331	LRP1,IQGAP1,SEMA3D,DBN1,TRIM46,PLXNA4,ITSN2,RTN4,RNF6,PICALM,SLIT2,KDM1A,SEMA3F,ACTR3,MECP2,ITGB1,TNFRSF12A,C9ORF72,NDN,CTTN,LIMK1,CTNNB1,HNRNPK,TTL,CXCR4,CYFIP1,EIF2AK4,GOLGA4,USP9X,SRF,MAP1B,IFRD1,RPL4,PLXNA3,ISLR2,OLFM1,AUTS2,TIAM1,RYK,ILK,SPG11,SEMA4C,NRP2,RUFY3,RASAL1,SLC23A2,WASF1,GSK3B,RAPH1,MAG,LAMB2,JADE2,ULK2,SEMA3E
GO:BP	regulation of plasma membrane bounded cell projection assembly	GO:0120032	0.000123256	3.90919	190	2971	55	21331	DPYSL3,DBN1,DOCK11,ARPC2,PFN2,TGFBR1,P2RX7,PRKCD,FMR1,ATP7A,CCDC88A,ACTR2,SLIT2,NCKAP1,FXR1,ACTR3,ATP8B1,DYNLL1,SEPT9,F2RL1,ARHGAP44,CDC42,TWF1,STAP1,SDCCAG8,ATMIN,ZMYND8,DZIP1,CDC42EP3,PODXL,ABITRAM,CYFIP1,ARAP1,ARF6,SRF,CDC42EP4,RAB3IP,CORO1C,RAB5A,HTT,PLEKHM1,APC,CDC42EP5,CCL21A,AUTS2,CEP120,ODF2L,AKIRIN1,HRAS,PLCE1,CCR7,KLF5,WDPCP,EPHA2,RHOQ
GO:BP	positive regulation of cell growth	GO:0030307	0.00193136	2.71414	190	2971	52	21331	LRP1,FLT4,DBN1,FGFR1OP,MTPN,ITSN2,PTK2B,TGFB2,TGFBR1,CXCL16,PICALM,IST1,IGF1,BCL2,MECP2,MMP14,EGFR,CDC42,TNFRSF12A,ADNP2,INO80,H3F3A,ADAM17,LIMK1,CRK,ADAM10,HNRNPK,CXCR4,CYFIP1,SDCBP,TRIM32,BRAT1,GOLGA4,DDX3X,SRF,MAP1B,AKAP6,RPL4,RHOA,ACSL4,USP47,ISLR2,ILK,CIB1,RUFY3,RASAL1,SLC23A2,CD38,GSK3B,ERBB2,SMAD7,EFNA5
GO:BP	positive regulation of intracellular transport	GO:0032388	0.00459198	2.338	190	2971	51	21331	MFF,TRIM46,PRR5L,ARPC2,MSN,RIPOR1,GLI3,PRKCD,TCAF1,PPM1A,KIF5B,GAS6,EDEM2,CACNB3,SEC16B,ACTR3,MECP2,MTMR2,MAPK1,FLNA,CDC42,DYNC1H1,ASPH,ZDHHC2,JAK2,ANK3,MYO1C,BAG3,JUP,KIF3A,RBM26,DCTN1,BCAP31,STX18,SORL1,CIB1,TEK,PRKAA1,SPAG5,DHX9,CAPN10,RUFY3,IPO5,HRAS,CPSF6,TCF7L2,GSK3B,HSPA1L,RBM22,ERBB2,SEC16A
GO:BP	postsynapse organization	GO:0099173	0.0240065	1.61967	190	2971	49	21331	SIPA1L1,ARHGAP22,TANC2,DBN1,PTPRF,FARP1,GPHN,DLG2,NLGN2,NGEF,KALRN,CASK,LRP8,ACTN1,ACTR2,FNTA,DLG1,RAPGEF4,SEMA3F,ACTR3,MTMR2,CNKSR2,BAIAP2,ARHGAP44,CDC42,ZFP365,LZTS3,ZDHHC15,KIF1A,ZDHHC2,EPHB2,ZMYND8,CTTN,ADAM10,DLG4,HNRNPK,ARF4,SNX27,ARF6,ABHD17B,DHX36,APP,TIAM1,MUSK,NRP2,CADM1,TANC1,NDRG1,EPHA7
GO:BP	regulation of Ras protein signal transduction	GO:0046578	3.22154e-06	5.49194	187	2971	58	21331	AKAP13,CBL,MYO9B,RASA4,ARHGEF2,LPAR1,KITL,RIPOR1,TGFB2,TIMP2,KALRN,ARRB1,F2R,RASAL3,ROBO1,IGF1,ITGB1,NRG1,SYNPO2L,F2RL1,ARHGAP44,ARHGEF3,EPHB2,ARFGEF3,RASA1,SHOC2,RASGEF1A,CRK,ARHGEF25,SH3BP1,ERBIN,NF1,MET,ARF6,KANK2,SPRY1,NOTCH1,GPR18,HEG1,ABRA,MYOC,TNK1,SYNGAP1,CAMK2D,AUTS2,STARD13,PPP2CB,CYTH3,RASAL1,KRAS,F2RL3,HRAS,PLCE1,PDGFRB,ARHGAP42,CSF1,TNFAIP1,ERBB2
GO:BP	regulation of dendrite development	GO:0050773	5.5147e-05	4.25848	186	2971	55	21331	NSMF,IQGAP1,SIPA1L1,TANC2,DBN1,PTPRF,LPAR1,NLGN2,NGEF,KALRN,PREX1,FMR1,CAMSAP2,CASK,LRP8,ACTR2,CAMK1D,OBSL1,RAPGEF4,ACTR3,MECP2,BAIAP2,ARHGAP44,LZTS3,ZDHHC15,KIF1A,TRPC6,ZMYND8,NUMBL,HDAC2,CRK,ADAM10,HNRNPK,CYFIP1,PTPRD,MEF2C,ARF6,MAPK6,PPP3CA,NFATC4,RHOA,CRTC1,YWHAH,ANKRD27,PLK2,FSTL4,DHX36,CARM1,TIAM1,ILK,NEDD4,SDC2,ASAP1,GSK3B,DLG5
GO:BP	regulation of actin filament polymerization	GO:0030833	0.00275813	2.55939	182	2971	50	21331	TMOD3,DBN1,MTPN,ARPC2,ARFIP2,PFN2,PTK2B,SSH3,PREX1,SNX9,PRKCD,SPTAN1,CAPZA1,SPIRE2,ACTR2,SLIT2,KIRREL,NCKAP1,DLG1,ARPC5L,ACTR3,ARPC3,GMFB,BAIAP2,ADD2,TWF1,ARPC5,RASA1,CTTN,CDC42EP3,MYO1C,ABITRAM,BIN1,CYFIP1,ARF6,VILL,CDC42EP4,AP1AR,RHOA,CARMIL1,CDC42EP5,RICTOR,CCL21A,FCHSD2,TRIM27,LATS1,CAPG,WASF1,ESAM,SPTBN1
GO:BP	cytoskeleton-dependent intracellular transport	GO:0030705	0.00659119	2.18104	182	2971	49	21331	MAP6,MAP1A,UCHL1,HIF1A,TANC2,AP3S1,TRIM46,DLG2,SUN1,ACTN4,HOOK3,IFT80,CCDC88A,MYO1D,KIF5B,KIF13A,MYO7A,COPG1,MECP2,RAB27B,DYNLL1,MAPK8IP3,CDC42,DYNC1H1,KIF1A,KIF13B,KLC3,MYO1C,ICK,BICD2,BLOC1S5,MAP1B,KIF3A,AP3D1,IFT52,COPG2,DCTN1,ACTR10,TRAK2,HTT,APP,SPG11,MYO1E,WDR19,HNRNPU,TUB,UBB,WASF1,DYNC2H1
GO:BP	neural tube development	GO:0021915	6.80934e-06	5.1669	181	2971	56	21331	MIB1,HIF1A,APAF1,FZD2,TGFB2,GLI3,LUZP1,TWIST1,PKD1,TGIF1,GLI2,NCKAP1,SETD2,ARL13B,TSC1,FZD6,MAP3K7,BCL10,PLXNB2,SALL2,MTHFR,FZD1,FOLR1,PHGDH,ST14,SCRIB,RARA,BMI1,ENAH,PTK7,IPMK,ATP6AP2,BMP4,NF1,SEC24B,NOTCH1,MTHFD1L,KIF3A,C2CD3,CC2D2A,STK3,IFT52,STK4,GAS1,DACT1,GORAB,SEMA4C,PLOD3,RPGRIP1L,WDR19,GRHL3,TMED2,DZIP1L,TCF7L2,EPHA2,TEAD2
GO:BP	positive regulation of cell morphogenesis involved in differentiation	GO:0010770	0.000115156	3.93871	180	2971	53	21331	MAP6,NEDD9,LRP1,DBN1,PTPRF,TUBB2B,PLXNA4,ARPC2,KALRN,NIN,PREX1,CASK,PICALM,LRP8,DOCK1,ACTR2,IST1,MDK,OBSL1,ROBO1,TIAM2,ACTR3,SKIL,BAIAP2,FLNA,CDC42,PLXNB2,TNFRSF12A,NUMBL,GOLGA2,LIMK1,CRK,CYFIP1,MAP2K2,PTPRD,GOLGA4,SRF,MAP1B,RPL4,PLXNA3,MYOC,CARMIL1,ANKRD27,DHX36,ISLR2,TIAM1,ILK,CIB1,LIMS2,RUFY3,SHOX2,GSK3B,EFNA5
GO:BP	positive regulation of angiogenesis	GO:0045766	0.00934828	2.02927	179	2971	48	21331	TGFBR2,HIF1A,PTGIS,ANXA3,AKT3,ANXA1,FOXC2,PTK2B,CX3CL1,ECM1,CYSLTR1,CELA1,ANGPT4,CYP1B1,MDK,ITGA5,SRPX2,ITGB1,ITGB8,VEGFD,TJP1,BTG1,ACVRL1,JCAD,TERT,HDAC9,SP1,CXCR4,PIK3C2A,RRAS,JUP,S100A1,JMJD8,JAK1,NFE2L2,STIM1,FGF18,PLK2,ANGPT2,MAP3K3,GATA4,STAT3,CIB1,TEK,PXN,SASH1,HIPK2,AGO2
GO:BP	regulation of endothelial cell migration	GO:0010594	2.78354e-05	4.5554	178	2971	54	21331	FGFR1,SERPINF1,HIF1A,FLT4,ANXA3,SPRED1,ADGRA2,PRCP,AKT3,ANXA1,FOXC2,PTK2B,PTPRM,ANGPT4,SLIT2,IGF1,SRPX2,MECP2,ROCK2,AMOTL1,ACVRL1,JCAD,STC1,SYNJ2BP,ADAMTS9,FOXP1,ADAM17,P2RX4,HDAC9,SH3BP1,SP1,PIK3C2A,RRAS,BMP4,JUP,NF1,MEF2C,MET,NOTCH1,RHOA,NFE2L2,FGF18,PLK2,ANGPT2,MAP3K3,KRIT1,PLPP3,CIB1,TEK,STARD13,CARD10,MMRN2,SASH1,EPHA2
GO:BP	dendrite morphogenesis	GO:0048813	0.0158854	1.799	172	2971	46	21331	NSMF,MAP6,SIPA1L1,TANC2,DBN1,PTPRF,FARP1,NGEF,KALRN,CASK,PICALM,ATP7A,LRP8,ACTR2,OBSL1,ACTR3,ITGB1,BAIAP2,ARHGAP44,CDC42,ZFP365,LZTS3,ZDHHC15,KIF1A,EPHB2,TRPC6,NUMBL,ADAM10,DLG4,ABITRAM,PTPRD,PPP3CA,NFATC4,YWHAH,HPRT,ANKRD27,MAPK8,TRAK2,DHX36,DACT1,TIAM1,ILK,SLC11A2,NEDD4,SDC2,GSK3B
GO:BP	transforming growth factor beta receptor signaling pathway	GO:0007179	5.75982e-06	5.23959	171	2971	54	21331	CDKN2B,TGFBR2,LTBP3,ADAM9,TGFB3,SNX6,SPRED1,ADAMTSL2,TGFB2,TGFBR1,SRC,PPM1A,PMEPA1,FBN2,SKI,LRRC32,CD109,MAP3K7,SKIL,RASL11B,BMP2,ACVRL1,EMILIN1,FOLR1,DUSP22,ITGB5,LDLRAD4,ADAM17,ZEB1,VASN,SLC2A10,SDCBP,ARAP1,SPRY1,ZYX,USP9X,SMAD5,ZFP451,LTBP4,DUSP15,CHST11,NREP,CREBBP,SMAD2,APPL2,PXN,APPL1,LTBP1,TWSG1,SMURF2,ZMIZ1,HIPK2,CLDN5,SMAD7
GO:BP	actin filament bundle organization	GO:0061572	4.91e-07	6.30882	170	2971	56	21331	DPYSL3,TGFB3,CCN2,SH3PXD2B,DBN1,LPAR1,PFN2,SYNPO,PTK2B,ACTN4,TGFBR1,PLS3,CX3CL1,SRC,PAK2,CCDC88A,ACTN1,SPIRE2,ARRB1,CALD1,SWAP70,MYH10,TSC1,SYNPO2L,PDLIM1,BAIAP2,FLNA,CDC42,RHOC,ROCK2,TJP1,ADD2,MARCKS,FAM171A1,S1PR1,ITGB5,LIMK1,NF2,PPM1E,LIMA1,RFLNB,PTGER4,ARAP1,MET,KANK2,ARHGEF5,ZYX,SRF,RHOA,MYOC,CARMIL1,CD47,CLASP2,ARHGAP6,PXN,TNFAIP1
GO:BP	vacuole organization	GO:0007033	0.0265246	1.57635	170	2971	45	21331	NUPR1,RAB3GAP2,MAN2A1,AKTIP,PIP4K2A,TMEM173,LRSAM1,HOOK3,P2RX7,SRPX,EXT1,LYST,PIKFYVE,MBTPS1,STX17,ATG14,EHMT2,MYO7A,STX12,TMEM39A,TRP53INP1,RAB14,ENO1,SEC22B,C9ORF72,TPCN2,RAB23,RAB7B,HEXB,PIP4K2C,ATP6AP2,HEXA,BAG3,UBQLN2,SCFD1,GAA,PHF23,CLN8,WIPI1,SPG11,TMEM165,GNPTAB,PIK3C3,LAMTOR1,RAB33B
GO:BP	positive regulation of stress-activated protein kinase signaling cascade	GO:0070304	0.0440158	1.35639	168	2971	44	21331	RIPK1,FLT4,CCN2,TRF,RASSF2,MAP3K9,PTK2B,TGFB2,SH3RF3,MDFIC,HMGCR,MAP3K7,LTBR,TAOK3,F2RL1,MAPK8IP3,BMP2,CDC42,EDA2R,GADD45B,TRAF1,PJA2,MAP3K12,DUSP22,LYN,ROR2,ARHGEF5,KLHDC10,DUSP15,STK3,TLR4,MAP3K3,EIF2AK2,SYK,APP,CCL21A,TIAM1,PTPN1,SEMA4C,HRAS,TRAF2,SASH1,HIPK2,CCR7
GO:BP	negative regulation of neuron projection development	GO:0010977	2.26e-07	6.64539	167	2971	56	21331	DPYSL3,LRP1,SEMA3D,TRIM46,CTSZ,LPAR1,RTN4,RNF6,NGEF,ITM2C,LGALS1,PMP22,VIM,SLIT2,INPP5F,GAK,SEMA3F,ACTR3,MECP2,TSC1,CSPG4,FLNA,INPPL1,ZFP365,THOC2,EPHB2,TRPC6,HDAC2,RBPJ,ADAM17,PTPN9,ARF6,PPP3CA,IFRD1,NFATC4,RHOA,PLXNA3,YWHAH,PLK2,FSTL4,TRAK2,CARM1,SYNGAP1,RYK,CIB1,SEMA4C,CERS2,RUFY3,INPP5J,ASAP1,CD38,GSK3B,EPHA7,MAG,ULK2,SEMA3E
GO:BP	actin filament bundle assembly	GO:0051017	7.17e-07	6.14475	167	2971	55	21331	DPYSL3,TGFB3,CCN2,SH3PXD2B,DBN1,LPAR1,PFN2,SYNPO,PTK2B,ACTN4,TGFBR1,PLS3,CX3CL1,SRC,PAK2,CCDC88A,ACTN1,SPIRE2,ARRB1,CALD1,SWAP70,MYH10,TSC1,SYNPO2L,PDLIM1,BAIAP2,FLNA,CDC42,RHOC,ROCK2,TJP1,ADD2,MARCKS,FAM171A1,S1PR1,ITGB5,LIMK1,NF2,PPM1E,LIMA1,PTGER4,ARAP1,MET,KANK2,ARHGEF5,ZYX,SRF,RHOA,MYOC,CARMIL1,CD47,CLASP2,ARHGAP6,PXN,TNFAIP1
GO:BP	branching morphogenesis of an epithelial tube	GO:0048754	0.00106957	2.97079	167	2971	48	21331	KDM5B,TGFBR2,MGP,CTSZ,FOXC2,GLI3,COL4A1,SRC,ETV4,PKD1,MDK,SLIT2,GLI2,IGF1,DLG1,BCL2,TBX20,MMP14,BMP2,LAMA5,GNA13,DAG1,PPP3R1,LGR4,TCF21,SOX9,CTNNB1,BMP4,LRP5,MET,SPRY1,SIX2,SRF,SOX8,NOTCH1,NFATC4,GREB1L,FOXF1,STK4,ILK,TEK,PXN,KRAS,PBX1,DLG5,CSF1,EPHA2,SEMA3E
GO:BP	morphogenesis of embryonic epithelium	GO:0016331	0.0374767	1.42624	167	2971	44	21331	MIB1,SULF1,HIF1A,APAF1,FZD2,TGFB2,ALDH1A1,LUZP1,TWIST1,ALDH1A3,TGIF1,GLI2,NCKAP1,SETD2,TSC1,FZD6,MAP3K7,BCL10,PLXNB2,LAMA5,MTHFR,FZD1,FOLR1,ST14,SCRIB,SOX9,RARA,HS2ST1,ENAH,PTK7,IPMK,CTNNB1,BMP4,SEC24B,SOX8,MTHFD1L,CC2D2A,STK3,IFT52,STK4,SEMA4C,GRHL3,TMED2,TEAD2
GO:BP	positive regulation of cellular amide metabolic process	GO:0034250	0.00389487	2.40951	164	2971	46	21331	IFNGR1,PTK2B,DNAJC3,PRKCD,FMR1,PICALM,VIM,EIF3E,CYP1B1,COA3,FXR1,POLDIP3,HABP4,CCN1,ITGA2,MAPK1,EIF5A2,CDK4,PLXNB2,ROCK2,SLC2A13,RBMS3,EEF2,YTHDF1,RPS3A1,RPS4X,SP1,CLU,EIF2AK4,EIF2B5,GSAP,YTHDF3,DDX3X,RPL30,AKAP6,USP16,RHOA,NFE2L2,CASP3,ABCF1,DHX36,APP,DHX9,UHMK1,EIF4A3,ERBB2
GO:BP	eye morphogenesis	GO:0048592	0.00801427	2.09614	163	2971	45	21331	CFH,HIF1A,TENM3,MFAP5,PRKCI,MAN2A1,FAT1,ALDH1A1,GLI3,PTPRM,TWIST1,ALDH1A3,OBSL1,TDRD7,FBN2,BCL2,SP3,HIPK1,MEIS1,BAK1,EPHB2,FJX1,SCRIB,SOX9,SP1,CTNNB1,ZEB1,NIPBL,NECTIN1,BMP4,NF1,LRP5,SDK2,SOX8,BAX,GAS1,STAT3,STRA6,GNAT2,RORB,TSPAN12,HCN1,ATF4,HIPK2,EPHA2
GO:BP	response to hydrogen peroxide	GO:0042542	0.0136466	1.86498	161	2971	44	21331	MMP2,RIPK1,ADAM9,SDC1,ANXA1,PTK2B,AXL,PRKCD,SRC,CST3,CYP1B1,BCL2,PLD2,OSER1,PLEKHA1,GNAO1,BAK1,PARK7,STK26,HSF1,TRPC6,EEF2,HDAC2,FOXP1,CRK,MAPK7,MET,FKBP1B,PCGF2,PCNA,NFE2L2,NOL3,CASP3,MAPK8,FBXO7,TXNIP,PPP2CB,PRKAA1,STAR,RACK1,ANKZF1,MB,ZFP277,PDGFRB
GO:BP	tube formation	GO:0035148	0.0273834	1.56251	160	2971	43	21331	MIB1,HIF1A,APAF1,FZD2,TGFB2,LUZP1,TWIST1,TGIF1,TGM2,NCKAP1,SETD2,TSC1,FZD6,MAP3K7,BCL10,PLXNB2,MTHFR,SDCCAG8,FZD1,FOLR1,ST14,SCRIB,SOX9,RARA,HS2ST1,ENAH,PTK7,IPMK,PODXL,CTNNB1,BMP4,SEC24B,SOX8,NOTCH1,MTHFD1L,CC2D2A,STK3,IFT52,STK4,SEMA4C,GRHL3,TMED2,TEAD2
GO:BP	cytosolic transport	GO:0016482	7.46525e-05	4.12696	159	2971	49	21331	TANC2,SNX6,TRIM46,STX5A,AKTIP,MSN,TBC1D23,HOOK3,CLTC,SRC,PIKFYVE,MYO1D,KIF5B,EPS15,ACTR2,GOSR2,GAK,SNX8,MECP2,MTMR2,MAPK1,RAB14,FLNA,STX6,DOP1B,TMEM87A,KIF1A,EHD3,RAB7B,VPS54,SNX5,MAP2K2,TMEM87B,PQLC1,CHMP3,AP1AR,ANKRD27,DCTN1,SORL1,RAB5A,MAPK8,SNX1,WIPI1,TRIM27,ANKFY1,PIK3C3,AP1S1,TBC1D10B,WDR91
GO:BP	cytokinesis	GO:0000910	0.00384731	2.41484	159	2971	45	21331	SNX18,SEPT11,SNX9,CETN2,SEPT5,SPIRE2,ACTR2,IST1,MYH10,KIF13A,SETD2,CDC14B,UVRAG,VPS4B,ACTR3,PRPF40A,SEPT9,CDC42,RHOC,ZFP365,CENPA,RAB11FIP3,PLK4,PKN2,SEPT2,RAB11FIP4,ANK3,CDC14A,CSPP1,EFHC1,SNX33,CHMP3,RHOA,PDCD6IP,BIRC6,PLK2,AHCTF1,APC,CHMP7,PIK3R4,SEPT8,GM49601,PIK3C3,ROCK1,SPTBN1
GO:BP	biomineralization	GO:0110148	0.00957095	2.01905	159	2971	44	21331	LTBP3,HIF1A,MGP,TMEM119,TGFB3,SGMS2,DDR2,PTK2B,P2RX7,ECM1,TCIRG1,TWIST1,GPM6B,ANO6,ATP2B1,GAS6,IGF1,FBN2,CCN1,SNX10,BMP2,FAM20C,SBNO2,OMD,S1PR1,LGR4,SOX9,ALPL,RFLNB,NECTIN1,ROR2,BMP4,ACVR2A,MEF2C,NOTCH1,AXIN2,STIM1,CD276,FAM20A,TXLNG,PTHLH,SBDS,TCF7L2,ATF4
GO:BP	biomineral tissue development	GO:0031214	0.00798705	2.09761	158	2971	44	21331	LTBP3,HIF1A,MGP,TMEM119,TGFB3,SGMS2,DDR2,PTK2B,P2RX7,ECM1,TCIRG1,TWIST1,GPM6B,ANO6,ATP2B1,GAS6,IGF1,FBN2,CCN1,SNX10,BMP2,FAM20C,SBNO2,OMD,S1PR1,LGR4,SOX9,ALPL,RFLNB,NECTIN1,ROR2,BMP4,ACVR2A,MEF2C,NOTCH1,AXIN2,STIM1,CD276,FAM20A,TXLNG,PTHLH,SBDS,TCF7L2,ATF4
GO:BP	regulation of extrinsic apoptotic signaling pathway	GO:2001236	0.00100721	2.99688	157	2971	46	21331	FGFR1,RIPK1,TGFB2,TGFBR1,CX3CL1,SRPX,ITM2C,SRC,PAK2,CFLAR,UNC5B,IGF1,ITGA6,BCL2,SKIL,LTBR,BCL10,TNFRSF12A,PARK7,FAIM2,TERT,TRAF1,CTTN,EYA2,MAPK7,ZMYND11,BMP4,NF1,DDX3X,PEA15A,NOL3,STK3,PHIP,BIRC6,HTT,STK4,GAS1,TIMP3,TMBIM1,RBCK1,LMNA,TCF7L2,GSK3B,TRAF2,ITGAV,ITPRIP
GO:BP	negative regulation of vasculature development	GO:1901343	0.00457461	2.33965	155	2971	44	21331	SULF1,SERPINF1,SPRED1,COL4A2,TGFB2,STAB1,PTPRM,TCF4,ISM1,FOXJ2,ANGPT4,MECP2,FBLN5,NFATC1,ROCK2,EMILIN1,PDE3B,SYNJ2BP,ADAMTS9,EPN2,CTNNB1,COL4A3,BMP4,PTGER4,NF1,CXCL10,HGS,NOTCH1,RHOA,EFNA3,PLK2,ANGPT2,KRIT1,TEK,STARD13,CARD10,MMRN2,ROCK1,NFATC2,KLF5,EPHA2,CLDN5,ADAMTS1,SEMA3E
GO:BP	nephron development	GO:0072006	0.02327	1.6332	154	2971	42	21331	SULF1,IQGAP1,CFH,WWTR1,FOXC2,GLI3,EXT1,NID1,PKD1,CFLAR,DCHS2,DLG1,BCL2,NUP160,BMP2,LAMA5,AMPD2,LGR4,TCF21,SOX9,SULF2,HS2ST1,PODXL,CTNNB1,COL4A3,CTNND1,BMP4,MEF2C,SIX2,SOX8,NOTCH1,PTPRO,GREB1L,ANGPT2,ILK,TEK,MYO1E,COL4A4,PBX1,PLCE1,LAMB2,PDGFRB
GO:BP	regulation of gliogenesis	GO:0014013	6.09718e-06	5.21487	153	2971	50	21331	CDKN2B,LRP1,TRF,PTPRA,PRKCI,RTN4,CX3CL1,IL6ST,VIM,EGR2,MDK,TLR2,TSPO,ID2,IGF1,SKI,ACTR3,MECP2,SLC45A3,RNF10,BMP2,ZFP365,SERPINE2,STAP1,SIRT2,QK,LDLR,DAG1,TERT,LYN,HDAC2,P2RX4,NF2,CTNNB1,E2F1,BIN1,BMP4,NF1,PRMT5,SOX8,NOTCH1,DUSP15,TIAM1,CERS2,DUSP10,TCF7L2,LINGO1,MAG,FUBP1,CSF1
GO:BP	negative regulation of protein-containing complex assembly	GO:0031333	0.046615	1.33147	153	2971	41	21331	TMOD3,MTPN,ARHGEF2,ARPC2,PFN2,SSH3,PRKCD,SRC,SPTAN1,CAPZA1,PPM1A,PMEPA1,MAPRE1,SLIT2,NLRC3,CLIP3,TBX20,MAP3K7,CDC42,ADD2,TWF1,SIRT2,HSF1,SOX9,LDLRAD4,CLU,PTGER4,DDX3X,VILL,NOL3,CARMIL1,ANKRD27,BIRC2,SORL1,RIOK3,DACT1,PEX5,INPP5J,CAPG,GSK3B,SPTBN1
GO:BP	transport along microtubule	GO:0010970	0.046615	1.33147	153	2971	41	21331	MAP6,MAP1A,UCHL1,HIF1A,AP3S1,TRIM46,DLG2,SUN1,IFT80,KIF5B,KIF13A,COPG1,MECP2,RAB27B,DYNLL1,MAPK8IP3,CDC42,DYNC1H1,KIF1A,KIF13B,KLC3,ICK,BICD2,BLOC1S5,MAP1B,KIF3A,AP3D1,IFT52,COPG2,DCTN1,ACTR10,TRAK2,HTT,APP,SPG11,WDR19,HNRNPU,TUB,UBB,WASF1,DYNC2H1
GO:BP	digestive system development	GO:0055123	0.0163373	1.78682	152	2971	42	21331	TGFBR2,HIF1A,TGFB3,ASS1,TGFB2,GLI3,SRC,IL6ST,PKD1,CLMP,CELA1,GLI2,ID2,IGF1,NCKAP1,BCL2,EGFR,EDNRB,CHD8,FOXL1,PDGFC,LGR4,TCF21,PCSK5,CTNNB1,NIPBL,BMP4,SLC4A2,SIX2,NOTCH1,SAV1,FOXF1,DACT1,GATA4,SMAD2,STRA6,WDR19,SHOX2,RARRES2,TCF7L2,KLF5,WDPCP
GO:BP	axon ensheathment	GO:0008366	0.0393547	1.405	152	2971	41	21331	TRF,LPAR1,PMP22,PIKFYVE,EGR2,TLR2,IGF1,DLG1,MTMR2,TSC1,NRG1,RNF10,B4GALT5,PRX,SIRT2,QK,DAG1,PPP3R1,PARD3,NAB2,CD9,RARA,HEXB,CLU,CTNNB1,HEXA,CYFIP1,EIF2B5,NF1,MPDZ,MYOC,MALL,ILK,NCMAP,MPP5,LGI4,NDRG1,TCF7L2,MAG,CLDN5,ERBB2
GO:BP	ensheathment of neurons	GO:0007272	0.0393547	1.405	152	2971	41	21331	TRF,LPAR1,PMP22,PIKFYVE,EGR2,TLR2,IGF1,DLG1,MTMR2,TSC1,NRG1,RNF10,B4GALT5,PRX,SIRT2,QK,DAG1,PPP3R1,PARD3,NAB2,CD9,RARA,HEXB,CLU,CTNNB1,HEXA,CYFIP1,EIF2B5,NF1,MPDZ,MYOC,MALL,ILK,NCMAP,MPP5,LGI4,NDRG1,TCF7L2,MAG,CLDN5,ERBB2
GO:BP	negative regulation of cellular response to growth factor stimulus	GO:0090288	0.00210019	2.67774	151	2971	44	21331	SULF1,TGFB3,SNX6,SPRED1,PTPRF,ADGRA2,ADAMTSL2,FSTL3,CASK,PPM1A,NBL1,CFLAR,PMEPA1,SLIT2,FBN2,SKI,CD109,SKIL,RASL11B,CHRDL1,EMILIN1,FZD1,LDLRAD4,ADAM17,SULF2,EPN2,VASN,SLC2A10,SPRY1,HGS,NOTCH1,ZFP451,CHST11,SORL1,PTPN1,NEDD4,LTBP1,TWSG1,TMPRSS6,MMRN2,TCF7L2,SMURF2,HIPK2,SMAD7
GO:BP	positive regulation of epithelial cell migration	GO:0010634	0.000637215	3.19571	150	2971	45	21331	FGFR1,TGFBR2,HIF1A,ADAM9,FLT4,ANXA3,ADGRA2,AKT3,ANXA1,RTN4,FOXC2,PTK2B,TGFB2,CAPN7,SRC,DOCK1,ANGPT4,IGF1,SRPX2,ITGA2,ROCK2,AMOTL1,JCAD,SOX9,FOXP1,ADAM17,P2RX4,HDAC9,SP1,PIK3C2A,RRAS,BMP4,MET,ARF6,NFE2L2,FGF18,PLK2,MAP3K3,CLASP2,PLPP3,CIB1,TEK,FGF7,PLCG2,SASH1
GO:BP	myelination	GO:0042552	0.0233415	1.63187	149	2971	41	21331	TRF,LPAR1,PMP22,PIKFYVE,EGR2,TLR2,IGF1,DLG1,MTMR2,TSC1,NRG1,RNF10,B4GALT5,PRX,SIRT2,QK,DAG1,PPP3R1,PARD3,NAB2,CD9,RARA,HEXB,CLU,CTNNB1,HEXA,CYFIP1,EIF2B5,NF1,MPDZ,MYOC,MALL,ILK,NCMAP,MPP5,LGI4,NDRG1,TCF7L2,MAG,CLDN5,ERBB2
GO:BP	positive regulation of intracellular protein transport	GO:0090316	0.039698	1.40123	147	2971	40	21331	MFF,PRR5L,ARPC2,RIPOR1,GLI3,PRKCD,TCAF1,PPM1A,KIF5B,GAS6,EDEM2,CACNB3,SEC16B,ACTR3,MAPK1,FLNA,CDC42,ASPH,ZDHHC2,JAK2,ANK3,MYO1C,BAG3,JUP,KIF3A,DCTN1,BCAP31,SORL1,CIB1,TEK,PRKAA1,RUFY3,IPO5,HRAS,TCF7L2,GSK3B,HSPA1L,RBM22,ERBB2,SEC16A
GO:BP	epithelial tube formation	GO:0072175	0.039698	1.40123	147	2971	40	21331	MIB1,HIF1A,APAF1,FZD2,TGFB2,LUZP1,TWIST1,TGIF1,NCKAP1,SETD2,TSC1,FZD6,MAP3K7,BCL10,PLXNB2,MTHFR,FZD1,FOLR1,ST14,SCRIB,SOX9,RARA,HS2ST1,ENAH,PTK7,IPMK,PODXL,CTNNB1,BMP4,SEC24B,SOX8,MTHFD1L,CC2D2A,STK3,IFT52,STK4,SEMA4C,GRHL3,TMED2,TEAD2
GO:BP	epithelial to mesenchymal transition	GO:0001837	0.000266831	3.57376	146	2971	45	21331	FGFR1,TGFBR2,HIF1A,TGFB3,WWTR1,SPRED1,ADIPOR1,RTN4,TGFB2,TGFBR1,LOXL2,TWIST1,MDK,AKNA,PHLDB1,TBX20,SNAI1,FLNA,BMP2,DACT3,POFUT2,DAG1,PPP3R1,SOX9,HDAC2,LDLRAD4,RBPJ,CTNNB1,VASN,RFLNB,BMP4,SDCBP,SPRY1,LRP6,NOTCH1,AXIN2,OLFM1,CLASP2,TIAM1,SMAD2,MCRIP1,TCF7L2,GSK3B,DLG5,SMAD7
GO:BP	smoothened signaling pathway	GO:0007224	0.0279026	1.55436	145	2971	40	21331	TGFBR2,GLI3,IFT80,EXT1,TXNDC15,GLI2,SCUBE2,ARL13B,EVC2,HIPK1,SERPINE2,KCTD11,PTCHD1,RUNX2,GLIS2,SEPT2,DZIP1,ROR2,KIF3A,CHSY1,C2CD3,HERC4,CC2D2A,IFT52,FOXF1,GAS1,HHAT,GORAB,RPGRIP1L,PDCL,WDR19,FBXL17,DZIP1L,SHOX2,STK36,DLG5,POR,DYNC2H1,HIPK2,WDPCP
GO:BP	establishment of cell polarity	GO:0030010	0.000388036	3.41113	143	2971	44	21331	PRKCI,ARHGEF2,FAT1,MYO9A,MSN,PTK2B,PKD1,CDK5RAP2,DOCK7,ITGB1,CDC42,CENPA,AMOTL1,SDCCAG8,SCRIB,PARD3,CRK,SH3BP1,PTK7,MYO18A,ARF6,SPRY1,MAP1B,RHOA,DCTN1,FOXF1,HTT,KRIT1,RICTOR,CCL21A,SIPA1L3,SPAG5,SAPCD2,RUFY3,FRMD4B,CYTH3,RACK1,EXOC4,MPP5,FRMD4A,LMNA,GSK3B,CCR7,WDPCP
GO:BP	protein modification by small protein removal	GO:0070646	0.00766589	2.11544	143	2971	41	21331	UCHL1,ITCH,USP5,JOSD1,USP14,COPS7B,USP34,MINDY3,BAP1,STAMBPL1,COPS4,USP19,BRCC3,USP24,PARK7,USP32,OTUD5,ABRAXAS2,ATXN3,USP46,VCPIP1,OTULIN,SENP5,USP9X,OTUD7B,USP16,MINDY1,USP18,MYSM1,USP7,USP47,USP53,USP31,UIMC1,SENP7,OTUB1,TRRAP,USP42,DESI2,TNIP1,OTUB2
GO:BP	negative regulation of blood vessel morphogenesis	GO:2000181	0.0194106	1.71196	143	2971	40	21331	SULF1,SERPINF1,SPRED1,COL4A2,TGFB2,STAB1,PTPRM,TCF4,ISM1,FOXJ2,ANGPT4,MECP2,FBLN5,ROCK2,EMILIN1,PDE3B,SYNJ2BP,ADAMTS9,EPN2,CTNNB1,COL4A3,PTGER4,NF1,CXCL10,HGS,NOTCH1,RHOA,EFNA3,PLK2,ANGPT2,KRIT1,TEK,STARD13,CARD10,MMRN2,ROCK1,EPHA2,CLDN5,ADAMTS1,SEMA3E
GO:BP	embryonic epithelial tube formation	GO:0001838	0.0333466	1.47695	141	2971	39	21331	MIB1,HIF1A,APAF1,FZD2,TGFB2,LUZP1,TWIST1,TGIF1,NCKAP1,SETD2,TSC1,FZD6,MAP3K7,BCL10,PLXNB2,MTHFR,FZD1,FOLR1,ST14,SCRIB,SOX9,RARA,HS2ST1,ENAH,PTK7,IPMK,CTNNB1,BMP4,SEC24B,SOX8,MTHFD1L,CC2D2A,STK3,IFT52,STK4,SEMA4C,GRHL3,TMED2,TEAD2
GO:BP	gland morphogenesis	GO:0022612	0.0110382	1.9571	140	2971	40	21331	KDM5B,FGFR1,SULF1,TGFBR2,MMP2,TGFB3,MSN,TGFB2,GLI3,SRC,ETV4,CFLAR,MDK,SLIT2,GLI2,IGF1,TGM2,BCL2,EGFR,CDC42,LAMA5,ITPR1,DAG1,RPS6KA1,SCRIB,SOX9,SULF2,TET2,CTNND1,POLB,BMP4,LRP5,NOTCH1,BAX,FGF18,LIMS2,FGF7,TWSG1,CSF1,EPHA2
GO:BP	negative regulation of angiogenesis	GO:0016525	0.0231439	1.63556	139	2971	39	21331	SULF1,SERPINF1,SPRED1,COL4A2,TGFB2,STAB1,PTPRM,TCF4,ISM1,FOXJ2,ANGPT4,MECP2,FBLN5,ROCK2,EMILIN1,PDE3B,SYNJ2BP,ADAMTS9,EPN2,CTNNB1,COL4A3,NF1,CXCL10,HGS,NOTCH1,RHOA,EFNA3,PLK2,ANGPT2,KRIT1,TEK,STARD13,CARD10,MMRN2,ROCK1,EPHA2,CLDN5,ADAMTS1,SEMA3E
GO:BP	stem cell proliferation	GO:0072089	0.039842	1.39966	137	2971	38	21331	EML1,FGFR1,LTBP3,HIF1A,ATXN1L,ARHGEF2,KITL,GLI3,CX3CL1,ACE,DOCK7,AKNA,KDM1A,NES,SOX5,FBLN1,DAGLB,PLXNB2,ETV6,KCTD11,TERT,NUMBL,NF2,CTNNB1,BMP4,NF1,SHB,SIX2,NOTCH1,DGCR8,MAPK8,EIF2AK2,NKAP,HNRNPU,N4BP2L2,DAGLA,FUBP1,ZNRF3
GO:BP	digestive tract development	GO:0048565	0.039842	1.39966	137	2971	38	21331	TGFBR2,HIF1A,TGFB3,ASS1,TGFB2,GLI3,SRC,IL6ST,PKD1,CLMP,GLI2,ID2,NCKAP1,BCL2,EGFR,EDNRB,CHD8,FOXL1,PDGFC,LGR4,TCF21,PCSK5,CTNNB1,NIPBL,BMP4,SLC4A2,SIX2,NOTCH1,SAV1,FOXF1,DACT1,GATA4,SMAD2,STRA6,SHOX2,RARRES2,TCF7L2,KLF5
GO:BP	regulation of protein localization to cell periphery	GO:1904375	7.5434e-05	4.12243	136	2971	44	21331	LRP1,PRKCI,NKD2,CLTC,KALRN,PICALM,KIF5B,PPP1R9B,DLG1,CLIP3,RAPGEF4,ACTR3,ITGB1,MMP14,EGFR,ARHGAP44,ZDHHC2,GPC6,CNPY4,EPHB2,EPB41L2,ADAM10,VAMP4,LYPD1,PTPN9,SQSTM1,ARF6,PGRMC1,CAMK2D,CIB1,GRIPAP1,GNAI1,TMBIM1,SAPCD2,RACK1,GOPC,APPL1,HRAS,GSK3B,VTI1B,LYPLA1,EPHA2,SPTBN1,RHOQ
GO:BP	regulation of osteoblast differentiation	GO:0045667	0.000656551	3.18273	136	2971	42	21331	FGFR1,TMEM119,RASSF2,SUCO,DDR2,GLI3,TCIRG1,IL6ST,CEBPD,TWIST1,ID2,SCUBE2,IGF1,FBN2,SKI,CCN1,BMP2,FAM20C,RUNX2,TWIST2,SOX9,REST,CTNNB1,BMP4,PTGER4,LRP5,ACVR2A,MEF2C,PDLIM7,NOTCH1,SMAD5,AXIN2,CD276,SMOC1,CDK6,ID3,ILK,RORB,TWSG1,LMNA,GSK3B,ATF4
GO:BP	regulation of embryonic development	GO:0045995	0.0275839	1.55934	135	2971	38	21331	FGFR1,SULF1,FZD2,GLI3,SCX,TGIF1,KDM1A,GLI2,IGF1,PHLDB1,RAB14,SNAI1,B4GALT5,LAMA5,DAG1,FZD1,BAG6,PTK7,CTNNB1,MAPK7,NIPBL,BMP4,SEC24B,NOTCH1,LAMA4,NFE2L2,STK3,TRIP12,FZD7,LFNG,STK4,DHX36,CLASP2,GORAB,GRHL3,RACK1,LAMA2,WDPCP
GO:BP	sprouting angiogenesis	GO:0002040	1.3076e-06	5.88353	134	2971	47	21331	FLT4,SPRED1,ADGRA2,AKT3,ANXA1,RTN4,ESM1,FOXC2,PTK2B,LOXL2,SLIT2,ITGA5,ROBO1,SRPX2,ITGB1,VEGFD,CDC42,TJP1,JCAD,SYNJ2BP,ADAMTS9,HDAC9,EPN2,EGR3,PIK3C2A,BMP4,OTULIN,CDH13,S100A1,JMJD8,JAK1,SRF,NOTCH1,RHOA,PLK2,MAP3K3,CIB1,TEK,STARD13,CARD10,CLEC14A,MMRN2,RNF213,PARVA,EPHA2,SEMA3E,RSPO3
GO:BP	positive regulation of protein polymerization	GO:0032273	0.000110091	3.95825	133	2971	43	21331	ARPC2,ARFIP2,PFN2,PTK2B,NIN,SNX9,CDK5RAP2,SPIRE2,ACTR2,MAPRE1,KIRREL,NCKAP1,DLG1,ARPC5L,ACTR3,MECP2,ARPC3,GMFB,BAIAP2,TOGARAM1,ARPC5,PDE4DIP,CTTN,CDC42EP3,MYO1C,BIN1,CYFIP1,MET,ARF6,CDC42EP4,MAP1B,AP1AR,RHOA,CARMIL1,DCTN1,MAPK8,CDC42EP5,CLIP1,RICTOR,CCL21A,FCHSD2,TRIM27,WASF1
GO:BP	embryonic skeletal system development	GO:0048706	0.00267414	2.57282	133	2971	40	21331	SULF1,TGFBR2,TGFB3,FOXC2,TGFB2,TGFBR1,GLI3,SLC35D1,EXT1,ETL4,TWIST1,SCX,SETD2,DLG1,SP3,MMP14,RUNX2,MDFI,SULF2,PCSK5,BMI1,SP1,CTNNB1,ZEB1,NIPBL,BMP4,SLC2A10,ACVR2A,MEF2C,PCGF2,SIX2,MTHFD1L,SLC39A1,CHST11,GAS1,SMAD2,WDR19,SHOX2,PBX1,EIF4A3
GO:BP	axon extension	GO:0048675	0.00267414	2.57282	133	2971	40	21331	LRP1,SEMA3D,DBN1,TRIM46,PLXNA4,RTN4,RNF6,SLIT2,SEMA3F,ACTR3,ITGB1,TNFRSF12A,C9ORF72,NDN,CTTN,LIMK1,TTL,CYFIP1,GOLGA4,USP9X,SRF,MAP1B,IFRD1,RPL4,PLXNA3,ISLR2,OLFM1,AUTS2,RYK,ILK,SPG11,SEMA4C,NRP2,RUFY3,GSK3B,RAPH1,MAG,LAMB2,ULK2,SEMA3E
GO:BP	Rho protein signal transduction	GO:0007266	5.18861e-05	4.28495	130	2971	43	21331	AKAP13,MYO9B,ARHGEF2,LPAR1,RIPOR1,RHOU,KALRN,ARRB1,F2R,ROBO1,ITGB1,SYNPO2L,F2RL1,BAIAP2,CDC42,ROCK2,ARHGEF3,GNA13,SYNJ2BP,CDC42EP3,ARHGEF25,CDH13,MET,KANK2,HACD3,CDC42EP4,GPR18,RHOA,NRADD,HEG1,ABRA,MYOC,CNKSR1,ARHGDIG,CDC42EP5,STARD13,TAX1BP3,F2RL3,ARHGEF12,ROCK1,PDGFRB,ARHGAP42,TNFAIP1
GO:BP	camera-type eye morphogenesis	GO:0048593	0.00853456	2.06882	129	2971	38	21331	CFH,HIF1A,TENM3,MAN2A1,FAT1,ALDH1A1,GLI3,PTPRM,TWIST1,ALDH1A3,OBSL1,TDRD7,SP3,HIPK1,MEIS1,BAK1,EPHB2,FJX1,SCRIB,SOX9,SP1,CTNNB1,ZEB1,NECTIN1,BMP4,NF1,LRP5,SDK2,SOX8,BAX,STRA6,GNAT2,RORB,TSPAN12,HCN1,ATF4,HIPK2,EPHA2
GO:BP	protein localization to cell junction	GO:1902414	0.00853456	2.06882	129	2971	38	21331	MAP1A,DBN1,GPHN,DLG2,NLGN2,ACTN4,KALRN,PAK2,KIF5B,RAB8A,DLG1,RAPGEF4,RAB27B,BAIAP2,ARHGAP44,FLNA,MAPK8IP3,TJP1,ZDHHC15,ZDHHC2,GPC6,SCRIB,SYNJ2BP,ADAM10,DLG4,NECTIN1,JAK1,KIF3A,HEG1,ABHD17B,MAPK8,GRIPAP1,GRIP1,SNAP47,HRAS,GSK3B,DLG5,NPTN
GO:BP	blood vessel endothelial cell migration	GO:0043534	7.57715e-05	4.12049	127	2971	42	21331	FGFR1,HIF1A,SPRED1,PRCP,AKT3,ANXA1,FOXC2,PTK2B,ANGPT4,SLIT2,ROBO1,IGF1,SRPX2,MECP2,ITGB1,AMOTL1,ACVRL1,JCAD,ADAM17,P2RX4,HDAC9,SH3BP1,SP1,EGR3,PIK3C2A,JUP,NF1,MEF2C,SRF,NOTCH1,RHOA,NFE2L2,FGF18,PLK2,ANGPT2,MAP3K3,CIB1,STARD13,CARD10,CLEC14A,MMRN2,EPHA2
GO:BP	endothelium development	GO:0003158	0.0151176	1.82052	127	2971	37	21331	MSN,FOXC2,TGFBR1,COL15A1,COL18A1,FOXJ2,VEZF1,GJA4,NRG1,F2RL1,ROCK2,UBIAD1,TJP1,BTG1,ACVRL1,ARHGEF26,S1PR1,STC1,RBPJ,ABCB1B,CTNNB1,COL22A1,ZEB1,CXCR4,S1PR2,BMP4,MET,CXCL10,NOTCH1,RHOA,HEG1,PBRM1,RAP2C,STARD13,PLOD3,ROCK1,CLDN5
GO:BP	Golgi organization	GO:0007030	0.00161693	2.79131	126	2971	39	21331	TMED3,ATP8B2,USP6NL,STX5A,CLTC,CAMSAP2,STX17,CSNK1D,OBSL1,GAK,PI4K2B,SEC16B,ATP8B1,TRAPPC12,MAPK1,STX6,CDC42,PDE4DIP,EHD3,GOLGA2,COG4,VAMP4,MYO18A,ATL3,MAP2K2,VCPIP1,BLZF1,PRMT5,GOLPH3L,SPTBN5,STX18,HTT,CLASP2,TMED7,TMED2,PI4K2A,DYNC2H1,RAB33B,SEC16A
GO:BP	positive regulation of cell-substrate adhesion	GO:0010811	6.05e-08	7.21825	124	2971	47	21331	NEDD9,IQGAP1,CCDC80,DBN1,ARPC2,PTK2B,PTPRJ,PREX1,NID1,DOCK1,MDK,ITGA5,FBLN2,ITGA6,CCN1,UTRN,ITGB1,TSC1,ABI3BP,FBLN1,FLNA,CDC42,COL16A1,EMILIN1,DAG1,JAK2,RSU1,PCSK5,CRK,RRAS,JUP,CDH13,SKAP1,MYOC,CARMIL1,FOXF1,CDK6,STK4,CCL21A,ILK,CIB1,TEK,LIMS2,ECM2,GSK3B,ROCK1,CSF1
GO:BP	dendritic spine development	GO:0060996	0.000636998	3.19586	122	2971	39	21331	SIPA1L1,TANC2,DBN1,LPAR1,NLGN2,NGEF,KALRN,FMR1,PAK2,CASK,LRP8,ACTR2,ACTR3,MECP2,BAIAP2,ARHGAP44,CDC42,ZFP365,LZTS3,ZDHHC15,KIF1A,EPHB2,ZMYND8,HDAC2,ADAM10,DLG4,HNRNPK,ARF4,MEF2C,ARF6,MAPK6,ACSL4,PLK2,UBA6,FSTL4,DHX36,TIAM1,ASAP1,DLG5
GO:BP	protein deubiquitination	GO:0016579	0.00532987	2.27328	122	2971	37	21331	UCHL1,ITCH,USP5,JOSD1,USP14,USP34,MINDY3,BAP1,STAMBPL1,USP19,BRCC3,USP24,PARK7,USP32,OTUD5,ABRAXAS2,ATXN3,USP46,VCPIP1,OTULIN,USP9X,OTUD7B,USP16,MINDY1,USP18,MYSM1,USP7,USP47,USP53,USP31,UIMC1,OTUB1,TRRAP,USP42,DESI2,TNIP1,OTUB2
GO:BP	positive regulation of endocytosis	GO:0045807	5.04001e-05	4.29757	121	2971	41	21331	MIB1,LRP1,CBL,MFF,TRF,ACTN4,AXL,FMR1,PICALM,ANO6,ARRB1,CLIP3,ITGB1,ITGA2,PLD2,F2RL1,CDC42,STAP1,LBP,CD63,PARD3,CLU,HNRNPK,CBLL1,SCYL2,BIN1,PPP3CA,TSG101,KIF3A,SFRP4,DGKD,TFR2,SYK,APP,CCL21A,APPL2,ANKFY1,DNM1,APPL1,PLCG2,CCR7
GO:BP	regulation of extent of cell growth	GO:0061387	0.0315685	1.50075	121	2971	35	21331	LRP1,SEMA3D,DBN1,TRIM46,PLXNA4,RTN4,RNF6,IST1,SLIT2,SEMA3F,ACTR3,TNFRSF12A,CTTN,LIMK1,TTL,CYFIP1,GOLGA4,SRF,MAP1B,IFRD1,RPL4,PLXNA3,FSTL4,ISLR2,OLFM1,RYK,ILK,SEMA4C,RUFY3,GSK3B,EPHA7,MAG,ULK2,SEMA3E,EFNA5
GO:BP	bone mineralization	GO:0030282	0.00342894	2.46484	120	2971	37	21331	LTBP3,HIF1A,MGP,TMEM119,TGFB3,SGMS2,DDR2,PTK2B,P2RX7,ECM1,TWIST1,GPM6B,ANO6,ATP2B1,IGF1,FBN2,CCN1,SNX10,BMP2,FAM20C,SBNO2,OMD,S1PR1,LGR4,SOX9,RFLNB,ROR2,BMP4,ACVR2A,MEF2C,AXIN2,CD276,TXLNG,PTHLH,SBDS,TCF7L2,ATF4
GO:BP	glial cell development	GO:0021782	0.0095988	2.01778	120	2971	36	21331	IFNGR1,LPAR1,MXRA8,VIM,MDK,TLR2,ID2,NRG1,B4GALT5,EGFR,PRX,SIRT2,LDLR,DAG1,PPP3R1,PHGDH,PARD3,LYN,CD9,CLU,ROR2,EIF2B5,NF1,ROR1,MYOC,TLR4,APP,ILK,NCMAP,KRAS,MPP5,LGI4,NDRG1,TCF7L2,MAG,LAMB2
GO:BP	neural tube formation	GO:0001841	0.0211206	1.67529	119	2971	35	21331	MIB1,HIF1A,APAF1,FZD2,TGFB2,LUZP1,TWIST1,TGIF1,NCKAP1,SETD2,TSC1,FZD6,MAP3K7,BCL10,PLXNB2,MTHFR,FZD1,FOLR1,ST14,SCRIB,RARA,ENAH,PTK7,IPMK,BMP4,SEC24B,MTHFD1L,CC2D2A,STK3,IFT52,STK4,SEMA4C,GRHL3,TMED2,TEAD2
GO:BP	negative regulation of transmembrane receptor protein serine/threonine kinase signaling pathway	GO:0090101	0.0455955	1.34108	118	2971	34	21331	TGFB3,SNX6,SPRED1,ADAMTSL2,FSTL3,PPM1A,NBL1,PMEPA1,FBN2,SKI,TBX20,CD109,SKIL,RASL11B,CHRDL1,EMILIN1,FZD1,LDLRAD4,ADAM17,VASN,SLC2A10,SPRY1,NOTCH1,ZFP451,CHST11,SORL1,IGSF1,LTBP1,TWSG1,TMPRSS6,TCF7L2,SMURF2,HIPK2,SMAD7
GO:BP	regulation of cell-matrix adhesion	GO:0001952	0.000571073	3.24331	117	2971	38	21331	LRP1,IQGAP1,PEAK1,PTK2B,PTPRJ,SRC,CASK,GPM6B,BCL2,UTRN,TSC1,MMP14,COL16A1,ACVRL1,DAG1,DUSP22,RASA1,PCSK5,RRAS,JUP,NF1,CDH13,SKAP1,MYOC,CORO1C,CDK6,CLASP2,ARHGAP6,CCL21A,ILK,CIB1,TEK,GSK3B,ROCK1,WDPCP,CSF1,SEMA3E,EFNA5
GO:BP	endoplasmic reticulum to Golgi vesicle-mediated transport	GO:0006888	8.19746e-05	4.08632	114	2971	39	21331	TMED3,TRAPPC5,STX5A,KDELR3,STX17,NRBP1,ERP29,GOSR2,COPG1,SEC16B,TRAPPC12,YIPF5,COPB1,SEC31A,ERGIC3,SEC22B,SEC24D,GOLGA2,CREB3L2,SEC24B,SCFD1,TRAPPC6B,USE1,COPG2,BCAP31,IER3IP1,STX18,SORL1,GAS1,ARCN1,TMED7,SEC24A,MPPE1,TMED2,SEC23A,ERGIC2,SCAP,ERGIC1,SEC16A
GO:BP	regulation of protein localization to plasma membrane	GO:1903076	0.00581094	2.23575	113	2971	35	21331	LRP1,PRKCI,NKD2,CLTC,PICALM,KIF5B,PPP1R9B,DLG1,CLIP3,ACTR3,ITGB1,MMP14,EGFR,ARHGAP44,ZDHHC2,CNPY4,EPHB2,VAMP4,LYPD1,PTPN9,SQSTM1,ARF6,PGRMC1,CAMK2D,CIB1,GRIPAP1,TMBIM1,RACK1,GOPC,APPL1,VTI1B,LYPLA1,EPHA2,SPTBN1,RHOQ
GO:BP	oligodendrocyte differentiation	GO:0048709	0.00581094	2.23575	113	2971	35	21331	PTPRA,LPAR1,GLI3,SOX13,MDK,BOK,TLR2,ID2,SOX5,SLC45A3,NRG1,B4GALT5,ZFP365,SIRT2,QK,DAG1,SOX9,LYN,HDAC2,CD9,CLU,CTNNB1,BMP4,EIF2B5,NF1,PRMT5,SOX8,NOTCH1,DUSP15,DUSP10,EXOC4,TCF7L2,LINGO1,MAG,ERBB2
GO:BP	peptidyl-threonine phosphorylation	GO:0018107	0.0442921	1.35367	113	2971	33	21331	TGFBR2,SPRED1,AKT3,TGFBR1,MYLK2,PRKCD,PPP2R5D,BCL2,OXSR1,MAPK1,MAP3K7,DCAF1,CDC42BPA,HIPK1,ROCK2,SIRT2,MAP3K12,PARD3,TRPC6,S1PR2,UBE2K,MAPK8,HIPK3,CAMK2D,PKN1,APP,DDIT4,TNKS,CSNK2A2,GSK3B,ROCK1,HIPK2,SMAD7
GO:BP	stress fiber assembly	GO:0043149	4.70291e-05	4.32763	112	2971	39	21331	TGFB3,CCN2,SH3PXD2B,LPAR1,PFN2,PTK2B,TGFBR1,SRC,PAK2,CCDC88A,ARRB1,TSC1,SYNPO2L,PDLIM1,CDC42,RHOC,ROCK2,TJP1,FAM171A1,S1PR1,ITGB5,LIMK1,NF2,PPM1E,PTGER4,ARAP1,MET,KANK2,ARHGEF5,ZYX,SRF,RHOA,MYOC,CARMIL1,CD47,CLASP2,ARHGAP6,PXN,TNFAIP1
GO:BP	contractile actin filament bundle assembly	GO:0030038	4.70291e-05	4.32763	112	2971	39	21331	TGFB3,CCN2,SH3PXD2B,LPAR1,PFN2,PTK2B,TGFBR1,SRC,PAK2,CCDC88A,ARRB1,TSC1,SYNPO2L,PDLIM1,CDC42,RHOC,ROCK2,TJP1,FAM171A1,S1PR1,ITGB5,LIMK1,NF2,PPM1E,PTGER4,ARAP1,MET,KANK2,ARHGEF5,ZYX,SRF,RHOA,MYOC,CARMIL1,CD47,CLASP2,ARHGAP6,PXN,TNFAIP1
GO:BP	regulation of actin filament bundle assembly	GO:0032231	0.00462506	2.33488	112	2971	35	21331	TGFB3,CCN2,SH3PXD2B,DBN1,LPAR1,PFN2,SYNPO,TGFBR1,CX3CL1,PAK2,CCDC88A,SWAP70,TSC1,SYNPO2L,FLNA,CDC42,RHOC,ROCK2,TJP1,S1PR1,LIMK1,NF2,PPM1E,PTGER4,ARAP1,MET,KANK2,ARHGEF5,RHOA,MYOC,CARMIL1,CD47,CLASP2,ARHGAP6,PXN
GO:BP	post-embryonic development	GO:0009791	0.0131928	1.87966	112	2971	34	21331	KDM5B,TGFBR1,FOXP2,ASL,SGPL1,CELA1,MYO7A,BCL2,MORC3,MECP2,PLEKHA1,INPPL1,MAPK8IP3,GNAQ,BAK1,ITPR1,NDN,TET2,BMP4,ATRX,BAX,HEG1,CHST11,IGF2R,ACO1,SMAD2,MYO1E,RC3H2,STK36,SELENOP,TCF7L2,ARID5B,AGO2,KMT2A
GO:BP	regulation of receptor-mediated endocytosis	GO:0048259	0.0361378	1.44204	112	2971	33	21331	CBL,SYT11,TRF,FMR1,PICALM,ARRB1,MTMR2,PLD2,NAPB,SIRT2,CD63,SCRIB,PARD3,CLU,DLG4,ANKRD13D,HNRNPK,SCYL2,USP46,UBQLN2,SDCBP,ANKRD13B,KIF3A,SFRP4,DGKD,SYK,APP,CCL21A,CD2AP,SMAP1,NEDD4,PLCG2,CCR7
GO:BP	ERBB signaling pathway	GO:0038127	0.00366655	2.43574	111	2971	35	21331	CBL,IQGAP1,RASSF2,PTPRF,RTN4,PTK2B,PTPRJ,NPPA,SRC,CCDC88A,RHBDF1,CBLB,MAPK1,NRG1,EGFR,PTPN12,MVB12B,ERRFI1,SOX9,RBPJ,ADAM17,ZFYVE28,SNX5,BTC,ARF4,CDH13,TSG101,MYOC,DGKD,ADORA1,SOCS4,APP,SHKBP1,FAM83A,PLCE1
GO:BP	muscle cell migration	GO:0014812	5.4538e-06	5.2633	109	2971	40	21331	LRP1,IQGAP1,LPAR1,ARPC2,ANXA1,ACE,SRC,IL6ST,ATP7A,MEGF10,CYP1B1,MDK,SLIT2,DOCK7,IGF1,BCL2,RAPGEF4,ITGA2,PLEKHO1,ARPC5,TERT,RBPJ,PCSK5,CRK,TRIB1,IGFBP3,PTGER4,MEF2C,NFE2L2,SORL1,RAB5A,PLAT,CAMK2D,ILK,AKIRIN1,DOCK4,ROCK1,PARVA,PDGFRB,ADAMTS1
GO:BP	actin cytoskeleton reorganization	GO:0031532	0.000737255	3.13238	109	2971	36	21331	NEDD9,SIPA1L1,ARPC2,ANXA1,ANTXR1,PTK2B,SPTAN1,MDK,ACTR3,CDC42BPA,CSF1R,BAIAP2,FLNA,CDC42,TJP1,STAP1,S1PR1,CTTN,PTK7,S1PR2,PIP5K1A,RHOA,MICALL2,RICTOR,AUTS2,TEK,PTPN1,CD2AP,CAPN10,FGF7,MCU,HRAS,ESAM,SYDE1,PARVA,SEMA3E
GO:BP	positive regulation of plasma membrane bounded cell projection assembly	GO:0120034	0.00674718	2.17088	109	2971	34	21331	DPYSL3,DOCK11,ARPC2,TGFBR1,P2RX7,ATP7A,CCDC88A,ACTR2,NCKAP1,ACTR3,DYNLL1,SEPT9,F2RL1,CDC42,ATMIN,ZMYND8,DZIP1,CDC42EP3,CYFIP1,ARAP1,SRF,CDC42EP4,HTT,PLEKHM1,APC,CDC42EP5,CCL21A,AUTS2,CEP120,AKIRIN1,HRAS,PLCE1,CCR7,RHOQ
GO:BP	positive regulation of protein localization to membrane	GO:1905477	0.00674718	2.17088	109	2971	34	21331	LRP1,MFF,PRKCI,ARPC2,NKD2,NLGN2,TCAF1,KIF5B,PPP1R9B,DLG1,CLIP3,CACNB3,ACTR3,ITGB1,EGFR,SLC5A3,ZDHHC2,CNPY4,EPHB2,ANK3,DLG4,MYO1C,PTPN9,SQSTM1,SNX27,ARF6,PGRMC1,CIB1,MUSK,RACK1,HRAS,EPHA2,SPTBN1,ERBB2
GO:BP	intrinsic apoptotic signaling pathway in response to DNA damage	GO:0008630	0.0191958	1.71679	109	2971	33	21331	NUPR1,PHLDA3,CD44,BOK,KDM1A,BCL2,SKIL,SNAI1,HIPK1,BAK1,TPT1,IKBKE,BAG6,PLSCR1,SHISA5,BCL2L2,CLU,HNRNPK,E2F1,POLB,FBH1,TRIM32,CD74,BAX,NFATC4,USP47,CASP2,TOPORS,CRIP1,DDIT4,CASP9,HIPK2,EPHA2
GO:BP	collagen metabolic process	GO:0032963	0.015427	1.81172	108	2971	33	21331	MMP2,HIF1A,TGFB3,CCN2,MMP23,P3H3,CTSK,SUCO,ADAMTS2,RCN3,P2RX7,MRC2,PRKCD,VSIR,VIM,SCX,F2R,ITGB1,ITGA2,P3H2,MMP14,FAP,EMILIN1,ERRFI1,TRAM2,BMP4,CTSB,CYGB,PLOD3,P3H1,LTBP1,MMP24,PDGFRB
GO:BP	positive regulation of endothelial cell migration	GO:0010595	0.0345786	1.46119	107	2971	32	21331	FGFR1,HIF1A,FLT4,ANXA3,ADGRA2,AKT3,ANXA1,FOXC2,PTK2B,ANGPT4,IGF1,SRPX2,ROCK2,AMOTL1,JCAD,FOXP1,ADAM17,P2RX4,HDAC9,SP1,PIK3C2A,RRAS,BMP4,MET,NFE2L2,FGF18,PLK2,MAP3K3,PLPP3,CIB1,TEK,SASH1
GO:BP	chondrocyte differentiation	GO:0002062	2.86953e-05	4.54219	106	2971	38	21331	FGFR1,SULF1,TGFBR2,LTBP3,CCN2,TGFBR1,GLI3,IFT80,ECM1,EXT1,LOXL2,SCX,MDK,GLI2,SCUBE2,COL27A1,SOX5,ARID5A,BMP2,TGFBI,RUNX2,SOX9,SULF2,CREB3L2,SNX19,CTNNB1,RFLNB,BMP4,MEF2C,SIX2,CHSY1,AXIN2,FGF18,CHST11,PTHLH,SHOX2,POR,SMAD7
GO:BP	substrate adhesion-dependent cell spreading	GO:0034446	0.000255359	3.59285	105	2971	36	21331	NEDD9,DBN1,PEAK1,ARPC2,ANTXR1,ACTN4,AXL,PREX1,SRC,DOCK1,MDK,FBLN1,FLNA,CDC42,LAMA5,ATRNL1,CRK,RADIL,AP1AR,RHOA,MYOC,CARMIL1,MICALL2,FZD7,CORO1C,LAMB1,ILK,CIB1,TEK,LIMS2,PXN,LAMC1,ITGAV,PARVA,LAMB2,EFNA5
GO:BP	artery development	GO:0060840	0.0180041	1.74463	104	2971	32	21331	AKT3,FOXC2,TGFB2,TGFBR1,GLI3,LOXL1,EFEMP2,LUZP1,MDK,MYH10,ACVRL1,FKBP10,LDLR,ADAMTS6,FOLR1,ADAMTS9,RBPJ,CTNNB1,BMP4,PTGER4,NF1,SLC2A10,SEC24B,SRF,NOTCH1,CNTRL,FOXF1,STRA6,LTBP1,ZMIZ1,PDGFRB,SMAD7
GO:BP	regulation of blood vessel endothelial cell migration	GO:0043535	0.000489931	3.30987	103	2971	35	21331	FGFR1,HIF1A,SPRED1,PRCP,AKT3,ANXA1,FOXC2,ANGPT4,IGF1,SRPX2,MECP2,AMOTL1,ACVRL1,JCAD,ADAM17,P2RX4,HDAC9,SH3BP1,SP1,PIK3C2A,JUP,NF1,MEF2C,NOTCH1,RHOA,NFE2L2,FGF18,PLK2,ANGPT2,MAP3K3,CIB1,STARD13,CARD10,MMRN2,EPHA2
GO:BP	positive regulation of protein binding	GO:0032092	0.00710845	2.14823	100	2971	32	21331	LRP1,AKTIP,TMEM173,ACE,PKD1,ARRB1,CALD1,MAPRE1,ACTR3,BMP2,ADD2,PLCL1,TERT,HSF1,MFNG,EPHB6,FAM220A,BMP4,SPON1,STK3,PLK2,LFNG,STK4,KRIT1,DACT1,APP,TIAM1,PPP2CB,TCF7L2,GSK3B,HIPK2,CLDN5
GO:BP	neuron projection organization	GO:0106027	0.0476816	1.32165	99	2971	30	21331	MAP1A,SIPA1L1,TANC2,DBN1,NGEF,KALRN,CASK,LRP8,ACTR2,ACTR3,MTMR2,BAIAP2,ARHGAP44,CDC42,ZFP365,LZTS3,ZDHHC15,KIF1A,EPHB2,ZMYND8,CTTN,ADAM10,DLG4,DCTN1,ABHD17B,DHX36,APP,TIAM1,TANC1,GSK3B
GO:BP	positive regulation of actin filament polymerization	GO:0030838	0.00434656	2.36185	98	2971	32	21331	ARPC2,ARFIP2,PFN2,PTK2B,SNX9,SPIRE2,ACTR2,KIRREL,NCKAP1,DLG1,ARPC5L,ACTR3,ARPC3,GMFB,BAIAP2,ARPC5,CTTN,CDC42EP3,MYO1C,BIN1,CYFIP1,ARF6,CDC42EP4,AP1AR,RHOA,CARMIL1,CDC42EP5,RICTOR,CCL21A,FCHSD2,TRIM27,WASF1
GO:BP	regulation of biomineralization	GO:0110149	0.0382841	1.41698	98	2971	30	21331	LTBP3,HIF1A,MGP,TMEM119,TGFB3,SGMS2,DDR2,PTK2B,P2RX7,ECM1,TWIST1,GPM6B,ANO6,ATP2B1,GAS6,FBN2,CCN1,BMP2,FAM20C,OMD,S1PR1,SOX9,RFLNB,BMP4,ACVR2A,MEF2C,NOTCH1,CD276,TXLNG,ATF4
GO:BP	bone morphogenesis	GO:0060349	2.40294e-05	4.61926	97	2971	36	21331	TGFBR2,LTBP3,TMEM119,TGFB3,GLI3,IFT80,EXT1,TWIST1,SCX,THBS3,SCUBE2,FREM1,COL27A1,MMP14,INPPL1,RUNX2,STC1,NAB2,SOX9,RAB23,RARA,INSIG2,FOXN3,ALPL,BMP4,LRP5,MEF2C,CHSY1,AXIN2,SFRP4,FGF18,PAPPA2,CARM1,TEK,SHOX2,POR
GO:BP	regulation of biomineral tissue development	GO:0070167	0.0306037	1.51423	97	2971	30	21331	LTBP3,HIF1A,MGP,TMEM119,TGFB3,SGMS2,DDR2,PTK2B,P2RX7,ECM1,TWIST1,GPM6B,ANO6,ATP2B1,GAS6,FBN2,CCN1,BMP2,FAM20C,OMD,S1PR1,SOX9,RFLNB,BMP4,ACVR2A,MEF2C,NOTCH1,CD276,TXLNG,ATF4
GO:BP	organelle membrane fusion	GO:0090174	0.0306037	1.51423	97	2971	30	21331	PLA2G4A,SYT11,STX5A,NKD2,ANXA1,PIKFYVE,KIF5B,RAB8A,STX17,UVRAG,GOSR2,VAV3,STX12,STX6,RAB13,SEC22B,AU040320,RAB7B,VAMP4,GNAI3,VCPIP1,EEA1,CHMP3,ANKRD27,VPS39,SPG11,RAB8B,SEPT8,ANKFY1,SNAP47
GO:BP	smooth muscle cell migration	GO:0014909	6.51291e-05	4.18622	96	2971	35	21331	LRP1,IQGAP1,LPAR1,ARPC2,ACE,SRC,IL6ST,ATP7A,CYP1B1,MDK,SLIT2,DOCK7,IGF1,BCL2,RAPGEF4,ITGA2,ARPC5,TERT,RBPJ,PCSK5,CRK,TRIB1,IGFBP3,PTGER4,MEF2C,NFE2L2,SORL1,RAB5A,PLAT,CAMK2D,ILK,DOCK4,PARVA,PDGFRB,ADAMTS1
GO:BP	post-Golgi vesicle-mediated transport	GO:0006892	0.00260667	2.58391	96	2971	32	21331	GGA2,EXOC5,RAB31,EPS15,GOLGA7,GOSR2,GAK,RAB14,DOP1B,KRT18,RP2,EHD3,VPS54,ANK3,VAMP4,CHIC2,SCFD1,BLZF1,GOLGA4,AP3D1,AP1AR,SORL1,RNF215,WIPI1,ANKFY1,RACK1,GOPC,EXOC4,LYPLA1,D230025D16RIK,SPTBN1,SEC16A
GO:BP	regulation of stress fiber assembly	GO:0051492	0.0243538	1.61343	96	2971	30	21331	TGFB3,CCN2,SH3PXD2B,LPAR1,PFN2,TGFBR1,PAK2,CCDC88A,TSC1,SYNPO2L,CDC42,RHOC,ROCK2,TJP1,S1PR1,LIMK1,NF2,PPM1E,PTGER4,ARAP1,MET,KANK2,ARHGEF5,RHOA,MYOC,CARMIL1,CD47,CLASP2,ARHGAP6,PXN
GO:BP	cell-substrate junction organization	GO:0150115	0.000602897	3.21976	95	2971	33	21331	LRP1,IQGAP1,PEAK1,TLN1,PTK2B,PTPRJ,SRC,ACTN1,GPM6B,ITGA5,BCL2,TSC1,ITGA2,MMP14,COL16A1,ACVRL1,DUSP22,CTTN,ARF6,PIP5K1A,MYOC,CORO1C,CLASP2,ARHGAP6,TEK,RAB8B,PXN,AJUBA,LAMC1,ITGAV,ROCK1,WDPCP,EFNA5
GO:BP	negative regulation of extrinsic apoptotic signaling pathway	GO:2001237	0.0192907	1.71465	95	2971	30	21331	RIPK1,TGFBR1,CX3CL1,SRC,CFLAR,UNC5B,IGF1,ITGA6,BCL2,PARK7,FAIM2,TERT,CTTN,EYA2,MAPK7,ZMYND11,BMP4,DDX3X,PEA15A,NOL3,PHIP,BIRC6,HTT,GAS1,TMBIM1,LMNA,TCF7L2,GSK3B,ITGAV,ITPRIP
GO:BP	regulation of epithelial to mesenchymal transition	GO:0010717	0.000453727	3.34321	94	2971	33	21331	TGFBR2,TGFB3,WWTR1,SPRED1,ADIPOR1,TGFB2,TGFBR1,LOXL2,TWIST1,MDK,PHLDB1,TBX20,SNAI1,BMP2,DACT3,POFUT2,DAG1,HDAC2,LDLRAD4,CTNNB1,VASN,BMP4,SDCBP,SPRY1,NOTCH1,AXIN2,OLFM1,CLASP2,TIAM1,SMAD2,MCRIP1,TCF7L2,SMAD7
GO:BP	regulation of dendritic spine development	GO:0060998	0.00493916	2.30635	94	2971	31	21331	SIPA1L1,TANC2,DBN1,LPAR1,NLGN2,NGEF,KALRN,FMR1,CASK,LRP8,ACTR2,ACTR3,MECP2,BAIAP2,ARHGAP44,LZTS3,ZDHHC15,KIF1A,ZMYND8,HDAC2,ADAM10,HNRNPK,MEF2C,ARF6,MAPK6,PLK2,FSTL4,DHX36,TIAM1,ASAP1,DLG5
GO:BP	negative regulation of cell morphogenesis involved in differentiation	GO:0010771	0.00493916	2.30635	94	2971	31	21331	SEMA3D,TRIM46,RTN4,RNF6,ACTN4,NGEF,SLIT2,SEMA3F,ACTR3,FBLN1,EPHB2,TRPC6,PPP3CA,IFRD1,NFATC4,AP1AR,PLXNA3,YWHAH,CORO1C,FSTL4,TRAK2,SYNGAP1,RYK,SEMA4C,RUFY3,GSK3B,EPHA7,MAG,ULK2,SEMA3E,EFNA5
GO:BP	pigmentation	GO:0043473	0.0282111	1.54958	92	2971	29	21331	KITL,GLI3,LYST,ATP7A,PIKFYVE,KIF13A,MYO7A,GNA11,BCL2,RAB27B,EDNRB,GNAQ,ADAMTS20,CD63,ADAMTS9,ATP6AP2,NF1,MEF2C,HPS3,BLOC1S5,BAX,AP3D1,HPS5,MYSM1,ANKRD27,DCTN1,ARCN1,RACK1,VANGL1
GO:BP	positive regulation of gliogenesis	GO:0014015	0.000662277	3.17896	91	2971	32	21331	LRP1,TRF,PTPRA,PRKCI,RTN4,CX3CL1,IL6ST,VIM,EGR2,MDK,TLR2,TSPO,ID2,IGF1,ACTR3,BMP2,ZFP365,SERPINE2,QK,DAG1,LYN,HDAC2,P2RX4,E2F1,BIN1,PRMT5,SOX8,NOTCH1,TIAM1,MAG,FUBP1,CSF1
GO:BP	response to axon injury	GO:0048678	0.00723199	2.14074	91	2971	30	21331	DPYSL3,LRP1,MMP2,MATN2,PTPRF,LGALS1,CST3,TSPO,INPP5F,BCL2,FLNA,MAPK8IP3,DAG1,FOLR1,JAK2,LYN,ADAM17,RANGAP1,P2RX4,ARF4,MAP2K2,FKBP1B,MAP1B,BAX,NREP,CERS2,KCNK2,MAG,LAMB2,ERBB2
GO:BP	regulation of glial cell differentiation	GO:0045685	0.022254	1.65259	91	2971	29	21331	PTPRA,RTN4,IL6ST,EGR2,MDK,TLR2,ID2,ACTR3,MECP2,SLC45A3,BMP2,ZFP365,SERPINE2,SIRT2,QK,LDLR,DAG1,HDAC2,CTNNB1,BIN1,BMP4,NF1,PRMT5,NOTCH1,DUSP15,DUSP10,TCF7L2,LINGO1,MAG
GO:BP	regulation of smooth muscle cell migration	GO:0014910	0.000495088	3.30532	90	2971	32	21331	LRP1,IQGAP1,LPAR1,ARPC2,ACE,SRC,IL6ST,ATP7A,CYP1B1,MDK,SLIT2,DOCK7,IGF1,BCL2,RAPGEF4,ITGA2,TERT,RBPJ,PCSK5,CRK,TRIB1,IGFBP3,PTGER4,MEF2C,NFE2L2,SORL1,RAB5A,CAMK2D,ILK,DOCK4,PDGFRB,ADAMTS1
GO:BP	cell-substrate junction assembly	GO:0007044	0.001703	2.76879	90	2971	31	21331	LRP1,IQGAP1,PEAK1,TLN1,PTK2B,PTPRJ,SRC,ACTN1,GPM6B,ITGA5,BCL2,TSC1,ITGA2,MMP14,COL16A1,ACVRL1,DUSP22,CTTN,PIP5K1A,MYOC,CORO1C,CLASP2,ARHGAP6,TEK,PXN,AJUBA,LAMC1,ITGAV,ROCK1,WDPCP,EFNA5
GO:BP	lamellipodium organization	GO:0097581	0.00096682	3.01465	88	2971	31	21331	ARPC2,CD44,SRC,ATP7A,CCDC88A,ACTR2,SLIT2,NCKAP1,VAV3,ACTR3,ITGB1,PLEKHO1,CDC42,MTSS2,TWF1,ARPC5,S1PR1,CTTN,CYFIP1,CDH13,PTPRO,CARMIL1,CORO1C,SNX1,AUTS2,PXN,AJUBA,AKIRIN1,WASF1,PLCE1,EPHA2
GO:BP	regulation of response to endoplasmic reticulum stress	GO:1905897	0.000535733	3.27105	86	2971	31	21331	NUPR1,CREB3,DNAJC3,EIF2AK3,BOK,USP14,EDEM2,UBE2J1,ERP29,IKBKG,SERINC3,NFE2L1,USP19,BAK1,PARK7,TXNDC12,BAG6,ATXN3,CLU,UBQLN2,BAX,OS9,BCAP31,RNFT1,APP,PTPN1,TMED2,ATF6B,SELENOS,RNF185,PPP1R15A
GO:BP	regulation of bone mineralization	GO:0030500	0.037482	1.42618	84	2971	27	21331	LTBP3,HIF1A,MGP,TMEM119,TGFB3,SGMS2,DDR2,PTK2B,P2RX7,ECM1,TWIST1,GPM6B,ANO6,ATP2B1,FBN2,CCN1,BMP2,FAM20C,OMD,S1PR1,SOX9,RFLNB,BMP4,ACVR2A,MEF2C,CD276,TXLNG
GO:BP	positive regulation of organelle assembly	GO:1902117	0.00533307	2.27302	81	2971	28	21331	RAB3GAP2,ARPC2,SDC1,MSN,PIP4K2A,LRSAM1,SRC,CCDC88A,VPS4B,DYNLL1,SEPT9,DYNC1H1,PLK4,ATMIN,DZIP1,PIP4K2C,CNOT6,PAN3,SDCBP,ARHGEF5,RHOA,PDCD6IP,STX18,MAPK8,HTT,CEP120,SPAG5,ASAP1
GO:BP	focal adhesion assembly	GO:0048041	0.00301081	2.52132	79	2971	28	21331	LRP1,IQGAP1,PEAK1,PTK2B,PTPRJ,SRC,ACTN1,GPM6B,BCL2,TSC1,ITGA2,MMP14,COL16A1,ACVRL1,DUSP22,CTTN,PIP5K1A,MYOC,CORO1C,CLASP2,ARHGAP6,TEK,PXN,AJUBA,ITGAV,ROCK1,WDPCP,EFNA5
GO:BP	cellular response to mechanical stimulus	GO:0071260	0.0489807	1.30998	76	2971	25	21331	MTPN,PIEZO2,NPPA,CNN2,SCX,ANKRD1,MAP3K14,HABP4,ITGA2,NFKB1,LTBR,BCL10,EGFR,BAK1,DAG1,SOX9,CTNNB1,BAG3,PTGER4,TLR4,CASP2,MAP3K2,MAPK8,GSK3B,MAG
GO:BP	positive regulation of small GTPase mediated signal transduction	GO:0051057	0.00127941	2.89299	72	2971	27	21331	AKAP13,LPAR1,KITL,SRC,ARRB1,F2R,ROBO1,IGF1,NRG1,SYNPO2L,F2RL1,ARHGEF3,SHOC2,RASGEF1A,SOS2,ERBIN,NOTCH1,GPR18,ABRA,CAMK2D,AUTS2,KRAS,F2RL3,HRAS,PDGFRB,CSF1,ERBB2
GO:BP	regulation of cartilage development	GO:0061035	5.35359e-05	4.27135	71	2971	29	21331	LTBP3,CCN2,FRZB,CTSK,TGFB2,TGFBR1,GLI3,LOXL2,SCX,MDK,GLI2,SOX5,CCN1,BMP1,BMP2,RUNX2,SOX9,RARA,CTNNB1,RFLNB,BMP4,SIX2,AXIN2,FGF18,CARM1,PTHLH,SHOX2,POR,SMAD7
GO:BP	glomerulus development	GO:0032835	0.000465627	3.33196	69	2971	27	21331	SULF1,IQGAP1,CFH,WWTR1,FOXC2,EXT1,NID1,CFLAR,BCL2,AMPD2,LGR4,TCF21,SULF2,PODXL,COL4A3,CTNND1,BMP4,MEF2C,NOTCH1,PTPRO,ANGPT2,TEK,MYO1E,COL4A4,PLCE1,LAMB2,PDGFRB
GO:BP	cranial skeletal system development	GO:1904888	0.000326589	3.486	68	2971	27	21331	TGFBR2,TGFB3,SH3PXD2B,FOXC2,TGFB2,TGFBR1,GLI3,TWIST1,SETD2,FREM1,MMP14,RUNX2,RAB23,INSIG2,FOXN3,CTNNB1,NIPBL,BMP4,MEF2C,SIX2,MTHFD1L,SLC39A1,CHST11,GAS1,SMAD2,WDR19,EIF4A3
GO:BP	positive regulation of actin filament bundle assembly	GO:0032233	0.00371706	2.4298	67	2971	25	21331	TGFB3,CCN2,SH3PXD2B,LPAR1,PFN2,SYNPO,TGFBR1,CX3CL1,CCDC88A,SWAP70,TSC1,SYNPO2L,FLNA,CDC42,RHOC,ROCK2,LIMK1,NF2,PPM1E,ARHGEF5,RHOA,MYOC,CARMIL1,CD47,PXN
GO:BP	positive regulation of protein localization to cell periphery	GO:1904377	0.0476606	1.32184	67	2971	23	21331	LRP1,PRKCI,NKD2,KIF5B,PPP1R9B,DLG1,CLIP3,ACTR3,ITGB1,EGFR,ZDHHC2,CNPY4,EPHB2,EPB41L2,PTPN9,SQSTM1,ARF6,PGRMC1,CIB1,GNAI1,RACK1,EPHA2,SPTBN1
GO:BP	filopodium assembly	GO:0046847	0.00268331	2.57133	66	2971	25	21331	DPYSL3,DBN1,DOCK11,ARPC2,TGFBR1,PRKCD,FMR1,PPP1R9B,FXR1,ITGA6,ACTR3,ARHGAP44,CDC42,ZMYND8,SH3BP1,ABITRAM,S1PR2,ARAP1,ARF6,SRF,RAB3IP,RAB5A,CCL21A,CCR7,RHOQ
GO:BP	intrinsic apoptotic signaling pathway in response to endoplasmic reticulum stress	GO:0070059	0.0101426	1.99385	66	2971	24	21331	CREB3,APAF1,EIF2AK3,CASP12,BOK,ERP29,BCL2,IKBKG,SERINC3,TMEM117,BAK1,ITPR1,PARK7,TXNDC12,DNAJC10,BAG6,BAX,UBE2K,CASP3,PTPN1,SELENOS,GSK3B,ATF4,CASP9
GO:BP	glial cell migration	GO:0008347	0.00010631	3.97342	65	2971	27	21331	LRP1,MATN2,RTN4,TGFB2,SUN1,GLI3,CX3CL1,VIM,LRP8,TSPO,MMP14,CSPG4,APCDD1,STAP1,SCRIB,NDN,CD9,P2RX4,HEXB,CTNNB1,SOCS7,LAMB1,TIAM1,CERS2,ZMIZ1,FUBP1,CSF1
GO:BP	positive regulation of Ras protein signal transduction	GO:0046579	0.00191968	2.71677	65	2971	25	21331	AKAP13,LPAR1,KITL,ARRB1,F2R,ROBO1,IGF1,NRG1,SYNPO2L,F2RL1,ARHGEF3,SHOC2,RASGEF1A,ERBIN,NOTCH1,GPR18,ABRA,CAMK2D,AUTS2,KRAS,F2RL3,HRAS,PDGFRB,CSF1,ERBB2
GO:BP	amyloid precursor protein metabolic process	GO:0042982	0.00743016	2.129	65	2971	24	21331	IFNGR1,TMCC2,SOAT1,ITM2C,PICALM,IGF1,DLG1,ROCK2,SLC2A13,ITM2A,LYN,ADAM10,SP1,CLU,BIN1,GSAP,SPON1,EFNA3,CASP3,SORL1,APP,NECAB1,ROCK1,AGO2
GO:BP	positive regulation of smooth muscle cell migration	GO:0014911	0.0147986	1.82978	63	2971	23	21331	LRP1,IQGAP1,LPAR1,ARPC2,SRC,IL6ST,ATP7A,CYP1B1,MDK,DOCK7,IGF1,BCL2,RAPGEF4,ITGA2,TERT,PCSK5,CRK,PTGER4,RAB5A,CAMK2D,DOCK4,PDGFRB,ADAMTS1
GO:BP	negative regulation of cell-substrate adhesion	GO:0010812	0.0395562	1.40279	62	2971	22	21331	LRP1,ACTN4,LGALS1,SRC,CASK,FBLN1,MMP14,ACVRL1,DUSP22,RASA1,NF1,NOTCH1,AP1AR,RHOA,MYOC,FZD7,CORO1C,ANGPT2,CLASP2,ARHGAP6,SEMA3E,EFNA5
GO:BP	negative regulation of small GTPase mediated signal transduction	GO:0051058	0.00561305	2.2508	60	2971	23	21331	RASA4,RIPOR1,TGFB2,TIMP2,RASAL3,SLIT2,ITGB1,ARHGAP44,EPHB2,RASA1,SH3BP1,NF1,MET,SPRY1,HEG1,MYOC,TNK1,SYNGAP1,PPP2CB,CD2AP,RASAL1,ARHGAP42,TNFAIP1
GO:BP	endochondral bone morphogenesis	GO:0060350	0.00398421	2.39966	59	2971	23	21331	TGFBR2,TMEM119,EXT1,SCX,THBS3,SCUBE2,COL27A1,MMP14,INPPL1,RUNX2,STC1,NAB2,SOX9,RARA,ALPL,BMP4,MEF2C,AXIN2,FGF18,CARM1,TEK,SHOX2,POR
GO:BP	regulation of stem cell differentiation	GO:2000736	0.0113524	1.94491	58	2971	22	21331	LTBP3,OCIAD1,TGFB2,VSIR,SOX5,SOX9,ZFP36L2,REST,BMP4,NOTCH1,PUS7,NFE2L2,CDK6,DHX36,GATA4,EIF2AK2,STAT3,CDK13,HNRNPU,N4BP2L2,GSK3B,TEAD2
GO:BP	cell migration involved in sprouting angiogenesis	GO:0002042	0.0113524	1.94491	58	2971	22	21331	SPRED1,AKT3,ANXA1,FOXC2,SLIT2,ROBO1,SRPX2,ITGB1,JCAD,HDAC9,EGR3,PIK3C2A,SRF,NOTCH1,RHOA,PLK2,MAP3K3,CIB1,STARD13,CARD10,CLEC14A,MMRN2
GO:BP	positive regulation of stress fiber assembly	GO:0051496	0.0315064	1.5016	57	2971	21	21331	TGFB3,CCN2,SH3PXD2B,LPAR1,PFN2,TGFBR1,CCDC88A,TSC1,SYNPO2L,CDC42,RHOC,ROCK2,LIMK1,NF2,PPM1E,ARHGEF5,RHOA,MYOC,CARMIL1,CD47,PXN
GO:BP	ruffle organization	GO:0031529	0.0315064	1.5016	57	2971	21	21331	PFN2,SNX10,PLEKHA1,CSF1R,CSPG4,INPPL1,MTSS2,STAP1,ARHGEF26,SH3BP1,LIMA1,CYFIP1,ARF6,PIP5K1A,CARMIL1,CORO1C,PLEKHM1,CCL21A,HRAS,PDGFRB,WDPCP
GO:BP	positive regulation of cell-matrix adhesion	GO:0001954	0.016452	1.78378	55	2971	21	21331	IQGAP1,PTK2B,PTPRJ,UTRN,TSC1,COL16A1,DAG1,PCSK5,RRAS,JUP,CDH13,SKAP1,MYOC,CDK6,CCL21A,ILK,CIB1,TEK,GSK3B,ROCK1,CSF1
GO:BP	collagen fibril organization	GO:0030199	0.045971	1.33752	54	2971	20	21331	LOXL4,ADAMTS2,DDR2,FOXC2,TGFB2,TGFBR1,EXT1,LOXL2,ATP7A,SCX,AEBP1,CYP1B1,CRTAP,LUM,EMILIN1,FKBP10,NF1,COLGALT1,PLOD3,P3H1
GO:BP	negative regulation of Ras protein signal transduction	GO:0046580	0.0332775	1.47785	53	2971	20	21331	RASA4,RIPOR1,TGFB2,TIMP2,RASAL3,ITGB1,ARHGAP44,EPHB2,RASA1,NF1,MET,SPRY1,HEG1,MYOC,TNK1,SYNGAP1,PPP2CB,RASAL1,ARHGAP42,TNFAIP1
GO:BP	digestive tract morphogenesis	GO:0048546	0.0332775	1.47785	53	2971	20	21331	HIF1A,GLI3,GLI2,ID2,NCKAP1,BCL2,EGFR,TCF21,CTNNB1,NIPBL,BMP4,SIX2,NOTCH1,FOXF1,DACT1,GATA4,SMAD2,STRA6,SHOX2,TCF7L2
GO:BP	heart valve development	GO:0003170	0.0332775	1.47785	53	2971	20	21331	TGFBR2,TGFB2,TWIST1,SCX,SLIT2,CCN1,TBX20,BMP2,EMILIN1,SOX9,ADAMTS9,RBPJ,BMP4,MEF2C,NOTCH1,OLFM1,GATA4,STRA6,SHOX2,ZFPM2
GO:BP	regulation of filopodium assembly	GO:0051489	0.0057123	2.24319	52	2971	21	21331	DPYSL3,DBN1,DOCK11,ARPC2,TGFBR1,PRKCD,FMR1,FXR1,ACTR3,ARHGAP44,CDC42,ZMYND8,ABITRAM,ARAP1,ARF6,SRF,RAB3IP,RAB5A,CCL21A,CCR7,RHOQ
GO:BP	face development	GO:0060324	0.0057123	2.24319	52	2971	21	21331	MMP2,TGFB3,TGFB2,SGPL1,SCX,ALDH1A3,MAPK1,PLEKHA1,ASPH,ZFAND5,CRISPLD1,CRISPLD2,RARA,NIPBL,RRAS,MAP2K2,SRF,STRA6,CDK2AP1,TCF7L2,ARID5B
GO:BP	regulation of chondrocyte differentiation	GO:0032330	0.0168575	1.77321	51	2971	20	21331	LTBP3,CCN2,TGFBR1,GLI3,LOXL2,MDK,GLI2,SOX5,RUNX2,SOX9,CTNNB1,RFLNB,BMP4,SIX2,AXIN2,FGF18,PTHLH,SHOX2,POR,SMAD7
GO:BP	proteoglycan biosynthetic process	GO:0030166	0.0483644	1.31547	50	2971	19	21331	CSGALNACT2,DSE,SLC35D1,EXT1,IGF1,XYLT1,UGDH,FOXL1,CHST12,CHST8,HS2ST1,CTNNB1,SLC2A10,MAN1C1,CHSY1,CHST11,TCF7L2,CHST7,CHPF
GO:BP	lung alveolus development	GO:0048286	0.0483644	1.31547	50	2971	19	21331	LTBP3,FLT4,ATXN1L,TNS3,MAN2A1,FOXP2,ACE,ATP7A,IGF1,MAN1A2,MAPK8IP3,SELENON,ERRFI1,TCF21,BMP4,FOXF1,STRA6,RC3H2,PHF14
GO:BP	positive regulation of epithelial to mesenchymal transition	GO:0010718	0.0483644	1.31547	50	2971	19	21331	TGFBR2,TGFB3,WWTR1,TGFB2,TGFBR1,LOXL2,TWIST1,MDK,SNAI1,BMP2,HDAC2,CTNNB1,BMP4,SDCBP,NOTCH1,AXIN2,OLFM1,SMAD2,TCF7L2
GO:BP	vascular endothelial growth factor receptor signaling pathway	GO:0048010	0.0344635	1.46264	49	2971	19	21331	SULF1,HIF1A,MYOF,FLT4,FOXC2,PTK2B,GRB10,VEGFD,EMILIN1,EPN2,BMP4,HGS,FGF18,TEK,PTPN1,TMEM204,NEDD4,CLEC14A,MMRN2
GO:BP	embryonic cranial skeleton morphogenesis	GO:0048701	0.00116361	2.93419	48	2971	21	21331	TGFBR2,TGFB3,FOXC2,TGFB2,TGFBR1,GLI3,TWIST1,SETD2,MMP14,RUNX2,NIPBL,BMP4,MEF2C,SIX2,MTHFD1L,SLC39A1,CHST11,GAS1,SMAD2,WDR19,EIF4A3
GO:BP	regulation of oligodendrocyte differentiation	GO:0048713	0.0168434	1.77357	47	2971	19	21331	PTPRA,MDK,TLR2,ID2,SLC45A3,ZFP365,SIRT2,QK,DAG1,HDAC2,CTNNB1,BMP4,NF1,PRMT5,NOTCH1,DUSP15,DUSP10,TCF7L2,LINGO1
GO:BP	mesenchymal cell proliferation	GO:0010463	0.0115354	1.93797	46	2971	19	21331	FGFR1,TGFBR2,FOXP2,DCHS2,BMP2,SOX9,FOXP1,CTNNB1,ZEB1,BMP4,LRP5,SIX2,FOXF1,GAS1,IRS2,FGF7,SHOX2,LMNA,PHF14
GO:BP	activation of MAPKK activity	GO:0000186	0.0348237	1.45813	45	2971	18	21331	RIPK1,ADAM9,MAP3K9,TGFBR1,F2R,ARAF,MAP3K14,MAP3K7,EGFR,GADD45B,JAK2,MAP3K12,BMP4,MAP3K6,ADORA1,MAP3K2,MAP3K3,EIF2AK2
GO:BP	extracellular matrix assembly	GO:0085029	0.00517113	2.28641	44	2971	19	21331	LTBP3,ANTXR1,EFEMP2,ATP7A,GPM6B,GAS6,PHLDB1,FBLN5,EMILIN1,FKBP10,DAG1,SOX9,QSOX1,NOTCH1,LAMB1,CLASP2,PLOD3,HAS3,LAMB2
GO:BP	heart valve morphogenesis	GO:0003179	0.016302	1.78776	43	2971	18	21331	TGFBR2,TGFB2,TWIST1,SCX,SLIT2,CCN1,TBX20,BMP2,EMILIN1,SOX9,ADAMTS9,BMP4,MEF2C,NOTCH1,OLFM1,GATA4,STRA6,ZFPM2
GO:BP	Schwann cell differentiation	GO:0014037	0.0340992	1.46726	41	2971	17	21331	EGR2,NRG1,PRX,SIRT2,DAG1,PPP3R1,PARD3,NAB2,NF1,MYOC,ILK,NCMAP,MPP5,LGI4,NDRG1,LAMA2,LAMB2
GO:BP	protein K48-linked deubiquitination	GO:0071108	0.0208835	1.6802	36	2971	16	21331	USP5,USP34,MINDY3,BAP1,USP19,PARK7,OTUD5,ATXN3,VCPIP1,USP9X,OTUD7B,MINDY1,USP7,OTUB1,DESI2,OTUB2
GO:BP	neuron death in response to oxidative stress	GO:0036475	0.0133218	1.87544	35	2971	16	21331	HIF1A,NCOA7,OXR1,LANCL1,TSC1,PARK7,FZD1,REST,CTNNB1,SLC1A1,NONO,TLR4,FBXO7,APP,RACK1,ATF4
GO:BP	establishment of epithelial cell polarity	GO:0090162	0.0083047	2.08068	34	2971	16	21331	FAT1,MYO9A,MSN,CDC42,PARD3,SH3BP1,PTK7,MYO18A,ARF6,RHOA,FOXF1,SIPA1L3,FRMD4B,CYTH3,MPP5,FRMD4A
GO:BP	regulation of mesenchymal cell proliferation	GO:0010464	0.0444514	1.35211	34	2971	15	21331	FGFR1,TGFBR2,FOXP2,SOX9,FOXP1,CTNNB1,ZEB1,BMP4,LRP5,FOXF1,GAS1,IRS2,SHOX2,LMNA,PHF14
GO:BP	face morphogenesis	GO:0060325	0.0444514	1.35211	34	2971	15	21331	MMP2,TGFB3,TGFB2,SGPL1,SCX,PLEKHA1,ASPH,CRISPLD1,CRISPLD2,NIPBL,RRAS,STRA6,CDK2AP1,TCF7L2,ARID5B
GO:BP	regulation of oxidative stress-induced neuron death	GO:1903203	0.0285043	1.54509	33	2971	15	21331	HIF1A,NCOA7,OXR1,LANCL1,TSC1,PARK7,FZD1,REST,CTNNB1,NONO,TLR4,FBXO7,APP,RACK1,ATF4
GO:BP	chondrocyte development	GO:0002063	0.00644551	2.19074	30	2971	15	21331	SULF1,TGFBR2,ECM1,COL27A1,RUNX2,SOX9,SULF2,RFLNB,CHSY1,AXIN2,FGF18,CHST11,PTHLH,SHOX2,SMAD7
GO:BP	modification of synaptic structure	GO:0099563	0.00799085	2.09741	27	2971	14	21331	SYNPO,KALRN,MYH10,BAIAP2,ARHGAP44,CDC42,CTTN,REST,CYFIP1,PGRMC1,RHOA,TIAM1,GRIPAP1,GSK3B
GO:BP	microtubule anchoring at microtubule organizing center	GO:0072393	0.0195009	1.70994	13	2971	9	21331	HOOK3,NIN,CCDC68,CEP19,BICD2,KIF3A,DCTN1,NINL,GSK3B
GO:BP	microtubule anchoring at centrosome	GO:0034454	0.0371866	1.42961	11	2971	8	21331	HOOK3,NIN,CCDC68,CEP19,KIF3A,DCTN1,NINL,GSK3B
GO:BP	glomerular basement membrane development	GO:0032836	0.0115654	1.93684	10	2971	8	21331	SULF1,EXT1,NID1,SULF2,COL4A3,MYO1E,COL4A4,LAMB2
KEGG	Pathways in cancer	KEGG:05200	7.48e-11	10.1258	529	1288	142	8480	CDKN2B,FGFR1,CBL,GNG10,TGFBR2,MMP2,HIF1A,IFNGR1,TGFB3,APAF1,FLT4,GNG8,COL4A2,ADCY2,LPAR1,KITL,FZD2,ADCY7,AKT3,TGFB2,TGFBR1,GLI3,COL4A1,IL6ST,F2R,STAT4,ARAF,CCDC6,GLI2,IGF1,E2F3,GNA11,GNB4,ITGA6,BCL2,IKBKG,BIRC3,ITGB1,ITGA2,PLD2,MAPK1,NFKB1,VEGFD,IFNAR2,CSF1R,EGFR,EDNRB,CDK4,XIAP,CTBP2,GNAQ,BMP2,CDC42,ROCK2,EML4,BAK1,LAMA5,ELK1,CALML4,LAMC2,GNA13,GNG12,TERT,GADD45B,FZD1,TRAF1,JAK2,IL12RB2,HDAC2,NF…
KEGG	PI3K-Akt signaling pathway	KEGG:04151	3.07e-07	6.51243	354	1288	96	8480	CREB3,FGFR1,GNG10,YWHAQ,FLT4,GNG8,COL4A2,COL6A1,LPAR1,KITL,AKT3,COL6A2,COL4A1,COL6A3,THBS3,F2R,MAGI1,ANGPT4,ITGA5,PPP2R5D,TLR2,IGF1,GNB4,ITGA6,BCL2,IKBKG,ITGB1,TSC1,ITGA2,MAPK1,ITGB8,NFKB1,VEGFD,IFNAR2,CSF1R,EGFR,CDK4,LAMA5,COL9A2,LAMC2,PDGFC,GNG12,ITGA9,JAK2,PKN2,ITGB5,CREB3L2,SOS2,COL4A3,MAP2K2,MET,JAK1,PPP2R5C,FLT3L,NRAS,LAMA4,YWHAH,EFNA3,FGF18,YWHAB,TLR4,COL9A3,IGF1R,IFNAR1,CDK6,ANGPT2,LAMB1,…
KEGG	Human papillomavirus infection	KEGG:05165	2.18e-07	6.66081	347	1288	95	8480	CREB3,COL4A2,MAML2,COL6A1,PRKCI,DLG2,FZD2,AKT3,COL6A2,COL4A1,TCIRG1,COL6A3,ATP6V1E1,THBS3,MAGI1,ITGA5,PPP2R5D,DLG1,ITGA6,IKBKG,ITGB1,TSC1,ITGA2,MAPK1,ITGB8,NFKB1,IFNAR2,EGFR,CDK4,CDC42,BAK1,LAMA5,COL9A2,LAMC2,TERT,FZD1,IKBKE,ITGA9,MFNG,ITGB5,SCRIB,PARD3,HDAC2,RBPJ,ATP6V1B2,ATP6V0E,CREB3L2,SOS2,CTNNB1,COL4A3,ATP6V1A,E2F1,TYK2,PTGER4,MAP2K2,JAK1,PPP2R5C,NOTCH1,BAX,NRAS,LAMA4,AXIN2,CASP3,COL9A3,BCAP…
KEGG	MAPK signaling pathway	KEGG:04010	7.97e-09	8.09874	286	1288	86	8480	FGFR1,TGFBR2,PLA2G4A,TGFB3,FLT4,KITL,AKT3,TGFB2,TGFBR1,PAK2,IL1R1,PPM1A,ARRB1,ANGPT4,ARAF,MAP3K14,IGF1,CACNB3,IKBKG,MAPK1,NFKB1,MAP3K7,VEGFD,TAOK3,CSF1R,EGFR,FLNA,MAPK8IP3,NFATC1,CDC42,ELK4,ELK1,RPS6KA3,DUSP6,PDGFC,PPP3R1,GNG12,RPS6KA1,GADD45B,DUSP4,MAP3K12,RASA1,NFKB2,CRK,SOS2,MAPK7,RRAS,MAP2K2,NF1,MEF2C,MET,FLNC,PPP3CA,SRF,FLT3L,NRAS,CACNB4,EFNA3,STK3,CASP3,FGF18,MAP3K6,IGF1R,RELB,MAP3K2,ANGPT2…
KEGG	Endocytosis	KEGG:04144	2.49626e-06	5.60271	260	1288	74	8480	CBL,TGFBR2,SNX6,RAB31,PRKCI,ARPC2,TGFBR1,CLTC,WASHC4,SRC,ITCH,CAPZA1,KIF5B,EPS15,RAB8A,ARRB1,IST1,RAB5B,ARPC5L,CBLB,VPS4B,ARPC3,PLD2,EGFR,PIP5K1C,MVB12B,CDC42,ARPC5,RAB11FIP3,LDLR,RAB5C,FOLR1,EPS15L1,EHD3,PARD3,STAM,RAB11FIP4,ACAP2,EPN2,SNX5,CXCR4,BIN1,ARAP1,ARF6,GIT2,EEA1,HGS,TSG101,CHMP3,PIP5K1A,RHOA,VPS37D,SNX4,PDCD6IP,IGF1R,RAB5A,ZFYVE16,IGF2R,SNX1,CHMP7,SMAD2,SMAP1,CYTH3,NEDD4,ASAP1,DNM1,RAB…
KEGG	Human cytomegalovirus infection	KEGG:05163	3.62e-07	6.44186	245	1288	73	8480	AKAP13,CREB3,GNG10,RIPK1,GNG8,ADCY2,ADCY7,AKT3,PTK2B,TMEM173,CX3CL1,SRC,IL1R1,IL10RA,E2F3,GNA11,GNB4,TAPBP,IKBKG,TSC1,MAPK1,NFKB1,GNAO1,EGFR,CDK4,GNAQ,NFATC1,ROCK2,BAK1,ELK1,ITPR1,CALML4,GNA13,PPP3R1,GNG12,CRK,CREB3L2,SOS2,SP1,CTNNB1,E2F1,CXCR4,GNAI3,PTGER4,MAP2K2,ADCY3,JAK1,PPP3CA,BAX,NRAS,NFKBIA,NFATC4,RHOA,GNAI2,CASP3,CDK6,ADCY5,PLCB4,STAT3,GNAI1,PXN,ITPR2,KRAS,ATF6B,HRAS,GSK3B,ARHGEF12,TRAF2,…
KEGG	Human T-cell leukemia virus 1 infection	KEGG:05166	1.31074e-05	4.88248	236	1288	67	8480	CDKN2B,CREB3,TGFBR2,TGFB3,ADCY2,TLN1,ADCY7,AKT3,TGFB2,TGFBR1,IL1R1,TSPO,MAP3K14,DLG1,E2F3,IKBKG,MAPK1,NFKB1,LTBR,CDK4,XIAP,NFATC1,CDC23,ELK4,ELK1,PPP3R1,TERT,CDC27,NFKB2,CREB3L2,CRTC3,E2F1,POLB,MAP2K2,ADCY3,JAK1,PPP3CA,SRF,BAX,NRAS,NFKBIA,NFATC4,CRTC1,CD3G,SLC25A5,RELB,ADCY5,MAPK8,MAP3K3,CREBBP,ANAPC4,SMAD2,ANAPC5,KAT5,KRAS,ATF6B,TBP,ANAPC7,RANBP3,HRAS,TLN2,NFATC2,TRRAP,ATF4,CCNE2,IL2RB,ETS2
KEGG	Ras signaling pathway	KEGG:04014	5.92e-07	6.22766	229	1288	69	8480	FGFR1,GNG10,PLA2G4A,FLT4,GNG8,RASA4,KITL,AKT3,PAK2,RASAL3,ANGPT4,RAB5B,IGF1,GNB4,IKBKG,PLD2,MAPK1,NFKB1,VEGFD,ABL2,CSF1R,EGFR,CDC42,ELK1,CALML4,PDGFC,GNG12,RAB5C,RASA1,SHC3,SHOC2,SOS2,RASSF5,RRAS,MAP2K2,NF1,SHC4,MET,ARF6,FLT3L,NRAS,RHOA,EFNA3,KSR1,FGF18,IGF1R,ANGPT2,RAB5A,MAPK8,STK4,SYNGAP1,TIAM1,TEK,EFNA2,FGF7,RIN1,RASAL1,KRAS,ZAP70,PLCG2,HRAS,PLCE1,LAT,PDGFRB,CSF1,EPHA2,ETS2,GAB2,EFNA5
KEGG	Human immunodeficiency virus 1 infection	KEGG:05170	0.0146491	1.83419	228	1288	56	8480	GNG10,RIPK1,GNG8,AKT3,PTK2B,TMEM173,PAK2,DDB1,CUL4A,TRIM30D,TLR2,GNA11,GNB4,TAPBP,BCL2,IKBKG,MAPK1,NFKB1,MAP3K7,DCAF1,GNAO1,GNAQ,NFATC1,BAK1,CUL4B,ITPR1,CALML4,PPP3R1,GNG12,LIMK1,CRK,CXCR4,GNAI3,MAP2K2,PPP3CA,BAX,NRAS,NFKBIA,NFATC4,CUL1,GNAI2,CASP3,TLR4,CD3G,LIMK2,MAPK8,GNAI1,PXN,ITPR2,KRAS,PLCG2,HRAS,AP1S1,TRAF2,NFATC2,CASP9
KEGG	Kaposi sarcoma-associated herpesvirus infection	KEGG:05167	0.00163119	2.78749	217	1288	57	8480	GNG10,HIF1A,IFNGR1,GNG8,AKT3,PREX1,SRC,IL6ST,IRF7,ATG14,RCAN1,E2F3,GNB4,IKBKG,MAPK1,NFKB1,IFNAR2,CDK4,NFATC1,BAK1,ITPR1,CALML4,PPP3R1,GNG12,IKBKE,JAK2,LYN,CTNNB1,E2F1,TYK2,MAP2K2,JAK1,PPP3CA,BAX,NRAS,NFKBIA,NFATC4,CASP3,IFNAR1,CDK6,ANGPT2,MAPK8,EIF2AK2,SYK,STAT3,CREBBP,ITPR2,KRAS,UBB,PLCG2,HRAS,TCF7L2,PIK3C3,GSK3B,TRAF2,NFATC2,CASP9
KEGG	Salmonella infection	KEGG:05132	4.39442e-06	5.3571	216	1288	64	8480	RIPK1,EXOC5,SNX18,ARPC2,AKT3,PFN2,SNX9,FBXO22,ACBD3,RAB5B,TLR2,NCKAP1,NLRC4,ARPC5L,BCL2,IKBKG,BIRC3,ARPC3,DYNLL1,MAPK1,NFKB1,MAP3K7,FLNA,GSDMD,CDC42,ROCK2,DYNC1H1,BAK1,ARHGEF26,KLC4,ARPC5,RAB5C,RAB7B,KLC3,PODXL,CTNNB1,ELMO2,PIK3C2A,CYFIP1,RRAS,MAP2K2,FLNC,ARF6,SNX33,BAX,NFKBIA,RHOA,CASP3,TLR4,BIRC2,RAB5A,MAPK8,VPS39,PLEKHM1,PKN1,CYTH3,DYNLT3,EXOC4,HRAS,TCF7L2,PIK3C3,FLNB,TRAF2,DYNC2H1
KEGG	Viral carcinogenesis	KEGG:05203	0.00291988	2.53464	216	1288	56	8480	CDKN2B,CREB3,YWHAQ,ACTN4,SRC,DDB1,IL6ST,ACTN1,IRF7,DLG1,IKBKG,MAPK1,NFKB1,LTBR,CDK4,CDC42,BAK1,TRAF1,SCRIB,LYN,HDAC2,NFKB2,RBPJ,HDAC9,CREB3L2,GTF2E2,EGR3,HNRNPK,POLB,JAK1,DDX3X,SRF,H2BC4,BAX,NRAS,NFKBIA,RHOA,YWHAH,CASP3,USP7,YWHAB,CDK6,EIF2AK2,SYK,STAT3,CREBBP,PXN,KRAS,ATF6B,TBP,HRAS,TRAF2,ATP6V0D1,GTF2H2,ATF4,CCNE2
KEGG	Regulation of actin cytoskeleton	KEGG:04810	2.82e-09	8.55026	214	1288	71	8480	FGFR1,IQGAP1,LPAR1,ARPC2,MSN,PFN2,PIP4K2A,PPP1R12A,ACTN4,FGD3,MYLK2,SSH3,SRC,PAK2,PIKFYVE,ACTN1,DOCK1,F2R,ARAF,ITGA5,MYH10,NCKAP1,ITGA6,ARPC5L,VAV3,ARPC3,ITGB1,ITGA2,MAPK1,ITGB8,BAIAP2,EGFR,PIP5K1C,CDC42,ROCK2,PPP1R12B,ITGAE,GNA13,ARPC5,PDGFC,GNG12,ITGA9,ITGB5,LIMK1,ENAH,CRK,SOS2,PIP4K2C,CXCR4,DIAPH2,CYFIP1,RRAS,MAP2K2,NRAS,PIP5K1A,RHOA,IQGAP3,FGF18,LIMK2,APC,TIAM1,PXN,FGF7,KRAS,ITGA10,WASF1,HRAS…
KEGG	Rap1 signaling pathway	KEGG:04015	3.92e-09	8.40633	211	1288	70	8480	PRKD3,FGFR1,SIPA1L1,FLT4,ADCY2,PRKCI,TLN1,LPAR1,KITL,ADCY7,AKT3,PFN2,SRC,F2R,MAGI1,ANGPT4,IGF1,RAPGEF4,VAV3,ITGB1,MAPK1,VEGFD,GNAO1,CSF1R,EGFR,GNAQ,CDC42,CALML4,PDGFC,PARD3,ENAH,CRK,RASSF5,CTNNB1,CTNND1,GNAI3,RRAS,MAP2K2,ADCY3,MET,SKAP1,NRAS,RAPGEF6,RHOA,GNAI2,EFNA3,FGF18,IGF1R,ADCY5,ANGPT2,PLCB4,KRIT1,TIAM1,SIPA1L3,TEK,EFNA2,GNAI1,FGF7,KRAS,F2RL3,HRAS,ARAP3,PLCE1,DOCK4,LAT,TLN2,PDGFRB,CSF1,EPHA2…
KEGG	Focal adhesion	KEGG:04510	1.5e-13	12.8233	196	1288	75	8480	FLT4,COL4A2,COL6A1,TLN1,AKT3,COL6A2,PPP1R12A,ACTN4,MYLK2,COL4A1,SRC,PAK2,COL6A3,ACTN1,THBS3,DOCK1,ITGA5,IGF1,ITGA6,BCL2,VAV3,BIRC3,ITGB1,ITGA2,MAPK1,ITGB8,VEGFD,EGFR,PIP5K1C,FLNA,XIAP,CDC42,ROCK2,PPP1R12B,LAMA5,ELK1,COL9A2,LAMC2,PDGFC,ITGA9,ITGB5,SHC3,CRK,SOS2,CTNNB1,COL4A3,SHC4,MET,FLNC,ZYX,LAMA4,PIP5K1A,RHOA,BIRC2,COL9A3,IGF1R,MAPK8,LAMB1,ILK,PXN,COL4A4,LAMC1,ITGA10,HRAS,LAMA2,GSK3B,FLNB,ITGAV,…
KEGG	Proteoglycans in cancer	KEGG:05205	2.05e-08	7.68795	196	1288	65	8480	FGFR1,CBL,IQGAP1,MMP2,HIF1A,FZD2,SDC1,MSN,AKT3,PPP1R12A,TGFB2,CD44,SRC,TWIST1,ARAF,ITGA5,TLR2,IGF1,VAV3,ITGB1,ITGA2,MAPK1,EGFR,FLNA,CDC42,ROCK2,PPP1R12B,LUM,ELK1,ITPR1,TWIST2,FZD1,CD63,ITGB5,CTTN,ANK3,SOS2,CTNNB1,RRAS,MAP2K2,MET,FLNC,NRAS,RHOA,CASP3,TLR4,IGF1R,FZD7,CAMK2D,TIAM1,STAT3,SMAD2,TIMP3,PXN,ITPR2,KRAS,SDC2,PLCG2,HRAS,FLNB,ARHGEF12,PLCE1,ITGAV,ROCK1,ERBB2
KEGG	Chemokine signaling pathway	KEGG:04062	0.00386635	2.4127	193	1288	51	8480	GNG10,GNG8,ADCY2,ADCY7,AKT3,PTK2B,CX3CL1,CXCL16,PREX1,PRKCD,SRC,ARRB1,GNB4,IKBKG,VAV3,MAPK1,NFKB1,GNAQ,CDC42,ROCK2,GNG12,JAK2,PARD3,SHC3,LYN,CRK,SOS2,CXCR4,GNAI3,SHC4,ADCY3,CXCL10,NRAS,NFKBIA,RHOA,GNAI2,CXCR6,ADCY5,PLCB4,CCL21A,TIAM1,STAT3,GNAI1,PXN,KRAS,PLCG2,ITK,HRAS,GSK3B,ROCK1,CCR7
KEGG	Axon guidance	KEGG:04360	1.49106e-06	5.8265	179	1288	57	8480	SEMA3D,PLXNA4,NGEF,SSH3,SRGAP3,SRC,PAK2,SLIT2,UNC5B,ROBO1,SEMA3F,ITGB1,MAPK1,CDC42,PLXNB2,ROCK2,PPP3R1,EPHB2,RASA1,PARD3,TRPC6,LIMK1,ENAH,EPHB6,CXCR4,GNAI3,RRAS,UNC5C,MET,PPP3CA,ROBO3,NRAS,NFATC4,RHOA,PLXNA3,GNAI2,EFNA3,LIMK2,CAMK2D,RYK,ILK,EFNA2,SEMA4C,GNAI1,NEO1,KRAS,SEMA5A,PLCG2,HRAS,GSK3B,ARHGEF12,ROCK1,EPHA7,NFATC2,EPHA2,SEMA3E,EFNA5
KEGG	Protein processing in endoplasmic reticulum	KEGG:04141	0.000422485	3.37419	170	1288	49	8480	EDEM3,DNAJC3,MBTPS1,EIF2AK3,CASP12,CKAP4,UBE2G1,EDEM2,UBE2J1,ERP29,MAN1A,MAN1A2,BCL2,BAK1,TUSC3,SEC31A,DNAJC1,SSR1,DNAJC10,SEC24D,ATXN3,DNAJB12,UBQLN2,EIF2AK4,SEC24B,MAN1C1,BAX,CUL1,OS9,NFE2L2,SEC63,DDOST,RPN2,BCAP31,MAPK8,EIF2AK2,STT3A,SEC24A,TRAM1L1,SEC23A,ATF6B,SELENOS,ERO1LB,RNF185,SEC62,TRAF2,HSPA1L,ATF4,PPP1R15A
KEGG	cGMP-PKG signaling pathway	KEGG:04022	0.00782113	2.10673	168	1288	45	8480	CREB3,ADCY2,ADCY7,AKT3,PPP1R12A,MYLK2,NPPA,ATP2B1,GNA11,MAPK1,EDNRB,GNAQ,NFATC1,ROCK2,ITPR1,CALML4,GNA13,PPP3R1,PDE3B,NPPB,GUCY1A1,TRPC6,CREB3L2,GNAI3,MAP2K2,MEF2C,ADCY3,PPP3CA,SRF,NFATC4,RHOA,GNAI2,ADORA1,SLC25A5,ADCY5,NPR2,PLCB4,GATA4,GNAI1,ITPR2,IRS2,ATF6B,ROCK1,NFATC2,ATF4
KEGG	Hepatocellular carcinoma	KEGG:05225	0.000946254	3.02399	165	1288	47	8480	TGFBR2,TGFB3,FZD2,AKT3,TGFB2,TGFBR1,ARAF,E2F3,DPF1,MAPK1,EGFR,BRD7,CDK4,BAK1,ELK1,TERT,GADD45B,FZD1,SHC3,SOS2,SMARCB1,CTNNB1,E2F1,MAP2K2,LRP5,SHC4,MET,LRP6,BAX,NRAS,AXIN2,NFE2L2,IGF1R,FZD7,CDK6,PBRM1,APC,SMARCD2,PEG12,SMAD2,POLK,KRAS,PLCG2,HRAS,TCF7L2,GSK3B,SMARCC2
KEGG	Hepatitis C	KEGG:05160	0.000547818	3.26136	162	1288	47	8480	RIPK1,YWHAQ,APAF1,AKT3,EIF3E,EIF2AK3,CFLAR,ARAF,IRF7,E2F3,IKBKG,MAPK1,NFKB1,OAS1A,IFNAR2,EGFR,CDK4,IFIT1,BAK1,LDLR,IKBKE,SOS2,CTNNB1,E2F1,TYK2,MAP2K2,EIF2AK4,CXCL10,JAK1,BAX,NRAS,NFKBIA,YWHAH,CASP3,YWHAB,IFNAR1,CDK6,CLDN15,EIF2AK2,STAT3,PPP2CB,KRAS,HRAS,GSK3B,TRAF2,CASP9,CLDN5
KEGG	MicroRNAs in cancer	KEGG:05206	1.2e-07	6.91956	160	1288	55	8480	TGFB2,CD44,VIM,CYP1B1,ITGA5,E2F3,BCL2,SLC45A3,MAPK1,NFKB1,EGFR,BAK1,MARCKS,RECK,GLS,ST14,HDAC2,FOXP1,BMI1,CRK,SOS2,BCL2L2,ABCB1B,MAPK7,HNRNPK,E2F1,ZEB1,MAP2K2,SHC4,MET,NOTCH1,NRAS,RHOA,EFNA3,CASP3,BMF,CDK6,APC,STAT3,CREBBP,SOCS1,EFNA2,TIMP3,DDIT4,IRS2,KRAS,PLCG2,HRAS,DNMT3A,ROCK1,PDGFRB,CCNE2,ZFPM2,ERBB2,EFNA5
KEGG	Hepatitis B	KEGG:05161	1.06756e-06	5.97161	160	1288	53	8480	CREB3,TGFBR2,YWHAQ,TGFB3,APAF1,AKT3,PTK2B,TGFB2,TGFBR1,SRC,DDB1,CASP12,STAT4,ARAF,IRF7,TLR2,E2F3,BCL2,IKBKG,MAPK1,NFKB1,MAP3K7,NFATC1,ELK1,IKBKE,JAK2,CREB3L2,SOS2,EGR3,E2F1,TYK2,MAP2K2,JAK1,DDX3X,BAX,NRAS,NFKBIA,NFATC4,PCNA,CASP3,YWHAB,TLR4,IFNAR1,MAPK8,STAT3,CREBBP,KRAS,ATF6B,HRAS,NFATC2,ATF4,CASP9,CCNE2
KEGG	Tight junction	KEGG:04530	0.000310116	3.50848	159	1288	47	8480	PRKCI,ARHGEF2,DLG2,MSN,SYNPO,ACTN4,SRC,ACTN1,RAB8A,SYMPK,ACTR2,MAGI1,MYH10,DLG1,ACTR3,ITGB1,CDK4,CDC42,ROCK2,RAB13,TJP1,AMOTL1,TUBA1C,SCRIB,PARD3,CTTN,NF2,MPDZ,RAPGEF6,RHOA,PCNA,TJP3,MICALL2,MYL6B,MAPK8,RAP2C,CLDN15,GATA4,TIAM1,PPP2CB,PRKAA1,RAB8B,NEDD4,MPP5,ROCK1,CLDN5,ERBB2
KEGG	Cushing syndrome	KEGG:04934	0.0190113	1.72099	159	1288	42	8480	CDKN2B,CREB3,ADCY2,FZD2,ADCY7,E2F3,GNA11,ASH2L,MAPK1,EGFR,CDK4,GNAQ,ITPR1,LDLR,FZD1,CREB3L2,SP1,CTNNB1,E2F1,GNAI3,MAP2K2,ADCY3,AXIN2,GNAI2,FZD7,CDK6,ADCY5,PLCB4,APC,CAMK2D,GNAI1,ITPR2,STAR,KCNK2,ATF6B,PBX1,TCF7L2,GSK3B,ATF4,CACNA1G,CCNE2,KMT2A
KEGG	Hippo signaling pathway	KEGG:04390	0.00738613	2.13158	153	1288	42	8480	TGFBR2,MOB1A,YWHAQ,TGFB3,CCN2,WWTR1,PRKCI,DLG2,FZD2,NKD2,TGFB2,TGFBR1,CSNK1D,GLI2,ID2,DLG1,BIRC3,BMP2,FZD1,SCRIB,PARD3,NF2,CTNNB1,DLG4,BMP4,SAV1,AXIN2,YWHAH,STK3,YWHAB,BIRC2,FZD7,APC,SMAD2,PPP2CB,AJUBA,MPP5,TCF7L2,GSK3B,DLG5,SMAD7,TEAD2
KEGG	Oxytocin signaling pathway	KEGG:04921	3.10162e-06	5.50841	147	1288	49	8480	CAMKK2,PLA2G4A,ADCY2,ADCY7,PPP1R12A,MYLK2,NPPA,SRC,RCAN1,CACNB3,MAPK1,GNAO1,EGFR,GNAQ,NFATC1,ROCK2,PPP1R12B,ELK1,ITPR1,CALML4,PPP3R1,GUCY1A1,EEF2,CAMK4,MAPK7,GNAI3,MAP2K2,MEF2C,ADCY3,PPP3CA,NRAS,NFATC4,RHOA,CACNB4,GNAI2,MYL6B,ADCY5,NPR2,PLCB4,CAMK2D,PRKAA1,GNAI1,ITPR2,KRAS,CD38,HRAS,ROCK1,NFATC2,CACNA2D1
KEGG	Phospholipase D signaling pathway	KEGG:04072	0.00262895	2.58022	147	1288	42	8480	PLA2G4A,ADCY2,LPAR1,KITL,ADCY7,AKT3,AGPAT4,PTK2B,F2R,RAPGEF4,TSC1,PLD2,MAPK1,PLPP2,EGFR,PIP5K1C,GNA13,PDGFC,SHC3,SOS2,RRAS,MAP2K2,SHC4,ADCY3,ARF6,NRAS,PIP5K1A,RHOA,DGKD,ADCY5,PLCB4,SYK,PLPP3,AVPR2,CYTH3,KRAS,DNM1,PLCG2,DGKH,HRAS,PDGFRB,GAB2
KEGG	Gastric cancer	KEGG:05226	0.000751274	3.1242	145	1288	43	8480	CDKN2B,TGFBR2,TGFB3,FZD2,AKT3,TGFB2,TGFBR1,ARAF,E2F3,BCL2,MAPK1,EGFR,BAK1,TERT,GADD45B,FZD1,SHC3,SOS2,ABCB1B,CTNNB1,E2F1,JUP,MAP2K2,LRP5,SHC4,MET,LRP6,BAX,NRAS,AXIN2,FGF18,FZD7,APC,PEG12,SMAD2,POLK,FGF7,KRAS,HRAS,TCF7L2,GSK3B,CCNE2,ERBB2
KEGG	Breast cancer	KEGG:05224	0.00824482	2.08382	144	1288	40	8480	FGFR1,FLT4,FZD2,AKT3,ARAF,IGF1,E2F3,MAPK1,EGFR,CDK4,BAK1,GADD45B,FZD1,SHC3,NFKB2,SOS2,SP1,CTNNB1,E2F1,MAP2K2,LRP5,SHC4,LRP6,NOTCH1,BAX,NRAS,AXIN2,FGF18,IGF1R,FZD7,CDK6,APC,PEG12,POLK,FGF7,KRAS,HRAS,TCF7L2,GSK3B,ERBB2
KEGG	Apoptosis	KEGG:04210	0.00912329	2.03985	135	1288	38	8480	RIPK1,APAF1,CTSK,CTSZ,AKT3,SPTAN1,EIF2AK3,CASP12,CFLAR,MAP3K14,BCL2,IKBKG,BIRC3,MAPK1,NFKB1,XIAP,BAK1,ITPR1,GADD45B,TRAF1,TUBA1C,MAP2K2,BAX,NRAS,NFKBIA,CASP3,BIRC2,CASP2,MAPK8,CTSB,ITPR2,KRAS,LMNA,HRAS,TRAF2,ATF4,CASP9,CTSO
KEGG	Apelin signaling pathway	KEGG:04371	0.0449525	1.34725	135	1288	36	8480	GNG10,CCN2,GNG8,ADCY2,ADCY7,AKT3,TGFBR1,MYLK2,GNB4,MAPK1,GNAQ,ITPR1,CALML4,GNA13,GNG12,PDE3B,CAMK4,GNAI3,RRAS,MAP2K2,NRF1,MEF2C,ADCY3,NRAS,GNAI2,ADCY5,PLCB4,PLAT,SMAD2,PIK3R4,PRKAA1,GNAI1,ITPR2,KRAS,HRAS,PIK3C3
KEGG	Estrogen signaling pathway	KEGG:04915	0.0328218	1.48384	133	1288	36	8480	CREB3,MMP2,ADCY2,ADCY7,AKT3,PRKCD,SRC,FKBP5,BCL2,MAPK1,GNAO1,EGFR,KRT18,GNAQ,ITPR1,CALML4,SHC3,RARA,CREB3L2,SOS2,SP1,GNAI3,MAP2K2,SHC4,ADCY3,NRAS,GNAI2,ADCY5,PLCB4,GNAI1,ITPR2,KRAS,ATF6B,HRAS,HSPA1L,ATF4
KEGG	Autophagy - animal	KEGG:04140	0.00221062	2.65549	132	1288	39	8480	CAMKK2,HIF1A,AKT3,PRKCD,EIF2AK3,RAB8A,STX17,CFLAR,ATG14,UVRAG,BCL2,RAB39B,TSC1,MAPK1,MAP3K7,RRAGC,ITPR1,C9ORF72,RAB7B,SQSTM1,RRAS,MAP2K2,EIF2AK4,NRAS,IGF1R,MAPK8,CTSB,WIPI1,PIK3R4,PPP2CB,PRKAA1,DDIT4,IRS2,KRAS,ZFYVE1,HRAS,PIK3C3,RAB33B,ULK2
KEGG	Relaxin signaling pathway	KEGG:04926	3.9345e-05	4.40511	127	1288	42	8480	CREB3,GNG10,TGFBR2,MMP2,GNG8,COL4A2,ADCY2,ADCY7,AKT3,TGFBR1,COL4A1,SRC,ARRB1,GNB4,MAPK1,NFKB1,VEGFD,GNAO1,EGFR,EDNRB,GNG12,SHC3,CREB3L2,SOS2,COL4A3,GNAI3,MAP2K2,SHC4,ADCY3,NRAS,NFKBIA,GNAI2,ADCY5,PLCB4,MAPK8,SMAD2,GNAI1,COL4A4,KRAS,ATF6B,HRAS,ATF4
KEGG	Yersinia infection	KEGG:05135	2.55853e-06	5.59201	125	1288	44	8480	AKT3,PTK2B,SRC,DOCK1,ACTR2,ITGA5,NLRC4,IKBKG,VAV3,ACTR3,ITGB1,MAPK1,NFKB1,MAP3K7,BAIAP2,PIP5K1C,GNAQ,NFATC1,CDC42,ROCK2,RPS6KA3,RPS6KA1,PKN2,LIMK1,CRK,ELMO2,MAP2K2,ARF6,GIT2,NFKBIA,PIP5K1A,CD8A,RHOA,TLR4,MAPK8,PKN1,PXN,ZAP70,GSK3B,ARHGEF12,TRAF2,LAT,ROCK1,NFATC2
KEGG	Osteoclast differentiation	KEGG:04380	0.007871	2.10397	120	1288	35	8480	TGFBR2,IFNGR1,CTSK,FOSL2,AKT3,TGFB2,TGFBR1,IL1R1,MAP3K14,IKBKG,MAPK1,NFKB1,MAP3K7,IFNAR2,CSF1R,NFATC1,PPP3R1,NFKB2,CAMK4,TYK2,SQSTM1,JAK1,PPP3CA,NFKBIA,RELB,IFNAR1,MAPK8,SYK,SOCS1,JUNB,PLCG2,TRAF2,NFATC2,CSF1,GAB2
KEGG	Platelet activation	KEGG:04611	0.00100726	2.99686	119	1288	37	8480	PLA2G4A,ADCY2,PRKCI,TLN1,ADCY7,AKT3,PPP1R12A,MYLK2,SRC,F2R,ITGB1,ITGA2,MAPK1,GNAQ,ROCK2,ITPR1,GNA13,GUCY1A1,LYN,GNAI3,ADCY3,PTGIR,RHOA,STIM1,GNAI2,ADCY5,PLCB4,SYK,GNAI1,ITPR2,PLCG2,F2RL3,ARHGEF12,TLN2,ROCK1,VWF,PTGS1
KEGG	Sphingolipid signaling pathway	KEGG:04071	0.0156022	1.80681	119	1288	34	8480	AKT3,SGPL1,PPP2R5D,BCL2,ASAH1,PLD2,MAPK1,NFKB1,GNAQ,ROCK2,GNA13,CERS6,S1PR1,CERS5,S1PR2,GNAI3,MAP2K2,PPP2R5C,BAX,NRAS,RHOA,GNAI2,ADORA1,PLCB4,MAPK8,SPTLC2,PPP2CB,GNAI1,CERS2,KRAS,HRAS,TRAF2,ROCK1,GAB2
KEGG	Growth hormone synthesis, secretion and action	KEGG:04935	0.000326664	3.4859	114	1288	37	8480	CREB3,ADCY2,ADCY7,AKT3,IGF1,GNA11,MAPK1,GNAQ,ITPR1,JAK2,SHC3,CRK,CREB3L2,SOS2,IGFBP3,GNAI3,MAP2K2,SHC4,ADCY3,NRAS,GNAI2,ADCY5,PLCB4,MAPK8,STAT3,CREBBP,SOCS1,GNAI1,ITPR2,JUNB,IRS2,KRAS,ATF6B,PLCG2,HRAS,GSK3B,ATF4
KEGG	C-type lectin receptor signaling pathway	KEGG:04625	0.00684644	2.16454	110	1288	33	8480	AKT3,PRKCD,SRC,MAP3K14,CBLB,IKBKG,MAPK1,NFKB1,BCL10,NFATC1,ITPR1,CALML4,PPP3R1,IKBKE,NFKB2,EGR3,RRAS,PPP3CA,NRAS,NFKBIA,NFATC4,RHOA,KSR1,RELB,MAPK8,SYK,ITPR2,KRAS,CD209C,PLCG2,HRAS,ARHGEF12,NFATC2
KEGG	Toxoplasmosis	KEGG:05145	2.95675e-06	5.52919	109	1288	40	8480	IFNGR1,TGFB3,AKT3,TGFB2,IL10RA,TLR2,ITGA6,BCL2,IKBKG,BIRC3,ITGB1,MAPK1,NFKB1,MAP3K7,GNAO1,XIAP,LAMA5,LAMC2,LDLR,JAK2,TYK2,GNAI3,JAK1,LAMA4,NFKBIA,GNAI2,CASP3,TLR4,BIRC2,MAPK8,LAMB1,STAT3,SOCS1,GNAI1,LAMC1,TLR11,LAMA2,HSPA1L,CASP9,LAMB2
KEGG	NF-kappa B signaling pathway	KEGG:04064	0.0114969	1.93942	108	1288	32	8480	RIPK1,VCAM1,IL1R1,CFLAR,MAP3K14,BCL2,IKBKG,BIRC3,NFKB1,MAP3K7,LTBR,BCL10,XIAP,EDA2R,GADD45B,TRAF1,LBP,LYN,NFKB2,NFKBIA,TLR4,BIRC2,RELB,SYK,CCL21A,CARD10,ZAP70,PLCG2,EDARADD,CSNK2A2,TRAF2,LAT
KEGG	Parathyroid hormone synthesis, secretion and action	KEGG:04928	0.000872026	3.05947	105	1288	34	8480	AKAP13,CREB3,FGFR1,ADCY2,ADCY7,ARRB1,ARAF,GNA11,BCL2,PLD2,MAPK1,MMP14,EGFR,GNAQ,ITPR1,GNA13,RUNX2,CREB3L2,SP1,GNAI3,LRP5,MEF2C,ADCY3,LRP6,RHOA,GNAI2,ADCY5,PLCB4,PTHLH,GNAI1,ITPR2,ATF6B,MMP24,ATF4
KEGG	Amoebiasis	KEGG:05146	0.0263521	1.57919	103	1288	30	8480	SERPINB6A,TGFB3,COL4A2,TGFB2,ACTN4,COL4A1,IL1R1,ACTN1,RAB5B,TLR2,GNA11,NFKB1,GNAQ,LAMA5,LAMC2,RAB5C,RAB7B,SERPINB9,COL4A3,SERPINB6B,LAMA4,CASP3,TLR4,RAB5A,PLCB4,LAMB1,COL4A4,LAMC1,LAMA2,LAMB2
KEGG	T cell receptor signaling pathway	KEGG:04660	0.00570284	2.24391	100	1288	31	8480	AKT3,PAK2,MAP3K14,DLG1,CBLB,IKBKG,VAV3,MAPK1,NFKB1,MAP3K7,BCL10,CDK4,NFATC1,CDC42,PPP3R1,SOS2,MAP2K2,PPP3CA,NRAS,NFKBIA,CD8A,RHOA,CD3G,MAPK8,KRAS,ZAP70,ITK,HRAS,GSK3B,LAT,NFATC2
KEGG	AGE-RAGE signaling pathway in diabetic complications	KEGG:04933	0.00459078	2.33811	99	1288	31	8480	TGFBR2,MMP2,TGFB3,VCAM1,COL4A2,AKT3,TGFB2,TGFBR1,COL4A1,PRKCD,BCL2,MAPK1,NFKB1,VEGFD,CDK4,NFATC1,CDC42,JAK2,COL4A3,BAX,NRAS,CASP3,PLCB4,MAPK8,STAT3,SMAD2,COL4A4,KRAS,PLCG2,HRAS,PLCE1
KEGG	Melanogenesis	KEGG:04916	0.0497056	1.3036	97	1288	28	8480	CREB3,ADCY2,KITL,FZD2,ADCY7,MAPK1,GNAO1,EDNRB,GNAQ,CALML4,FZD1,CREB3L2,CTNNB1,GNAI3,MAP2K2,ADCY3,NRAS,GNAI2,FZD7,ADCY5,PLCB4,CAMK2D,CREBBP,GNAI1,KRAS,HRAS,TCF7L2,GSK3B
KEGG	Prostate cancer	KEGG:05215	0.000208756	3.68036	95	1288	33	8480	CREB3,FGFR1,AKT3,ARAF,IGF1,E2F3,BCL2,IKBKG,MAPK1,NFKB1,EGFR,PDGFC,CREB3L2,SOS2,CTNNB1,E2F1,ZEB1,MAP2K2,NRAS,NFKBIA,IGF1R,ERG,PLAT,CREBBP,KRAS,HRAS,TCF7L2,GSK3B,ATF4,CASP9,PDGFRB,CCNE2,ERBB2
KEGG	Phosphatidylinositol signaling system	KEGG:04070	0.0186563	1.72918	92	1288	28	8480	PIP4K2A,PIKFYVE,PPIP5K1,INPP5F,PI4K2B,MTMR2,INPP5A,PIP5K1C,INPPL1,ITPR1,CALML4,PIP4K2C,IPMK,PIP4P1,PIK3C2A,ITPKC,IMPA1,PIP5K1A,IP6K1,DGKD,PI4KA,PLCB4,ITPR2,PLCG2,PI4K2A,DGKH,PIK3C3,PLCE1
KEGG	Endocrine resistance	KEGG:01522	0.00564947	2.24799	91	1288	29	8480	MMP2,ADCY2,ADCY7,AKT3,SRC,ARAF,IGF1,E2F3,BCL2,MAPK1,EGFR,CDK4,SHC3,SOS2,SP1,E2F1,MAP2K2,SHC4,ADCY3,NOTCH1,BAX,NRAS,IGF1R,ADCY5,MAPK8,CARM1,KRAS,HRAS,ERBB2
KEGG	Small cell lung cancer	KEGG:05222	4.38e-08	7.35832	89	1288	38	8480	CDKN2B,APAF1,COL4A2,AKT3,COL4A1,E2F3,ITGA6,BCL2,IKBKG,BIRC3,ITGB1,ITGA2,NFKB1,CDK4,XIAP,BAK1,LAMA5,LAMC2,GADD45B,TRAF1,COL4A3,E2F1,BAX,LAMA4,NFKBIA,CASP3,BIRC2,CDK6,LAMB1,POLK,COL4A4,LAMC1,LAMA2,TRAF2,ITGAV,CASP9,LAMB2,CCNE2
KEGG	GnRH signaling pathway	KEGG:04912	0.000125423	3.90162	89	1288	32	8480	MMP2,PLA2G4A,ADCY2,ADCY7,PTK2B,PRKCD,SRC,GNA11,PLD2,MAPK1,MMP14,EGFR,GNAQ,CDC42,ELK1,ITPR1,CALML4,SOS2,MAPK7,MAP2K2,ADCY3,NRAS,ADCY5,MAP3K2,PLCB4,MAPK8,MAP3K3,CAMK2D,ITPR2,KRAS,HRAS,ATF4
KEGG	ECM-receptor interaction	KEGG:04512	2.00523e-05	4.69784	87	1288	33	8480	COL4A2,COL6A1,SDC1,COL6A2,CD44,COL4A1,COL6A3,THBS3,ITGA5,FREM1,ITGA6,ITGB1,ITGA2,ITGB8,LAMA5,COL9A2,LAMC2,SV2B,DAG1,ITGA9,ITGB5,COL4A3,LAMA4,COL9A3,CD47,LAMB1,COL4A4,LAMC1,ITGA10,LAMA2,ITGAV,VWF,LAMB2
KEGG	Fc gamma R-mediated phagocytosis	KEGG:04666	0.000555992	3.25493	86	1288	30	8480	PLA2G4A,ARPC2,AKT3,PRKCD,DOCK1,ARPC5L,VAV3,ARPC3,PLD2,MAPK1,PLPP2,PIP5K1C,INPPL1,CDC42,MARCKS,ARPC5,LYN,LIMK1,CRK,BIN1,ARF6,PIP5K1A,LIMK2,SYK,PLPP3,ASAP1,PLCG2,WASF1,LAT,GAB2
KEGG	Colorectal cancer	KEGG:05210	0.00169768	2.77014	86	1288	29	8480	TGFBR2,TGFB3,AKT3,TGFB2,TGFBR1,ARAF,BCL2,MAPK1,EGFR,BAK1,GADD45B,SOS2,CTNNB1,MAP2K2,BAX,NRAS,AXIN2,RHOA,CASP3,MAPK8,APC,SMAD2,POLK,KRAS,APPL1,HRAS,TCF7L2,GSK3B,CASP9
KEGG	Gap junction	KEGG:04540	3.7693e-05	4.42374	85	1288	32	8480	ADCY2,TUBB2B,LPAR1,ADCY7,SRC,TUBB2A,CSNK1D,GNA11,MAPK1,EGFR,GNAQ,TJP1,ITPR1,PDGFC,GUCY1A1,TUBA1C,SOS2,MAPK7,TUBB3,GNAI3,MAP2K2,ADCY3,NRAS,GNAI2,ADCY5,MAP3K2,PLCB4,GNAI1,ITPR2,KRAS,HRAS,PDGFRB
KEGG	PD-L1 expression and PD-1 checkpoint pathway in cancer	KEGG:05235	0.0108844	1.9632	85	1288	27	8480	HIF1A,IFNGR1,AKT3,TLR2,IKBKG,MAPK1,NFKB1,EGFR,NFATC1,EML4,PPP3R1,JAK2,MAP2K2,JAK1,PPP3CA,NRAS,NFKBIA,TLR4,CD3G,MAP3K3,STAT3,KRAS,ZAP70,HRAS,CSNK2A2,LAT,NFATC2
KEGG	ErbB signaling pathway	KEGG:04012	0.0325345	1.48766	81	1288	25	8480	CBL,AKT3,SRC,PAK2,ARAF,CBLB,MAPK1,NRG1,ABL2,EGFR,ELK1,SHC3,CRK,SOS2,BTC,MAP2K2,SHC4,NRAS,MAPK8,CAMK2D,KRAS,PLCG2,HRAS,GSK3B,ERBB2
KEGG	EGFR tyrosine kinase inhibitor resistance	KEGG:01521	9.68558e-05	4.01387	76	1288	29	8480	AKT3,AXL,SRC,ARAF,GAS6,IGF1,BCL2,MAPK1,NRG1,EGFR,PDGFC,JAK2,SHC3,SOS2,MAP2K2,NF1,SHC4,MET,JAK1,BAX,NRAS,IGF1R,STAT3,KRAS,PLCG2,HRAS,GSK3B,PDGFRB,ERBB2
KEGG	Chronic myeloid leukemia	KEGG:05220	1.85288e-05	4.73215	75	1288	30	8480	CBL,TGFBR2,TGFB3,AKT3,TGFB2,TGFBR1,ARAF,E2F3,IKBKG,MAPK1,NFKB1,CDK4,CTBP2,BAK1,GADD45B,SHC3,HDAC2,CRK,SOS2,E2F1,MAP2K2,SHC4,BAX,NRAS,NFKBIA,CDK6,POLK,KRAS,HRAS,GAB2
KEGG	Pancreatic cancer	KEGG:05212	0.000629993	3.20066	74	1288	27	8480	TGFBR2,TGFB3,AKT3,TGFB2,TGFBR1,ARAF,E2F3,IKBKG,PLD2,MAPK1,NFKB1,EGFR,CDK4,CDC42,BAK1,GADD45B,E2F1,JAK1,BAX,CDK6,MAPK8,STAT3,SMAD2,POLK,KRAS,CASP9,ERBB2
KEGG	Bacterial invasion of epithelial cells	KEGG:05100	6.19487e-06	5.20797	72	1288	30	8480	CBL,ARPC2,SEPT11,CLTC,SRC,DOCK1,ITGA5,ARPC5L,ARPC3,ITGB1,SEPT9,CDC42,ARHGEF26,ARPC5,SEPT2,SHC3,CTTN,CRK,CTNNB1,ELMO2,SHC4,MET,RHOA,ILK,PXN,CD2AP,SEPT8,DNM1,WASF1,ARHGAP10
KEGG	Glioma	KEGG:05214	0.00116692	2.93296	72	1288	26	8480	AKT3,ARAF,IGF1,E2F3,MAPK1,EGFR,CDK4,BAK1,CALML4,GADD45B,SHC3,CAMK4,SOS2,E2F1,MAP2K2,SHC4,BAX,NRAS,IGF1R,CDK6,CAMK2D,POLK,KRAS,PLCG2,HRAS,PDGFRB
KEGG	Adherens junction	KEGG:04520	4.21886e-06	5.3748	71	1288	30	8480	FGFR1,IQGAP1,TGFBR2,PTPRF,PTPRJ,ACTN4,TGFBR1,SRC,PTPRM,ACTN1,MAPK1,MAP3K7,SNAI1,BAIAP2,EGFR,CDC42,TJP1,PARD3,CTNNB1,CTNND1,NECTIN1,MET,RHOA,IGF1R,CREBBP,PTPN1,WASF1,TCF7L2,CSNK2A2,ERBB2
KEGG	Melanoma	KEGG:05218	0.00880646	2.0552	71	1288	24	8480	FGFR1,AKT3,ARAF,IGF1,E2F3,MAPK1,EGFR,CDK4,BAK1,PDGFC,GADD45B,E2F1,MAP2K2,MET,BAX,NRAS,FGF18,IGF1R,CDK6,POLK,FGF7,KRAS,HRAS,PDGFRB
KEGG	Non-small cell lung cancer	KEGG:05223	0.000646468	3.18945	66	1288	25	8480	AKT3,ARAF,E2F3,MAPK1,EGFR,CDK4,EML4,BAK1,GADD45B,SOS2,RASSF5,E2F1,MAP2K2,MET,BAX,NRAS,CDK6,STK4,STAT3,POLK,KRAS,PLCG2,HRAS,CASP9,ERBB2
KEGG	Long-term depression	KEGG:04730	0.000872575	3.0592	59	1288	23	8480	PLA2G4A,ARAF,IGF1,GNA11,MAPK1,GNAO1,GNAQ,ITPR1,GNA13,GUCY1A1,LYN,GNAI3,MAP2K2,GRIA3,NRAS,GNAI2,IGF1R,PLCB4,PPP2CB,GNAI1,ITPR2,KRAS,HRAS
KEGG	Endometrial cancer	KEGG:05213	0.0016611	2.77961	57	1288	22	8480	AKT3,ARAF,MAPK1,EGFR,BAK1,ELK1,GADD45B,SOS2,CTNNB1,MAP2K2,BAX,NRAS,AXIN2,APC,ILK,POLK,KRAS,HRAS,TCF7L2,GSK3B,CASP9,ERBB2
WP	Focal Adhesion-PI3K-Akt-mTOR-signaling pathway	WP:WP2841	0.0155838	1.80733	316	817	82	4477	CREB3,FGFR1,GNG10,HIF1A,FLT4,GNG8,COL4A2,LPAR1,KITL,AKT3,COL6A2,COL4A1,THBS3,RAB8A,F2R,ANGPT4,FGF14,ITGA5,PPP2R5D,IGF1,GNB4,ITGA6,IKBKG,ITGB1,TSC1,ITGA2,MAPK1,ITGB8,RAB14,VEGFD,IFNAR2,CSF1R,EGFR,LAMA5,ITGAE,LAMC2,PDGFC,GNG12,ITGA9,JAK2,ITGB5,CREB3L2,PIK3C2A,MAP2K2,MET,JAK1,PPP2R5C,NRAS,LAMA4,EFNA3,FGF18,IGF1R,IFNAR1,ANGPT2,LAMB1,TEK,PIK3R4,EFNA2,PPP2CB,PRKAA1,DDIT4,IRS2,COL4A4,LAMC1,FGF7,KRAS,ATF…
WP	Focal Adhesion	WP:WP85	6.24e-07	6.20494	183	817	65	4477	COL4A2,TLN1,AKT3,COL6A2,PPP1R12A,MYLK2,COL4A1,SRC,PAK2,ACTN1,THBS3,DOCK1,ARAF,ITGA5,IGF1,ITGA6,BCL2,BIRC3,ITGB1,ITGA2,MAPK1,ITGB8,VEGFD,EGFR,PIP5K1C,FLNA,CDC42,ROCK2,LAMA5,ELK1,ITGAE,LAMC2,PDGFC,ITGA9,ITGB5,SHC3,CRK,MAPK7,MAP2K2,MET,MAPK6,ZYX,LAMA4,RHOA,BIRC2,MAPK8,LAMB1,TNK1,ILK,PIK3R4,PXN,COL4A4,LAMC1,ITGA10,SELENOP,LAMA2,GSK3B,ITGAV,ROCK1,COL5A3,VWF,TNK2,LAMB2,PDGFRB,ERBB2
WP	EGFR1 Signaling Pathway	WP:WP572	2.14e-07	6.66976	175	817	64	4477	CBL,RIPK1,USP6NL,PRKCI,PTK2B,SRC,ITCH,EPS15,ARAF,GRB10,TGIF1,MAP3K14,CBLB,VAV3,PLD2,MAPK1,SH3BGRL,EGFR,PTPN12,INPPL1,KRT18,CDC42,ELK4,ELK1,RPS6KA3,RPS6KA1,ERRFI1,EPS15L1,JAK2,PKN2,RASA1,PLSCR1,SHOC2,CRK,SOS2,SP1,MAPK7,CTNND1,MAP2K2,JAK1,NRAS,YWHAB,PITPNA,MAP3K2,RAB5A,MAPK8,HTT,MAP3K3,STAT3,SMAD2,SOCS1,APPL2,PXN,KLF11,KRAS,ASAP1,DNM1,APPL1,PLCG2,HRAS,TNK2,CASP9,GAB2,TNIP1
WP	MAPK signaling pathway	WP:WP493	0.00970133	2.01317	156	817	47	4477	TGFBR2,TGFB3,AKT3,TGFB2,TGFBR1,PRKCD,PAK2,IL1R1,PPM1A,ARRB1,MAP3K14,IKBKG,MAPK1,NFKB1,MAP3K7,EGFR,FLNA,MAPK8IP3,CDC42,ELK1,RPS6KA3,DUSP6,PPP3R1,DUSP4,MAP3K12,RASA1,CRK,SOS2,MAPK7,MAP2K2,NF1,MEF2C,MAPK6,PPP3CA,SRF,NRAS,STK3,CASP3,MAP3K6,CASP2,MAPK8,KRAS,DUSP10,TRAF2,ATF4,CASP9,PDGFRB
WP	Insulin Signaling	WP:WP65	0.00268824	2.57053	153	817	48	4477	CBL,PTPRF,PRKCI,MAP3K9,PRKCD,KIF5B,GRB10,MAP3K14,CBLB,TSC1,STXBP3,MAPK1,MAP3K7,INPPL1,ELK1,RPS6KA3,RPS6KA1,MAP3K12,SHC3,CRK,SOS2,MAPK7,MYO1C,CAP1,PIK3C2A,MAP2K2,ARF6,MAPK6,SRF,MAP4K5,KIF3A,MAP3K6,IGF1R,MAP3K2,MAPK8,MAP3K3,PTPN1,SOCS1,PIK3R4,PRKAA1,RRAD,CYTH3,RAB4A,HRAS,PIK3C3,GSK3B,PFKL,RHOQ
WP	Regulation of Actin Cytoskeleton	WP:WP523	0.0298368	1.52525	150	817	44	4477	FGFR1,IQGAP1,MSN,PIP4K2A,PPP1R12A,SSH3,PAK2,ACTN1,DOCK1,F2R,FGF14,MYH10,NCKAP1,MAPK1,BAIAP2,EGFR,PIP5K1C,CDC42,ROCK2,GNA13,ARPC5,GNG12,LIMK1,ENAH,CRK,SOS2,PIP4K2C,PIK3C2A,RRAS,MAP2K2,MAPK6,NRAS,PIP5K1A,RHOA,FGF18,APC,PIK3R4,PXN,FGF7,KRAS,WASF1,PIK3C3,ROCK1,PDGFRB
WP	Integrin-mediated Cell Adhesion	WP:WP6	0.000259489	3.58588	99	817	37	4477	TLN1,AKT3,CAPN7,MYLK2,SRC,PAK2,ACTN1,DOCK1,ARAF,ITGA5,CAPN5,ITGA6,VAV3,ITGB1,ITGA2,MAPK1,ITGB8,CDC42,ROCK2,ITGAE,ITGA9,ITGB5,SHC3,CRK,MAPK7,MAP2K2,MAPK6,GIT2,ZYX,ILK,PXN,CAPN10,ITGA10,HRAS,SELENOP,ITGAV,ROCK1
WP	G Protein Signaling Pathways	WP:WP232	0.0350515	1.45529	88	817	29	4477	AKAP13,PRKD3,GNG10,PDE1A,GNG8,ADCY2,PRKCI,ADCY7,PRKCD,GNA11,GNAO1,GNAQ,ITPR1,GNA13,GNG12,GNAI3,RRAS,PRKAR1B,ADCY3,PPP3CA,AKAP6,NRAS,RHOA,GNAI2,ADCY5,GNAI1,PDE7B,KRAS,HRAS
WP	MicroRNAs in Cardiomyocyte Hypertrophy	WP:WP1560	0.00029597	3.52875	81	817	32	4477	FZD2,NPPA,IL6ST,MAP3K14,IGF1,RCAN1,IKBKG,MAPK1,NFKB1,NRG1,ROCK2,NPPB,FZD1,IKBKE,HDAC9,CTNNB1,MAPK7,MAP2K2,EIF2B5,LRP5,CDK9,LRP6,PPP3CA,NFATC4,RHOA,IGF1R,MAPK8,CAMK2D,GATA4,STAT3,GSK3B,ROCK1
WP	Primary Focal Segmental Glomerulosclerosis FSGS	WP:WP2573	3.24957e-06	5.48817	72	817	33	4477	YWHAQ,TLN1,FAT1,SYNPO,ACTN4,VIM,CDK5RAP2,SMARCAL1,UTRN,ITGB1,LAMA5,DAG1,TRPC6,PODXL,CTNNB1,COL4A3,LRP5,LRP6,NOTCH1,PTPRO,PCNA,TLR4,LIMS1,ILK,MYO1E,CD2AP,COL4A4,INF2,DNM1,PLCE1,ITGAV,PARVA,LAMB2
WP	Alpha6-Beta4 Integrin Signaling Pathway	WP:WP488	0.0418659	1.37814	65	817	23	4477	PRKCD,SRC,VIM,ITGA6,MST1R,EGFR,LAMA5,LAMC2,ERBIN,MET,RHOA,YWHAH,CASP3,YWHAB,RPSA,LAMB1,CLCA2,SMAD2,IRS2,LAMC1,LAMA2,LAMB2,ERBB2
WP	Ethanol metabolism resulting in production of ROS by CYP2E1	WP:WP4265	0.00221658	2.65432	10	817	8	4477	PRKCD,MAFK,MAFF,SP1,MAP2K2,NFE2L2,MAPK8,MAFG

## Sheet: MI_ENDO
source	term_name	term_id	adjusted_p_value	negative_log10_of_adjusted_p_value	term_size	query_size	intersection_size	effective_domain_size	intersections
GO:BP	protein-containing complex assembly	GO:0065003	0.0105147	1.9782	1458	1598	155	21331	DNAJC28,FKBP4,SCARA5,KCNV2,RPL3L,NDUFA9,ATPAF1,FGF13,HOPX,PINK1,DNAAF3,CES1D,TPPP,CENPV,HILS1,PFN4,PFKM,CD36,TMOD4,KCND3,KCND2,NDUFS6,PRKCE,NDUFAF1,GM49486,GMNN,FOXRED1,TSPAN33,ACACB,KCNJ2,KCNA7,OPA1,UQCC1,CBR4,NDUFB5,CXCL12,NDUFA10,TRPM4,H2BC21,PRLR,SPG7,AQP4,FBLIM1,POLQ,CAPN3,CYFIP2,CRYZ,LPCAT3,KCNC3,SPTAN1,DNAIC1,FMC1,NDUFB8,PPP1R9A,TACO1,NDUFC2,HSD17B10,GCHFR,SAR1B,RIC3,NDC1,BEND3,ATP5G3,ARHG…
GO:BP	lipid metabolic process	GO:0006629	6.39e-13	12.1942	1353	1598	185	21331	HADHA,CRAT,ACADM,DECR1,PLA2G4E,PDK2,ACSS1,ECI1,CPT2,HADHB,PITPNC1,ACAA2,GAL3ST3,ETFA,ACSL1,GSTM7,PCCA,CYB5R2,PHYH,PDSS2,ACSM5,ETFDH,ECHDC3,IVD,FDFT1,PM20D1,GCDH,ACAD11,AGPAT3,MLXIPL,CES1D,GAL3ST2C,LPIN1,MLYCD,FITM2,ATP5A1,ETFB,ACADSB,CD36,ACOT2,ACSL6,PLA2G12A,PRKAB1,ECH1,FITM1,VLDLR,HADH,NDUFS6,PRKCE,ACADS,AGTR1A,PIGO,PPARA,PLA2G5,DGAT2,PLIN5,NCEH1,ACACB,ACSF3,CBR4,BCL11B,AASDH,EHHADH,IMPA2,ABHD6…
GO:BP	chemical homeostasis	GO:0048878	0.00863188	2.06389	1240	1598	136	21331	GPR157,PDK2,HRC,CAR14,SCARA5,P2RY1,GSTM7,GRM1,CRHR2,TNNI3,AQP7,ABCA12,EGLN1,SLC2A4,MLXIPL,CES1D,SLC9A2,WNK2,KLHL3,FITM2,GOT1,DHRS7C,PYGM,PFKM,CD36,HJV,SLC26A6,PRKCE,AGTR1A,GPR27,DGAT2,SYBU,PDE4C,OPA1,CDH23,TRPM4,PNPLA8,AQP4,FOXO6,CAR2,CAPN3,SLC35G1,ANO1,LPL,RGN,KLF15,PPP3CB,GATA2,HERPUD1,KDR,OXCT1,BAIAP3,ADRA1A,RIC3,EPAS1,SLC4A3,ORMDL1,FABP3,ATP2A2,WNT5A,TMEM38A,TMC8,VPS33A,PIK3R1,ADGRF5,PDE8B,PD…
GO:BP	cation transport	GO:0006812	0.0012829	2.89181	1197	1598	136	21331	FKBP4,SYT7,HRC,CNGA3,SLC22A3,SLC25A42,MAOB,SCARA5,GSTM7,KCNV2,PKD2L2,CRHR2,KCNIP2,CAMK2A,SCN4B,PM20D1,FGF13,RNF207,PINK1,SLC38A3,SCN4A,SLC9A2,WNK2,KLHL3,KCNJ5,CACNA1S,ATP5A1,FLVCR2,DHRS7C,KCNJ3,ANO10,ABCC9,KCND3,ATP5J,KCND2,SLC22A5,MMGT1,PRKCE,TSPAN13,AGTR1A,CYC1,LRRC52,SLC36A2,KCNJ2,KCNN1,KCNA7,OPA1,CXCL12,CDH23,TRPM4,STOM,CAPN3,SLC35G1,ANO1,RGN,KCNC3,TACO1,ATP5O,ABCB1A,SLC5A1,ADRA1A,KCNT1,EGF,H…
GO:BP	ion transmembrane transport	GO:0034220	3.05622e-05	4.51482	1134	1598	137	21331	SLC26A10,HRC,CNGA3,SLC25A42,CLCN1,SCARA5,GSTM7,KCNV2,PKD2L2,KCNIP2,SCN4B,PM20D1,RNF207,PINK1,SLC38A3,SCN4A,SLC9A2,WNK2,KCNJ5,CACNA1S,ATP5A1,DHRS7C,KCNJ3,ANO10,ACSL6,ABCC9,KCND3,SLC26A6,ATP5J,TMC7,KCND2,TMEM150C,SLC22A5,MMGT1,PRKCE,TSPAN13,AGTR1A,CYC1,LRRC52,SLC36A2,KCNJ2,KCNN1,KCNA7,OPA1,TRPM4,STOM,SLC25A22,TMC5,CAPN3,SLC35G1,ANO1,RGN,KCNC3,TACO1,ATP5O,ABCB1A,SLC5A1,KCNT1,SLC4A3,HCN2,ATP5G3,ATP2A…
GO:BP	oxidation-reduction process	GO:0055114	6.98e-22	21.1561	1106	1598	183	21331	HADHA,SUCLG2,CRAT,LDHB,ACADM,DECR1,SORD,ECI1,NQO2,CPT2,HADHB,ALDH5A1,ACAA2,ALDH6A1,COQ10A,MAOB,ETFA,SDHA,ADI1,COQ9,ADHFE1,CYB5R2,RTN4IP1,NDUFA9,LDHD,PHYH,ETFDH,L2HGDH,IVD,GSTK1,CS,NNT,EGLN1,PRDX3,NDUFV1,PINK1,GCDH,ACAD11,MLYCD,ACAD12,D2HGDH,SUCLA2,BCKDHB,ETFB,DHRS7C,PYGM,ACADSB,PFKM,CD36,QSOX2,ALDH4A1,HIBADH,ECH1,NHLRC1,HADH,NDUFS6,ACADS,PPARA,AFG1L,CYC1,MTFR1,PHKG1,FOXRED1,TRMT9B,DGAT2,DPYD,BCKD…
GO:BP	cellular amide metabolic process	GO:0043603	0.0223786	1.65017	1063	1598	118	21331	SUCLG2,PLA2G4E,PDK2,ACSS1,ACAA2,ACSL1,GSTM7,CPEB3,RPL3L,ACSM5,GSTK1,CS,PM20D1,PINK1,GCDH,CES1D,RMND1,MLYCD,SUCLA2,MTR,ACADSB,ACOT2,ACSL6,QRSL1,PDHX,EPHA4,DGAT2,DLST,OPLAH,ACACB,UQCC1,AASDH,EHHADH,MME,MTIF2,SARS2,DLAT,TACO1,METTL14,MIF4GD,CPM,RPUSD3,ORMDL1,TARS2,CTH,MRPL19,MRPS23,FAM57B,ACOT11,CARNMT1,RXRA,ACOT3,HARS2,MRPL47,MCEE,GBA2,MRPS35,GSTT2,MRPL44,CARS2,NIT2,CHAC2,PATL1,MPC2,MTRF1L,FASTKD2,…
GO:BP	cellular lipid metabolic process	GO:0044255	6.23e-14	13.2058	1024	1598	154	21331	HADHA,CRAT,ACADM,DECR1,PLA2G4E,PDK2,ACSS1,ECI1,CPT2,HADHB,PITPNC1,ACAA2,GAL3ST3,ETFA,ACSL1,GSTM7,PHYH,PDSS2,ACSM5,ETFDH,ECHDC3,IVD,FDFT1,PM20D1,GCDH,ACAD11,AGPAT3,MLXIPL,CES1D,GAL3ST2C,LPIN1,MLYCD,FITM2,ETFB,ACADSB,CD36,ACOT2,ACSL6,PLA2G12A,PRKAB1,ECH1,FITM1,HADH,NDUFS6,ACADS,AGTR1A,PIGO,PPARA,PLA2G5,DGAT2,PLIN5,NCEH1,ACACB,ACSF3,CBR4,AASDH,EHHADH,IMPA2,ABHD6,GM28042,PNPLA8,MGLL,C1QTNF9,DGKE,GPCP…
GO:BP	organic acid metabolic process	GO:0006082	1.01e-22	21.9972	1018	1598	175	21331	HADHA,SUCLG2,CRAT,LDHB,ACADM,DECR1,PDK2,ACSS1,ECI1,CPT2,HADHB,ALDH5A1,ACAA2,KYAT3,ALDH6A1,ETFA,ENTPD5,ACSL1,SDHA,GSTM7,ADI1,DGLUCY,ADHFE1,MCCC2,LDHD,PHYH,ACSM5,MMUT,ETFDH,ECHDC3,IVD,CS,PM20D1,EGFLAM,GCDH,ACAD11,ENO3,MLXIPL,CES1D,LPIN1,GPT,MLYCD,SUCLA2,GOT1,MTR,BCKDHB,ETFB,ACADSB,PFKM,CD36,GPT2,ALDH4A1,ACOT2,ACSL6,QRSL1,PRKAB1,HIBADH,ECH1,PDHX,GCAT,BCAT2,HADH,NDUFS6,PRKCE,ACADS,PPARA,MCCC1,PLA2G5,…
GO:BP	oxoacid metabolic process	GO:0043436	8.1e-23	22.0914	990	1598	172	21331	HADHA,SUCLG2,CRAT,LDHB,ACADM,DECR1,PDK2,ACSS1,ECI1,CPT2,HADHB,ALDH5A1,ACAA2,KYAT3,ALDH6A1,ETFA,ENTPD5,ACSL1,SDHA,GSTM7,ADI1,DGLUCY,ADHFE1,MCCC2,LDHD,PHYH,ACSM5,MMUT,ETFDH,ECHDC3,IVD,CS,PM20D1,EGFLAM,GCDH,ACAD11,ENO3,MLXIPL,CES1D,LPIN1,GPT,MLYCD,SUCLA2,GOT1,MTR,BCKDHB,ETFB,ACADSB,PFKM,CD36,GPT2,ALDH4A1,ACOT2,ACSL6,QRSL1,PRKAB1,HIBADH,ECH1,PDHX,GCAT,BCAT2,HADH,NDUFS6,PRKCE,ACADS,PPARA,MCCC1,PLA2G5,…
GO:BP	carbohydrate derivative metabolic process	GO:1901135	1.48e-11	10.8294	973	1598	142	21331	SUCLG2,PDK2,ACSS1,PANK1,MFN1,ACAA2,GAL3ST3,PDE4A,ENTPD5,ACSL1,MCCC2,LDHD,ACSM5,CS,EGFLAM,GCDH,ENO3,SLC2A4,MLXIPL,CES1D,GAL3ST2C,FN3K,MLYCD,NUDT15,SUCLA2,ATP5A1,ACADSB,PFKM,PFKFB1,ACOT2,ACSL6,ATP5J,PDHX,PIGO,PPARA,CYC1,DGAT2,DPYD,DLST,PDE4C,DHTKD1,ACACB,AK4,DCAKD,OPA1,CBR4,PANK4,EHHADH,ABHD6,MACROD1,POMT1,MGAT3,AKR1C14,DLAT,NME4,NDUFC2,PIGG,PRXL2C,ATP5O,EGF,PFKFB2,PIGZ,ATP5G3,G6PC3,ACOT11,HS3ST5,P…
GO:BP	carboxylic acid metabolic process	GO:0019752	3.93e-24	23.4057	948	1598	170	21331	HADHA,SUCLG2,CRAT,LDHB,ACADM,DECR1,PDK2,ACSS1,ECI1,CPT2,HADHB,ALDH5A1,ACAA2,KYAT3,ALDH6A1,ETFA,ENTPD5,ACSL1,SDHA,GSTM7,ADI1,DGLUCY,ADHFE1,MCCC2,LDHD,PHYH,ACSM5,MMUT,ETFDH,ECHDC3,IVD,CS,PM20D1,GCDH,ACAD11,ENO3,MLXIPL,CES1D,LPIN1,GPT,MLYCD,SUCLA2,GOT1,MTR,BCKDHB,ETFB,ACADSB,PFKM,CD36,GPT2,ALDH4A1,ACOT2,ACSL6,QRSL1,PRKAB1,HIBADH,ECH1,PDHX,GCAT,BCAT2,HADH,NDUFS6,PRKCE,ACADS,PPARA,MCCC1,PLA2G5,DGAT2,D…
GO:BP	organophosphate metabolic process	GO:0019637	2.13e-19	18.6724	918	1598	156	21331	HADHA,SUCLG2,PLA2G4E,PDK2,ACSS1,PANK1,MFN1,PITPNC1,ACAA2,PDE4A,P2RY1,ENTPD5,ACSL1,NADK2,MCCC2,LDHD,PPIP5K2,ACSM5,FDFT1,CS,GCDH,ENO3,AGPAT3,MLXIPL,CES1D,MLYCD,NUDT15,FITM2,SUCLA2,ATP5A1,ACADSB,PFKM,PFKFB1,ACOT2,ACSL6,PLA2G12A,ATP5J,PDHX,FITM1,PIGO,PPARA,NAMPT,CYC1,PLA2G5,DGAT2,NUDT12,DLST,PDE4C,DHTKD1,ACACB,AK4,DCAKD,OPA1,PANK4,EHHADH,IMPA2,ABHD6,GM28042,ENPP5,PNPLA8,DGKE,GPCPD1,ABHD3,CKM,LPCAT3,D…
GO:BP	cation transmembrane transport	GO:0098655	0.000140642	3.85189	868	1598	109	21331	HRC,CNGA3,SCARA5,GSTM7,KCNV2,PKD2L2,KCNIP2,SCN4B,PM20D1,RNF207,PINK1,SLC38A3,SCN4A,SLC9A2,WNK2,KCNJ5,CACNA1S,ATP5A1,DHRS7C,KCNJ3,ANO10,ABCC9,KCND3,ATP5J,KCND2,SLC22A5,MMGT1,PRKCE,TSPAN13,AGTR1A,CYC1,LRRC52,SLC36A2,KCNJ2,KCNN1,KCNA7,OPA1,TRPM4,STOM,CAPN3,SLC35G1,ANO1,RGN,KCNC3,TACO1,ATP5O,SLC5A1,KCNT1,HCN2,ATP5G3,ATP2A2,TMEM38A,COX4I1,NIPA1,KCNG4,PDE4D,NOS1AP,ATP5E,TRPC3,ATP5PB,COX5A,KCNJ8,COX8B,S…
GO:BP	inorganic cation transmembrane transport	GO:0098662	0.0236969	1.62531	750	1598	89	21331	HRC,CNGA3,SCARA5,GSTM7,KCNV2,PKD2L2,KCNIP2,SCN4B,PM20D1,RNF207,SCN4A,SLC9A2,WNK2,KCNJ5,CACNA1S,ATP5A1,DHRS7C,KCNJ3,ABCC9,KCND3,ATP5J,KCND2,MMGT1,PRKCE,TSPAN13,AGTR1A,CYC1,LRRC52,SLC36A2,KCNJ2,KCNN1,KCNA7,OPA1,TRPM4,STOM,CAPN3,SLC35G1,RGN,KCNC3,TACO1,ATP5O,SLC5A1,KCNT1,HCN2,ATP5G3,ATP2A2,TMEM38A,COX4I1,NIPA1,KCNG4,PDE4D,NOS1AP,ATP5E,TRPC3,ATP5PB,COX5A,KCNJ8,COX8B,SLC25A4,SLC40A1,CRACR2A,COX7B,ITPR…
GO:BP	small molecule biosynthetic process	GO:0044283	3.17e-08	7.4983	637	1598	97	21331	LDHB,ACADM,PDK2,SORD,ACSS1,PDE4A,COQ10A,P2RY1,GSTM7,ADI1,COQ9,NDUFA9,PDSS2,PPIP5K2,ACSM5,FDFT1,MLXIPL,CES1D,PPTC7,GPT,MLYCD,NUDT15,GOT1,MTR,COQ5,GPT2,PRKAB1,BCAT2,PPARA,PLA2G5,DGAT2,NUDT12,DPYD,PDE4C,ACACB,ACSF3,CBR4,IMPA2,ENPP5,PNPLA8,MGLL,ABHD3,PECR,MGST3,LPL,RGN,LPCAT3,NME4,MAS1,COQ8A,EGF,CTH,G6PC3,CEACAM1,PDE8B,PDE4D,FADS6,PROX1,GOT2,NT5C1A,NUDT17,WDTC1,ABCD3,NME5,DHCR7,PDE7A,PPARGC1A,THA1,PT…
GO:BP	monocarboxylic acid metabolic process	GO:0032787	5.95e-14	13.2257	627	1598	110	21331	HADHA,CRAT,LDHB,ACADM,DECR1,PDK2,ACSS1,ECI1,CPT2,HADHB,ALDH5A1,ACAA2,ETFA,ENTPD5,ACSL1,GSTM7,LDHD,PHYH,ACSM5,ETFDH,ECHDC3,IVD,GCDH,ACAD11,ENO3,MLXIPL,CES1D,LPIN1,MLYCD,ETFB,ACADSB,PFKM,CD36,ACOT2,ACSL6,PRKAB1,ECH1,PDHX,HADH,NDUFS6,PRKCE,ACADS,PPARA,DGAT2,PLIN5,DHTKD1,ACACB,ACSF3,CBR4,AASDH,EHHADH,PNPLA8,MGLL,C1QTNF9,ABHD3,AKR1C14,PECR,LPL,RGN,DLAT,FAH,PRXL2C,FABP3,ACOT11,CBFA2T3,CEACAM1,FADS6,PRO…
GO:BP	lipid biosynthetic process	GO:0008610	0.000233988	3.63081	603	1598	82	21331	ACSS1,GAL3ST3,ACSL1,GSTM7,CYB5R2,PDSS2,ACSM5,FDFT1,AGPAT3,MLXIPL,CES1D,GAL3ST2C,LPIN1,MLYCD,FITM2,ACSL6,PRKAB1,FITM1,PIGO,PLA2G5,DGAT2,PLIN5,ACACB,ACSF3,CBR4,ABHD6,PNPLA8,MGLL,DGKE,ABHD3,PECR,LPL,RGN,LPCAT3,CDS1,PIGG,PCYT2,ORMDL1,PIGZ,FABP3,FAM57B,PIK3R1,AGPAT1,HINT2,PIGYL,CEACAM1,ADGRF5,SERAC1,PDE8B,FADS6,PROX1,ABHD5,FIG4,WDTC1,ABCD3,DHCR7,PPARGC1A,PTGDS,ANG,IDH1,SMPD1,PGAP2,SCCPDH,PCYT1A,OXSM,S…
GO:BP	carbohydrate derivative biosynthetic process	GO:1901137	8.2532e-06	5.08338	579	1598	84	21331	PDK2,ACSS1,PANK1,GAL3ST3,ENTPD5,ACSL1,LDHD,GCDH,SLC2A4,GAL3ST2C,MLYCD,ATP5A1,ACSL6,ATP5J,PDHX,PIGO,CYC1,ACACB,AK4,DCAKD,PANK4,POMT1,MGAT3,DLAT,NME4,NDUFC2,PIGG,ATP5O,EGF,PIGZ,ATP5G3,HS3ST5,PIGYL,COG7,ARFGEF1,EXTL1,ATP5E,ATP5PB,MPC2,NME5,VEGFB,PPAT,ATP5G1,GALNT15,FLCN,PPARGC1A,PRPS2,NPC1,PGAP2,SLC25A12,AK1,SCCPDH,ADK,ST3GAL6,ST8SIA6,ALDOA,PARP1,ST6GALNAC3,MGAT4B,B3GNT3,TMTC2,PPCS,PIGV,PIGQ,NDST2,R…
GO:BP	nucleobase-containing small molecule metabolic process	GO:0055086	7.57e-13	12.1212	546	1598	98	21331	SUCLG2,PDK2,ACSS1,PANK1,MFN1,ACAA2,ALDH6A1,PDE4A,ENTPD5,ACSL1,NADK2,MCCC2,LDHD,ACSM5,CS,GCDH,ENO3,MLXIPL,CES1D,MLYCD,NUDT15,SUCLA2,ATP5A1,ACADSB,PFKM,ACOT2,ACSL6,ATP5J,PDHX,PPARA,NAMPT,CYC1,DGAT2,NUDT12,DPYD,DLST,PDE4C,DHTKD1,ACACB,AK4,DCAKD,OPA1,PANK4,EHHADH,ENPP5,MACROD1,DLAT,NME4,NDUFC2,AFMID,PRXL2C,ATP5O,ATP5G3,ACOT11,CBFA2T3,PDE8B,PDE4D,ATP5E,IDH2,ATP5PB,NT5C1A,ACOT3,NUDT17,MCEE,MACROD2,MPC2…
GO:BP	organic hydroxy compound metabolic process	GO:1901615	0.0447061	1.34963	511	1598	65	21331	LDHB,SORD,MAOB,P2RY1,CYB5R2,CRHR2,LDHD,PPIP5K2,FDFT1,CES1D,GOT1,VLDLR,AGTR1A,DGAT2,CBR4,IMPA2,HDLBP,SLC16A10,AKR1C14,PECR,LPCAT3,FAH,AKR1B10,MAS1,EPAS1,GNB3,ACO2,THRB,WNT5A,PROX1,IDH2,DDT,IDH3G,GBA2,DHCR7,LRP5,LIPE,IDH3A,ITPKA,AKR7A5,CLN6,IDH1,SMPD1,NPC1,AKR1B3,SLC25A12,NUDT3,EPHX2,ANGPTL3,ADH1,PTS,APLP2,GPD2,HPN,CYP2D22,MED1,LDLRAP1,DHRS4,ITPKB,ABCA2,DUOX1,MTCH2,FMO5,BMP5,PLCG1
GO:BP	mitochondrion organization	GO:0007005	7.35e-12	11.1337	497	1598	90	21331	RHOT2,MFN1,ACAA2,NDUFA9,CAMK2A,ATPAF1,PRDX3,PINK1,GGNBP1,DUSP18,DNAJA3,AGTPBP1,SLC22A5,NDUFS6,NDUFAF1,AFG1L,PTCD2,KIF28,MTFR1,FOXRED1,MPV17,OPA1,UQCC1,NDUFB5,NDUFA10,ATCAY,SPG7,FMC1,NDUFB8,TACO1,MAP1LC3B,NDUFC2,KDR,HSD17B10,TMEM135,EPAS1,SYNJ2BP,TIMM29,MTFP1,MGME1,NDUFS4,MEF2A,THEM4,ATG14,AFG3L1,SLC25A4,ATG2A,DNM2,TNFSF10,FLCN,PPARGC1A,CHCHD6,SDHAF1,NDUFAF7,TMEM70,SEPT4,NIPSNAP2,NDUFB9,UQCRC1,TOM…
GO:BP	nucleoside phosphate metabolic process	GO:0006753	7.75e-14	13.1109	471	1598	91	21331	SUCLG2,PDK2,ACSS1,PANK1,MFN1,ACAA2,PDE4A,ENTPD5,ACSL1,NADK2,MCCC2,LDHD,ACSM5,CS,GCDH,ENO3,MLXIPL,CES1D,MLYCD,NUDT15,SUCLA2,ATP5A1,ACADSB,PFKM,ACOT2,ACSL6,ATP5J,PDHX,PPARA,NAMPT,CYC1,DGAT2,NUDT12,DLST,PDE4C,DHTKD1,ACACB,AK4,DCAKD,OPA1,PANK4,EHHADH,ENPP5,DLAT,NME4,NDUFC2,AFMID,PRXL2C,ATP5O,ATP5G3,ACOT11,CBFA2T3,PDE8B,PDE4D,ATP5E,IDH2,ATP5PB,NT5C1A,ACOT3,NUDT17,MCEE,MPC2,NME5,PPAT,ATP5G1,ACOT4,FLCN,…
GO:BP	organophosphate biosynthetic process	GO:0090407	5.09e-10	9.29337	464	1598	82	21331	PDK2,ACSS1,PANK1,P2RY1,ACSL1,NADK2,LDHD,PPIP5K2,GCDH,AGPAT3,MLYCD,FITM2,ATP5A1,ACSL6,ATP5J,PDHX,FITM1,PIGO,NAMPT,CYC1,PLA2G5,ACACB,AK4,DCAKD,PANK4,DGKE,CKM,LPCAT3,DLAT,CDS1,NME4,NDUFC2,AFMID,PIGG,ATP5O,MAS1,PCYT2,PIGZ,FABP3,ATP5G3,PIK3R1,AGPAT1,PIGYL,ADGRF5,SERAC1,ATP5E,IDH2,ATP5PB,ABHD5,FIG4,MPC2,NME5,PPAT,ATP5G1,CKMT2,FLCN,PPARGC1A,PRPS2,ITPKA,IDH1,PGAP2,SLC25A12,AK1,ADK,PCYT1A,NMNAT1,ALDOA,PAR…
GO:BP	nucleotide metabolic process	GO:0009117	1.85e-14	13.7332	461	1598	91	21331	SUCLG2,PDK2,ACSS1,PANK1,MFN1,ACAA2,PDE4A,ENTPD5,ACSL1,NADK2,MCCC2,LDHD,ACSM5,CS,GCDH,ENO3,MLXIPL,CES1D,MLYCD,NUDT15,SUCLA2,ATP5A1,ACADSB,PFKM,ACOT2,ACSL6,ATP5J,PDHX,PPARA,NAMPT,CYC1,DGAT2,NUDT12,DLST,PDE4C,DHTKD1,ACACB,AK4,DCAKD,OPA1,PANK4,EHHADH,ENPP5,DLAT,NME4,NDUFC2,AFMID,PRXL2C,ATP5O,ATP5G3,ACOT11,CBFA2T3,PDE8B,PDE4D,ATP5E,IDH2,ATP5PB,NT5C1A,ACOT3,NUDT17,MCEE,MPC2,NME5,PPAT,ATP5G1,ACOT4,FLCN,…
GO:BP	generation of precursor metabolites and energy	GO:0006091	3.59e-15	14.4446	450	1598	91	21331	SUCLG2,ACADM,NQO2,COQ10A,ETFA,ENTPD5,SDHA,COQ9,ETFDH,CS,NDUFV1,PINK1,ENO3,MLXIPL,SUCLA2,ATP5A1,ETFB,PYGM,ACADSB,PFKM,ATP5J,NHLRC1,NDUFS6,PPARA,AFG1L,CYC1,MTFR1,PHKG1,DLST,DHTKD1,AK4,NDUFS2,NDUFA10,SLC25A22,DLAT,NDUFB8,TACO1,NDUFC2,OXCT1,PRXL2C,ATP5O,ACO2,TEFM,OGDHL,PPP1R3F,GM10053,COX4I1,CBFA2T3,ADGRF5,PPP1R3B,NDUFS4,ATP5E,IDH2,ATP5PB,COX5A,IDH3G,COX8B,NDUFV3,MDH1,COX7B,FLCN,PPARGC1A,IDH3A,IDH1,C…
GO:BP	purine-containing compound metabolic process	GO:0072521	6.85e-15	14.1642	423	1598	87	21331	SUCLG2,PDK2,ACSS1,PANK1,MFN1,ACAA2,PDE4A,ENTPD5,ACSL1,MCCC2,LDHD,ACSM5,CS,GCDH,ENO3,MLXIPL,CES1D,MLYCD,NUDT15,SUCLA2,ATP5A1,ACADSB,PFKM,ACOT2,ACSL6,ATP5J,PDHX,PPARA,CYC1,DGAT2,DPYD,DLST,PDE4C,DHTKD1,ACACB,AK4,DCAKD,OPA1,PANK4,EHHADH,MACROD1,DLAT,NME4,NDUFC2,PRXL2C,ATP5O,ATP5G3,ACOT11,CBFA2T3,PDE8B,PDE4D,ATP5E,ATP5PB,NT5C1A,ACOT3,MCEE,MACROD2,MPC2,NME5,PPAT,ATP5G1,ACOT4,FLCN,PDE7A,PPARGC1A,PRPS2,S…
GO:BP	fatty acid metabolic process	GO:0006631	1.82e-12	11.7392	421	1598	82	21331	HADHA,CRAT,ACADM,DECR1,PDK2,ACSS1,ECI1,CPT2,HADHB,ACAA2,ETFA,ACSL1,GSTM7,PHYH,ACSM5,ETFDH,ECHDC3,IVD,GCDH,ACAD11,MLXIPL,CES1D,LPIN1,MLYCD,ETFB,ACADSB,CD36,ACOT2,ACSL6,PRKAB1,ECH1,HADH,NDUFS6,ACADS,PPARA,DGAT2,PLIN5,ACACB,ACSF3,CBR4,AASDH,EHHADH,PNPLA8,MGLL,C1QTNF9,ABHD3,AKR1C14,PECR,LPL,RGN,FABP3,ACOT11,CEACAM1,FADS6,ABHD5,ACOT3,THEM4,ZADH2,WDTC1,ABCD3,APPL2,LIPE,ACOT4,AIG1,ADIPOR2,PPARGC1A,PTGDS…
GO:BP	phospholipid metabolic process	GO:0006644	0.00349653	2.45636	396	1598	57	21331	HADHA,PLA2G4E,PITPNC1,FDFT1,AGPAT3,FITM2,ACSL6,PLA2G12A,FITM1,PIGO,PLA2G5,IMPA2,ABHD6,GM28042,PNPLA8,DGKE,GPCPD1,ABHD3,LPCAT3,CDS1,PIGG,ENPP2,GNB3,PCYT2,PIGZ,FABP3,PLA2G2D,PIK3R1,AGPAT1,PIGYL,ADGRF5,SERAC1,ABHD5,FIG4,ATG14,FLT1,ITPKA,IDH1,SMPD1,PGAP2,MTMR9,PCYT1A,EFR3B,ANGPTL3,SLA2,SMPD2,TTC7,PIGV,PIGQ,NOD2,PIK3R6,ITPKB,ABCA2,WDR91,AGPAT2,PLPPR2,PLCG1
GO:BP	purine nucleotide metabolic process	GO:0006163	5.34e-14	13.2722	382	1598	80	21331	SUCLG2,PDK2,ACSS1,PANK1,MFN1,ACAA2,PDE4A,ENTPD5,ACSL1,MCCC2,LDHD,ACSM5,CS,GCDH,ENO3,MLXIPL,CES1D,MLYCD,NUDT15,SUCLA2,ATP5A1,ACADSB,PFKM,ACOT2,ACSL6,ATP5J,PDHX,PPARA,CYC1,DGAT2,DLST,PDE4C,DHTKD1,ACACB,AK4,DCAKD,OPA1,PANK4,EHHADH,DLAT,NME4,NDUFC2,PRXL2C,ATP5O,ATP5G3,ACOT11,CBFA2T3,PDE8B,PDE4D,ATP5E,ATP5PB,ACOT3,MCEE,MPC2,NME5,PPAT,ATP5G1,ACOT4,FLCN,PDE7A,PPARGC1A,PRPS2,SLC25A12,NUDT3,AK1,ADK,OXSM,A…
GO:BP	glycerolipid metabolic process	GO:0046486	0.00186364	2.72964	379	1598	56	21331	HADHA,PLA2G4E,PITPNC1,ACSL1,AGPAT3,CES1D,LPIN1,FITM2,CD36,ACSL6,PIGO,PLA2G5,DGAT2,PLIN5,IMPA2,ABHD6,GM28042,PNPLA8,MGLL,DGKE,GPCPD1,ABHD3,LPL,RGN,LPCAT3,CDS1,PIGG,ENPP2,GNB3,PCYT2,THRB,PIGZ,FABP3,PLA2G2D,PIK3R1,AGPAT1,PIGYL,SERAC1,ABHD5,FIG4,ATG14,LIPE,ANG,ITPKA,PGAP2,MTMR9,PCYT1A,EFR3B,ANGPTL3,SLA2,TTC7,PIGV,PIGQ,PIK3R6,ITPKB,AGPAT2
GO:BP	ribose phosphate metabolic process	GO:0019693	3.08e-14	13.5113	371	1598	79	21331	SUCLG2,PDK2,ACSS1,PANK1,MFN1,ACAA2,PDE4A,ENTPD5,ACSL1,MCCC2,LDHD,ACSM5,CS,GCDH,ENO3,MLXIPL,CES1D,MLYCD,SUCLA2,ATP5A1,ACADSB,PFKM,ACOT2,ACSL6,ATP5J,PDHX,PPARA,CYC1,DGAT2,DLST,PDE4C,DHTKD1,ACACB,AK4,DCAKD,OPA1,PANK4,EHHADH,DLAT,NME4,NDUFC2,PRXL2C,ATP5O,ATP5G3,ACOT11,CBFA2T3,PDE8B,PDE4D,ATP5E,ATP5PB,ACOT3,MCEE,MPC2,NME5,PPAT,ATP5G1,ACOT4,FLCN,PDE7A,PPARGC1A,PRPS2,SLC25A12,NUDT3,AK1,ADK,OXSM,ALDOA,PA…
GO:BP	ribonucleotide metabolic process	GO:0009259	6.76e-15	14.1701	362	1598	79	21331	SUCLG2,PDK2,ACSS1,PANK1,MFN1,ACAA2,PDE4A,ENTPD5,ACSL1,MCCC2,LDHD,ACSM5,CS,GCDH,ENO3,MLXIPL,CES1D,MLYCD,SUCLA2,ATP5A1,ACADSB,PFKM,ACOT2,ACSL6,ATP5J,PDHX,PPARA,CYC1,DGAT2,DLST,PDE4C,DHTKD1,ACACB,AK4,DCAKD,OPA1,PANK4,EHHADH,DLAT,NME4,NDUFC2,PRXL2C,ATP5O,ATP5G3,ACOT11,CBFA2T3,PDE8B,PDE4D,ATP5E,ATP5PB,ACOT3,MCEE,MPC2,NME5,PPAT,ATP5G1,ACOT4,FLCN,PDE7A,PPARGC1A,PRPS2,SLC25A12,NUDT3,AK1,ADK,OXSM,ALDOA,PA…
GO:BP	small molecule catabolic process	GO:0044282	2.36e-13	12.6274	353	1598	75	21331	HADHA,CRAT,ACADM,DECR1,SORD,ECI1,CPT2,HADHB,ALDH5A1,ACAA2,ALDH6A1,ETFA,ADHFE1,MCCC2,LDHD,PHYH,ETFDH,GALM,IVD,GCDH,ACAD11,CES1D,LPIN1,GPT,MLYCD,GOT1,BCKDHB,ETFB,PFKM,GPT2,ALDH4A1,ACOT2,HIBADH,ECH1,GCAT,BCAT2,HADH,ACADS,MCCC1,DPYD,BCKDHA,DLST,PLIN5,ACACB,ACSF3,EHHADH,PRODH,IMPA2,ABHD3,FAH,AFMID,OXCT1,GOT2,ABCD3,PPAT,LRP5,LIPE,ACOT4,AIG1,THA1,SLC25A12,ECHDC1,NUDT3,AMT,ADH1,ECHS1,ECHDC2,IDUA,GPD2,ALD…
GO:BP	purine ribonucleotide metabolic process	GO:0009150	6.76e-16	15.1701	349	1598	79	21331	SUCLG2,PDK2,ACSS1,PANK1,MFN1,ACAA2,PDE4A,ENTPD5,ACSL1,MCCC2,LDHD,ACSM5,CS,GCDH,ENO3,MLXIPL,CES1D,MLYCD,SUCLA2,ATP5A1,ACADSB,PFKM,ACOT2,ACSL6,ATP5J,PDHX,PPARA,CYC1,DGAT2,DLST,PDE4C,DHTKD1,ACACB,AK4,DCAKD,OPA1,PANK4,EHHADH,DLAT,NME4,NDUFC2,PRXL2C,ATP5O,ATP5G3,ACOT11,CBFA2T3,PDE8B,PDE4D,ATP5E,ATP5PB,ACOT3,MCEE,MPC2,NME5,PPAT,ATP5G1,ACOT4,FLCN,PDE7A,PPARGC1A,PRPS2,SLC25A12,NUDT3,AK1,ADK,OXSM,ALDOA,PA…
GO:BP	lipid catabolic process	GO:0016042	2.1e-07	6.67794	328	1598	60	21331	HADHA,CRAT,ACADM,DECR1,PLA2G4E,ECI1,CPT2,HADHB,ACAA2,ETFA,PCCA,PHYH,ETFDH,IVD,GCDH,ACAD11,CES1D,LPIN1,MLYCD,ETFB,ACOT2,PLA2G12A,ECH1,HADH,PRKCE,ACADS,PLA2G5,PLIN5,NCEH1,ACACB,EHHADH,ABHD6,GM28042,PNPLA8,MGLL,GPCPD1,ABHD3,LPL,FMC1,PLBD1,ENPP2,PLA2G2D,HINT2,PAFAH2,ABHD5,GBA2,ABCD3,LIPE,AIG1,IDH1,SMPD1,ECHDC1,ANGPTL3,ECHS1,ECHDC2,SMPD2,SLC25A17,PEX7,PLCG1,ACAT1
GO:BP	sulfur compound metabolic process	GO:0006790	1.79e-07	6.74783	294	1598	56	21331	SUCLG2,PDK2,ACSS1,ACAA2,ACSL1,GSTM7,ADI1,ACSM5,MMUT,GSTK1,CS,EGFLAM,GCDH,CES1D,MLYCD,SUCLA2,MTR,ACADSB,ACOT2,ACSL6,PDHX,DGAT2,DLST,ISCA2,OPLAH,ACACB,EHHADH,TST,DLAT,CTH,ACOT11,HS3ST5,GHR,ACOT3,MCEE,GSTT2,CHAC2,MPC2,ACOT4,HSCB,CIAO3,IDH1,MAT2A,STAT5A,OXSM,GLRX3,GGT5,SOD2,IDUA,NFU1,PPCS,NDST2,AHCYL2,TPST1,MTAP,ACAT1
GO:BP	lipid modification	GO:0030258	2.37e-08	7.62589	272	1598	55	21331	HADHA,CRAT,ACADM,DECR1,ECI1,CPT2,HADHB,ACAA2,ETFA,PHYH,ETFDH,IVD,GCDH,ACAD11,MLYCD,ETFB,CD36,ECH1,HADH,ACADS,AGTR1A,PPARA,DGAT2,PLIN5,ACACB,EHHADH,IMPA2,C1QTNF9,DGKE,LPCAT3,FABP3,PIK3R1,FIG4,GBA2,ABCD3,APPL2,ADIPOR2,PPARGC1A,ITPKA,ECHDC1,MTMR9,EPHX2,EFR3B,SIRT4,SLA2,ECHS1,ECHDC2,TTC7,SLC25A17,PIK3R6,ITPKB,ABCA2,PEX7,PLPPR2,ACAT1
GO:BP	ATP metabolic process	GO:0046034	1.03e-09	8.98737	260	1598	56	21331	ENTPD5,SDHA,COQ9,LDHD,NDUFV1,PINK1,ENO3,MLXIPL,ATP5A1,PFKM,ATP5J,NDUFS6,PPARA,AFG1L,CYC1,DHTKD1,AK4,NDUFS2,NDUFA10,NDUFB8,NDUFC2,PRXL2C,ATP5O,TEFM,BEND3,ATP5G3,GM10053,COX4I1,CBFA2T3,ATP5E,ATP5PB,COX5A,COX8B,NDUFV3,COX7B,ATP5G1,FLCN,PPARGC1A,UQCRQ,SLC25A12,SDHC,AK1,NIPSNAP2,NDUFB9,UQCRC1,OLA1,NMNAT1,ALDOA,PARP1,NDUFA8,NDUFS1,SLC4A4,SLC25A13,MTCH2,DNAJC15,GUK1
GO:BP	cellular amino acid metabolic process	GO:0006520	2.59e-09	8.58722	258	1598	55	21331	ALDH5A1,KYAT3,ALDH6A1,ADI1,DGLUCY,ADHFE1,MCCC2,MMUT,IVD,PM20D1,GCDH,GPT,GOT1,MTR,BCKDHB,GPT2,ALDH4A1,QRSL1,HIBADH,GCAT,BCAT2,MCCC1,DPYD,BCKDHA,DLST,AASDH,ATCAY,PRODH,TST,SARS2,FAH,AFMID,TARS2,CTH,GOT2,HARS2,CARS2,NIT2,PPAT,WARS2,THA1,SLC25A12,SIRT4,AMT,GGT5,PSPH,CYP2D22,AARS2,DPYS,FARS2,PFAS,GLUD1,MTAP,ACAT1,VARS2
GO:BP	energy derivation by oxidation of organic compounds	GO:0015980	6.51e-13	12.1867	256	1598	61	21331	SUCLG2,ACADM,COQ10A,SDHA,COQ9,ETFDH,CS,NDUFV1,PINK1,SUCLA2,PYGM,PFKM,NHLRC1,NDUFS6,AFG1L,CYC1,MTFR1,PHKG1,DLST,DHTKD1,NDUFS2,NDUFA10,SLC25A22,DLAT,NDUFB8,NDUFC2,ACO2,OGDHL,PPP1R3F,GM10053,COX4I1,CBFA2T3,ADGRF5,PPP1R3B,NDUFS4,IDH2,COX5A,IDH3G,NDUFV3,MDH1,FLCN,PPARGC1A,IDH3A,IDH1,UQCRQ,SLC25A12,SDHC,NDUFB9,AGL,UQCRC1,COX10,SOD2,AIFM2,SDHAF4,NDUFA8,NDUFS1,MDH2,SLC25A13,MTCH2,DNAJC15,TRAP1
GO:BP	heart process	GO:0003015	0.00428593	2.36795	242	1598	40	21331	HRC,CRHR2,TNNI3,SCN4B,FGF13,HOPX,RNF207,ADRA1B,KCNJ5,ABCC9,KCND3,ATP5J,RPS6KA2,KCNJ2,TRPM4,ADRA1A,EPAS1,THRB,SLC4A3,ATP2A2,TMEM38A,PIK3R1,TNNT1,PDE4D,NOS1AP,MEF2A,MYL2,KCNJ8,VEGFB,RYR2,GLRX3,PEBP1,MYL3,TMEM65,ACE2,PPCS,SMTN,HEY2,RGS2,RANGRF
GO:BP	carboxylic acid catabolic process	GO:0046395	9.25e-16	15.0338	239	1598	63	21331	HADHA,CRAT,ACADM,DECR1,ECI1,CPT2,HADHB,ALDH5A1,ACAA2,ALDH6A1,ETFA,ADHFE1,MCCC2,LDHD,PHYH,ETFDH,IVD,GCDH,ACAD11,CES1D,LPIN1,GPT,MLYCD,GOT1,BCKDHB,ETFB,GPT2,ALDH4A1,ACOT2,HIBADH,ECH1,GCAT,BCAT2,HADH,ACADS,MCCC1,BCKDHA,DLST,PLIN5,ACACB,ACSF3,EHHADH,PRODH,ABHD3,FAH,AFMID,GOT2,ABCD3,PPAT,LIPE,ACOT4,AIG1,THA1,ECHDC1,AMT,ECHS1,ECHDC2,IDUA,ALDH1L1,SLC25A17,PEX7,GLUD1,ACAT1
GO:BP	organic acid catabolic process	GO:0016054	9.25e-16	15.0338	239	1598	63	21331	HADHA,CRAT,ACADM,DECR1,ECI1,CPT2,HADHB,ALDH5A1,ACAA2,ALDH6A1,ETFA,ADHFE1,MCCC2,LDHD,PHYH,ETFDH,IVD,GCDH,ACAD11,CES1D,LPIN1,GPT,MLYCD,GOT1,BCKDHB,ETFB,GPT2,ALDH4A1,ACOT2,HIBADH,ECH1,GCAT,BCAT2,HADH,ACADS,MCCC1,BCKDHA,DLST,PLIN5,ACACB,ACSF3,EHHADH,PRODH,ABHD3,FAH,AFMID,GOT2,ABCD3,PPAT,LIPE,ACOT4,AIG1,THA1,ECHDC1,AMT,ECHS1,ECHDC2,IDUA,ALDH1L1,SLC25A17,PEX7,GLUD1,ACAT1
GO:BP	nucleoside phosphate biosynthetic process	GO:1901293	3.96e-07	6.40263	236	1598	48	21331	PDK2,ACSS1,PANK1,ACSL1,NADK2,LDHD,GCDH,MLYCD,ATP5A1,ACSL6,ATP5J,PDHX,NAMPT,CYC1,ACACB,AK4,DCAKD,PANK4,DLAT,NME4,NDUFC2,AFMID,ATP5O,ATP5G3,ATP5E,IDH2,ATP5PB,MPC2,NME5,PPAT,ATP5G1,FLCN,PPARGC1A,PRPS2,SLC25A12,AK1,ADK,NMNAT1,ALDOA,PARP1,PPCS,DUT,PFAS,SLC25A13,ADCY9,GUK1,ADCY1,ACAT1
GO:BP	nucleotide biosynthetic process	GO:0009165	2.49e-07	6.60385	233	1598	48	21331	PDK2,ACSS1,PANK1,ACSL1,NADK2,LDHD,GCDH,MLYCD,ATP5A1,ACSL6,ATP5J,PDHX,NAMPT,CYC1,ACACB,AK4,DCAKD,PANK4,DLAT,NME4,NDUFC2,AFMID,ATP5O,ATP5G3,ATP5E,IDH2,ATP5PB,MPC2,NME5,PPAT,ATP5G1,FLCN,PPARGC1A,PRPS2,SLC25A12,AK1,ADK,NMNAT1,ALDOA,PARP1,PPCS,DUT,PFAS,SLC25A13,ADCY9,GUK1,ADCY1,ACAT1
GO:BP	heart contraction	GO:0060047	0.0037431	2.42677	232	1598	39	21331	HRC,CRHR2,TNNI3,SCN4B,FGF13,HOPX,RNF207,ADRA1B,KCNJ5,ABCC9,KCND3,ATP5J,RPS6KA2,KCNJ2,TRPM4,ADRA1A,EPAS1,THRB,SLC4A3,ATP2A2,TMEM38A,PIK3R1,TNNT1,PDE4D,NOS1AP,MEF2A,MYL2,KCNJ8,VEGFB,RYR2,GLRX3,PEBP1,MYL3,TMEM65,ACE2,SMTN,HEY2,RGS2,RANGRF
GO:BP	cellular lipid catabolic process	GO:0044242	1.04e-09	8.9817	216	1598	50	21331	HADHA,CRAT,ACADM,DECR1,PLA2G4E,ECI1,CPT2,HADHB,ACAA2,ETFA,PHYH,ETFDH,IVD,GCDH,ACAD11,CES1D,LPIN1,MLYCD,ETFB,ACOT2,ECH1,HADH,ACADS,PLIN5,ACACB,EHHADH,ABHD6,GM28042,PNPLA8,MGLL,GPCPD1,ABHD3,LPL,ENPP2,ABHD5,GBA2,ABCD3,LIPE,AIG1,IDH1,SMPD1,ECHDC1,ANGPTL3,ECHS1,ECHDC2,SMPD2,SLC25A17,PEX7,PLCG1,ACAT1
GO:BP	cellular ketone metabolic process	GO:0042180	0.000392577	3.40608	213	1598	39	21331	PDK2,KYAT3,COQ10A,COQ9,NDUFA9,PDSS2,MLXIPL,CES1D,PPTC7,MLYCD,COQ5,PRKCE,PPARA,DGAT2,PLIN5,ACACB,CBR4,ATCAY,AKR1C14,RGN,AFMID,OXCT1,COQ8A,FABP3,CEACAM1,PROX1,GOT2,WDTC1,APPL2,PPARGC1A,AKR7A5,AKR1B3,SIRT4,PDSS1,ALDOA,AIFM2,DHRS4,SIRT5,BMP5
GO:BP	regulation of heart contraction	GO:0008016	0.00237994	2.62343	194	1598	35	21331	HRC,CRHR2,TNNI3,SCN4B,FGF13,HOPX,RNF207,ADRA1B,KCNJ5,ABCC9,KCND3,ATP5J,KCNJ2,TRPM4,ADRA1A,EPAS1,THRB,SLC4A3,ATP2A2,TMEM38A,PIK3R1,PDE4D,NOS1AP,MEF2A,MYL2,RYR2,GLRX3,PEBP1,MYL3,TMEM65,ACE2,SMTN,HEY2,RGS2,RANGRF
GO:BP	alpha-amino acid metabolic process	GO:1901605	1.31094e-05	4.88242	189	1598	39	21331	ALDH5A1,KYAT3,ALDH6A1,ADI1,DGLUCY,ADHFE1,MCCC2,MMUT,IVD,GCDH,GPT,GOT1,MTR,GPT2,ALDH4A1,HIBADH,GCAT,BCAT2,MCCC1,DLST,ATCAY,PRODH,TST,FAH,AFMID,CTH,GOT2,NIT2,PPAT,THA1,SLC25A12,SIRT4,AMT,PSPH,CYP2D22,PFAS,GLUD1,MTAP,ACAT1
GO:BP	purine-containing compound biosynthetic process	GO:0072522	4.7e-08	7.32757	186	1598	43	21331	PDK2,ACSS1,PANK1,ACSL1,LDHD,GCDH,MLYCD,ATP5A1,ACSL6,ATP5J,PDHX,CYC1,ACACB,AK4,DCAKD,PANK4,DLAT,NME4,NDUFC2,ATP5O,ATP5G3,ATP5E,ATP5PB,MPC2,NME5,PPAT,ATP5G1,FLCN,PPARGC1A,PRPS2,SLC25A12,AK1,ADK,ALDOA,PARP1,PPCS,PFAS,SLC25A13,ADCY9,MTAP,GUK1,ADCY1,ACAT1
GO:BP	purine nucleotide biosynthetic process	GO:0006164	4.83e-08	7.31573	179	1598	42	21331	PDK2,ACSS1,PANK1,ACSL1,LDHD,GCDH,MLYCD,ATP5A1,ACSL6,ATP5J,PDHX,CYC1,ACACB,AK4,DCAKD,PANK4,DLAT,NME4,NDUFC2,ATP5O,ATP5G3,ATP5E,ATP5PB,MPC2,NME5,PPAT,ATP5G1,FLCN,PPARGC1A,PRPS2,SLC25A12,AK1,ADK,ALDOA,PARP1,PPCS,PFAS,SLC25A13,ADCY9,GUK1,ADCY1,ACAT1
GO:BP	ribose phosphate biosynthetic process	GO:0046390	1.81e-08	7.74333	174	1598	42	21331	PDK2,ACSS1,PANK1,ACSL1,LDHD,GCDH,MLYCD,ATP5A1,ACSL6,ATP5J,PDHX,CYC1,ACACB,AK4,DCAKD,PANK4,DLAT,NME4,NDUFC2,ATP5O,ATP5G3,ATP5E,ATP5PB,MPC2,NME5,PPAT,ATP5G1,FLCN,PPARGC1A,PRPS2,SLC25A12,AK1,ADK,ALDOA,PARP1,PPCS,PFAS,SLC25A13,ADCY9,GUK1,ADCY1,ACAT1
GO:BP	cellular respiration	GO:0045333	7.6e-16	15.1193	169	1598	52	21331	SUCLG2,COQ10A,SDHA,COQ9,ETFDH,CS,NDUFV1,PINK1,SUCLA2,NDUFS6,AFG1L,CYC1,MTFR1,DLST,DHTKD1,NDUFS2,NDUFA10,SLC25A22,DLAT,NDUFB8,NDUFC2,ACO2,OGDHL,GM10053,COX4I1,CBFA2T3,NDUFS4,IDH2,COX5A,IDH3G,NDUFV3,MDH1,FLCN,PPARGC1A,IDH3A,IDH1,UQCRQ,SLC25A12,SDHC,NDUFB9,UQCRC1,COX10,SOD2,AIFM2,SDHAF4,NDUFA8,NDUFS1,MDH2,SLC25A13,MTCH2,DNAJC15,TRAP1
GO:BP	ribonucleotide biosynthetic process	GO:0009260	5.22e-09	8.28259	168	1598	42	21331	PDK2,ACSS1,PANK1,ACSL1,LDHD,GCDH,MLYCD,ATP5A1,ACSL6,ATP5J,PDHX,CYC1,ACACB,AK4,DCAKD,PANK4,DLAT,NME4,NDUFC2,ATP5O,ATP5G3,ATP5E,ATP5PB,MPC2,NME5,PPAT,ATP5G1,FLCN,PPARGC1A,PRPS2,SLC25A12,AK1,ADK,ALDOA,PARP1,PPCS,PFAS,SLC25A13,ADCY9,GUK1,ADCY1,ACAT1
GO:BP	purine ribonucleotide biosynthetic process	GO:0009152	3.5e-10	9.45627	156	1598	42	21331	PDK2,ACSS1,PANK1,ACSL1,LDHD,GCDH,MLYCD,ATP5A1,ACSL6,ATP5J,PDHX,CYC1,ACACB,AK4,DCAKD,PANK4,DLAT,NME4,NDUFC2,ATP5O,ATP5G3,ATP5E,ATP5PB,MPC2,NME5,PPAT,ATP5G1,FLCN,PPARGC1A,PRPS2,SLC25A12,AK1,ADK,ALDOA,PARP1,PPCS,PFAS,SLC25A13,ADCY9,GUK1,ADCY1,ACAT1
GO:BP	electron transport chain	GO:0022900	3.03e-13	12.5187	136	1598	43	21331	NQO2,ETFA,SDHA,COQ9,ETFDH,NDUFV1,PINK1,ETFB,ACADSB,NDUFS6,AFG1L,CYC1,NDUFS2,NDUFA10,SLC25A22,NDUFB8,NDUFC2,GM10053,COX4I1,NDUFS4,COX5A,COX8B,NDUFV3,COX7B,PPARGC1A,CYB5B,UQCRQ,SLC25A12,SDHC,NDUFB9,STEAP4,UQCRC1,COX10,GLRX3,SOD2,TXNRD3,AIFM2,NDUFA8,NDUFA4,NDUFS1,SLC25A13,MTCH2,DNAJC15
GO:BP	organophosphate catabolic process	GO:0046434	0.00532696	2.27352	135	1598	27	21331	PLA2G4E,PDE4A,MLYCD,NUDT15,NUDT12,PDE4C,IMPA2,ABHD6,GM28042,ENPP5,PNPLA8,GPCPD1,ENPP2,PDE8B,PDE4D,NT5C1A,NUDT17,PDE7A,IDH1,SMPD1,NUDT3,ANGPTL3,SMPD2,DUT,PDE2A,PLCG1,ACAT1
GO:BP	monocarboxylic acid catabolic process	GO:0072329	1.3e-11	10.8876	125	1598	39	21331	HADHA,CRAT,ACADM,DECR1,ECI1,CPT2,HADHB,ALDH5A1,ACAA2,ETFA,LDHD,PHYH,ETFDH,IVD,GCDH,ACAD11,CES1D,LPIN1,MLYCD,ETFB,ACOT2,ECH1,HADH,ACADS,PLIN5,ACACB,EHHADH,ABHD3,FAH,ABCD3,LIPE,AIG1,ECHDC1,ECHS1,ECHDC2,IDUA,SLC25A17,PEX7,ACAT1
GO:BP	oxidative phosphorylation	GO:0006119	1.17e-08	7.93299	119	1598	34	21331	SDHA,COQ9,NDUFV1,PINK1,MLXIPL,ATP5A1,ATP5J,NDUFS6,AFG1L,CYC1,AK4,NDUFS2,NDUFA10,NDUFB8,NDUFC2,ATP5O,TEFM,GM10053,COX4I1,ATP5E,ATP5PB,COX5A,COX8B,NDUFV3,COX7B,UQCRQ,SDHC,NIPSNAP2,NDUFB9,UQCRC1,NDUFA8,NDUFS1,MTCH2,DNAJC15
GO:BP	lipid oxidation	GO:0034440	6.62e-12	11.1793	117	1598	38	21331	HADHA,CRAT,ACADM,DECR1,ECI1,CPT2,HADHB,ACAA2,ETFA,PHYH,ETFDH,IVD,GCDH,ACAD11,MLYCD,ETFB,CD36,ECH1,HADH,ACADS,PPARA,DGAT2,PLIN5,ACACB,EHHADH,C1QTNF9,FABP3,ABCD3,APPL2,ADIPOR2,PPARGC1A,ECHDC1,SIRT4,ECHS1,ECHDC2,SLC25A17,PEX7,ACAT1
GO:BP	nucleoside triphosphate metabolic process	GO:0009141	0.000687987	3.16242	115	1598	26	21331	MFN1,LDHD,NUDT15,ATP5A1,ATP5J,CYC1,AK4,OPA1,NME4,NDUFC2,ATP5O,ATP5G3,ATP5E,ATP5PB,NME5,ATP5G1,FLCN,PPARGC1A,SLC25A12,AK1,ADK,ALDOA,PARP1,DUT,SLC25A13,GUK1
GO:BP	fatty acid oxidation	GO:0019395	9.17e-13	12.0377	111	1598	38	21331	HADHA,CRAT,ACADM,DECR1,ECI1,CPT2,HADHB,ACAA2,ETFA,PHYH,ETFDH,IVD,GCDH,ACAD11,MLYCD,ETFB,CD36,ECH1,HADH,ACADS,PPARA,DGAT2,PLIN5,ACACB,EHHADH,C1QTNF9,FABP3,ABCD3,APPL2,ADIPOR2,PPARGC1A,ECHDC1,SIRT4,ECHS1,ECHDC2,SLC25A17,PEX7,ACAT1
GO:BP	nucleoside bisphosphate metabolic process	GO:0033865	1.68e-08	7.77437	108	1598	32	21331	SUCLG2,PDK2,ACSS1,PANK1,ACAA2,ACSL1,MCCC2,ACSM5,CS,GCDH,CES1D,MLYCD,SUCLA2,ACADSB,ACOT2,ACSL6,PDHX,DGAT2,DLST,ACACB,DCAKD,PANK4,EHHADH,DLAT,ACOT11,ACOT3,MCEE,MPC2,ACOT4,OXSM,PPCS,ACAT1
GO:BP	purine nucleoside bisphosphate metabolic process	GO:0034032	1.68e-08	7.77437	108	1598	32	21331	SUCLG2,PDK2,ACSS1,PANK1,ACAA2,ACSL1,MCCC2,ACSM5,CS,GCDH,CES1D,MLYCD,SUCLA2,ACADSB,ACOT2,ACSL6,PDHX,DGAT2,DLST,ACACB,DCAKD,PANK4,EHHADH,DLAT,ACOT11,ACOT3,MCEE,MPC2,ACOT4,OXSM,PPCS,ACAT1
GO:BP	ribonucleoside bisphosphate metabolic process	GO:0033875	1.68e-08	7.77437	108	1598	32	21331	SUCLG2,PDK2,ACSS1,PANK1,ACAA2,ACSL1,MCCC2,ACSM5,CS,GCDH,CES1D,MLYCD,SUCLA2,ACADSB,ACOT2,ACSL6,PDHX,DGAT2,DLST,ACACB,DCAKD,PANK4,EHHADH,DLAT,ACOT11,ACOT3,MCEE,MPC2,ACOT4,OXSM,PPCS,ACAT1
GO:BP	mitochondrial gene expression	GO:0140053	0.028417	1.54642	107	1598	22	21331	RMND1,QRSL1,MTERF2,UQCC1,TRMT5,MTIF2,SARS2,TACO1,HSD17B10,TEFM,RPUSD3,MRPL47,MRPS35,MRPL44,MTRF1L,FASTKD2,WARS2,MRPS21,AARS2,CDK5RAP1,TFAM,NSUN4
GO:BP	fatty acid catabolic process	GO:0009062	3.37e-11	10.4718	105	1598	35	21331	HADHA,CRAT,ACADM,DECR1,ECI1,CPT2,HADHB,ACAA2,ETFA,PHYH,ETFDH,IVD,GCDH,ACAD11,CES1D,LPIN1,MLYCD,ETFB,ACOT2,ECH1,HADH,ACADS,PLIN5,ACACB,EHHADH,ABHD3,ABCD3,LIPE,AIG1,ECHDC1,ECHS1,ECHDC2,SLC25A17,PEX7,ACAT1
GO:BP	cellular amino acid catabolic process	GO:0009063	0.000178231	3.74902	101	1598	25	21331	ALDH5A1,ALDH6A1,ADHFE1,MCCC2,IVD,GPT,GOT1,BCKDHB,GPT2,ALDH4A1,HIBADH,GCAT,BCAT2,MCCC1,BCKDHA,DLST,PRODH,FAH,AFMID,GOT2,PPAT,THA1,AMT,GLUD1,ACAT1
GO:BP	dicarboxylic acid metabolic process	GO:0043648	2.95e-08	7.53028	92	1598	29	21331	SUCLG2,ALDH5A1,KYAT3,SDHA,DGLUCY,ADHFE1,PHYH,CS,SUCLA2,GOT1,GPT2,ALDH4A1,DLST,ACSF3,ATCAY,PRODH,IDH2,GOT2,IDH3G,NIT2,MDH1,ACOT4,IDH3A,IDH1,SLC25A12,ALDH1L1,MDH2,SDHAF3,GLUD1
GO:BP	acyl-CoA metabolic process	GO:0006637	1.69e-07	6.77175	92	1598	28	21331	SUCLG2,PDK2,ACSS1,ACAA2,ACSL1,ACSM5,CS,GCDH,CES1D,MLYCD,SUCLA2,ACADSB,ACOT2,ACSL6,PDHX,DGAT2,DLST,ACACB,EHHADH,DLAT,ACOT11,ACOT3,MCEE,MPC2,ACOT4,OXSM,PPCS,ACAT1
GO:BP	thioester metabolic process	GO:0035383	1.69e-07	6.77175	92	1598	28	21331	SUCLG2,PDK2,ACSS1,ACAA2,ACSL1,ACSM5,CS,GCDH,CES1D,MLYCD,SUCLA2,ACADSB,ACOT2,ACSL6,PDHX,DGAT2,DLST,ACACB,EHHADH,DLAT,ACOT11,ACOT3,MCEE,MPC2,ACOT4,OXSM,PPCS,ACAT1
GO:BP	purine nucleoside triphosphate metabolic process	GO:0009144	8.69836e-05	4.06056	91	1598	24	21331	MFN1,LDHD,NUDT15,ATP5A1,ATP5J,CYC1,AK4,OPA1,NME4,NDUFC2,ATP5O,ATP5G3,ATP5E,ATP5PB,NME5,ATP5G1,FLCN,PPARGC1A,SLC25A12,ADK,ALDOA,PARP1,SLC25A13,GUK1
GO:BP	alpha-amino acid catabolic process	GO:1901606	0.00134245	2.8721	90	1598	22	21331	ALDH6A1,ADHFE1,MCCC2,IVD,GPT,GOT1,GPT2,ALDH4A1,HIBADH,GCAT,BCAT2,MCCC1,DLST,PRODH,FAH,AFMID,GOT2,PPAT,THA1,AMT,GLUD1,ACAT1
GO:BP	ribonucleoside triphosphate metabolic process	GO:0009199	0.0044809	2.34863	89	1598	21	21331	MFN1,LDHD,ATP5A1,ATP5J,CYC1,AK4,OPA1,NME4,NDUFC2,ATP5O,ATP5G3,ATP5E,ATP5PB,NME5,ATP5G1,FLCN,PPARGC1A,SLC25A12,ALDOA,PARP1,SLC25A13
GO:BP	mitochondrial respiratory chain complex assembly	GO:0033108	1.2526e-06	5.90219	87	1598	26	21331	NDUFA9,NDUFS6,NDUFAF1,FOXRED1,UQCC1,NDUFB5,NDUFA10,NDUFB8,TACO1,NDUFC2,NDUFS4,SDHAF1,NDUFAF7,NDUFB9,UQCRC1,NDUFB7,NDUFS5,NDUFA3,SDHAF4,NDUFA8,TMEM126B,TIMM21,TFAM,SDHAF3,NDUFB11,NDUFAB1
GO:BP	nucleobase-containing small molecule biosynthetic process	GO:0034404	0.00245787	2.60944	86	1598	21	21331	PDE4A,MLYCD,NUDT15,NUDT12,PDE4C,ENPP5,NME4,PDE8B,PDE4D,NT5C1A,NUDT17,NME5,PDE7A,NUDT3,AK1,ADK,DUT,PDE2A,MTAP,GUK1,ACAT1
GO:BP	nucleoside triphosphate biosynthetic process	GO:0009142	0.00199744	2.69953	85	1598	21	21331	LDHD,ATP5A1,ATP5J,CYC1,AK4,NME4,NDUFC2,ATP5O,ATP5G3,ATP5E,ATP5PB,NME5,ATP5G1,FLCN,PPARGC1A,SLC25A12,AK1,ADK,ALDOA,PARP1,SLC25A13
GO:BP	respiratory electron transport chain	GO:0022904	3.21e-10	9.49412	84	1598	30	21331	SDHA,COQ9,ETFDH,NDUFV1,PINK1,NDUFS6,AFG1L,CYC1,NDUFS2,NDUFA10,SLC25A22,NDUFB8,NDUFC2,GM10053,COX4I1,COX5A,NDUFV3,PPARGC1A,UQCRQ,SLC25A12,SDHC,NDUFB9,UQCRC1,SOD2,AIFM2,NDUFA8,NDUFS1,SLC25A13,MTCH2,DNAJC15
GO:BP	purine ribonucleoside triphosphate metabolic process	GO:0009205	0.00104748	2.97986	82	1598	21	21331	MFN1,LDHD,ATP5A1,ATP5J,CYC1,AK4,OPA1,NME4,NDUFC2,ATP5O,ATP5G3,ATP5E,ATP5PB,NME5,ATP5G1,FLCN,PPARGC1A,SLC25A12,ALDOA,PARP1,SLC25A13
GO:BP	aerobic respiration	GO:0009060	3.651e-05	4.43759	81	1598	23	21331	SUCLG2,SDHA,CS,SUCLA2,AFG1L,MTFR1,DLST,DHTKD1,DLAT,ACO2,OGDHL,GM10053,COX4I1,CBFA2T3,IDH2,COX5A,IDH3G,MDH1,IDH3A,IDH1,SDHC,COX10,MDH2
GO:BP	ribonucleoside triphosphate biosynthetic process	GO:0009201	0.00351643	2.4539	74	1598	19	21331	LDHD,ATP5A1,ATP5J,CYC1,AK4,NME4,NDUFC2,ATP5O,ATP5G3,ATP5E,ATP5PB,NME5,ATP5G1,FLCN,PPARGC1A,SLC25A12,ALDOA,PARP1,SLC25A13
GO:BP	fatty acid beta-oxidation	GO:0006635	1.73e-10	9.76166	72	1598	28	21331	HADHA,CRAT,ACADM,DECR1,ECI1,CPT2,HADHB,ACAA2,ETFA,ETFDH,IVD,GCDH,ACAD11,MLYCD,ETFB,ECH1,HADH,ACADS,PLIN5,ACACB,EHHADH,ABCD3,ECHDC1,ECHS1,ECHDC2,SLC25A17,PEX7,ACAT1
GO:BP	purine nucleoside triphosphate biosynthetic process	GO:0009145	0.000215091	3.66738	69	1598	20	21331	LDHD,ATP5A1,ATP5J,CYC1,AK4,NME4,NDUFC2,ATP5O,ATP5G3,ATP5E,ATP5PB,NME5,ATP5G1,FLCN,PPARGC1A,SLC25A12,ADK,ALDOA,PARP1,SLC25A13
GO:BP	purine ribonucleoside triphosphate biosynthetic process	GO:0009206	0.000849002	3.07109	68	1598	19	21331	LDHD,ATP5A1,ATP5J,CYC1,AK4,NME4,NDUFC2,ATP5O,ATP5G3,ATP5E,ATP5PB,NME5,ATP5G1,FLCN,PPARGC1A,SLC25A12,ALDOA,PARP1,SLC25A13
GO:BP	ATP synthesis coupled electron transport	GO:0042773	1.94e-07	6.71122	64	1598	23	21331	SDHA,COQ9,NDUFV1,PINK1,NDUFS6,AFG1L,CYC1,NDUFS2,NDUFA10,NDUFB8,NDUFC2,GM10053,COX4I1,COX5A,NDUFV3,UQCRQ,SDHC,NDUFB9,UQCRC1,NDUFA8,NDUFS1,MTCH2,DNAJC15
GO:BP	mitochondrial ATP synthesis coupled electron transport	GO:0042775	2.16e-07	6.6652	59	1598	22	21331	SDHA,COQ9,NDUFV1,PINK1,NDUFS6,AFG1L,CYC1,NDUFS2,NDUFA10,NDUFB8,NDUFC2,GM10053,COX4I1,COX5A,NDUFV3,UQCRQ,SDHC,NDUFB9,UQCRC1,NDUFA8,MTCH2,DNAJC15
GO:BP	ATP biosynthetic process	GO:0006754	0.00125539	2.90122	57	1598	17	21331	LDHD,ATP5A1,ATP5J,CYC1,AK4,NDUFC2,ATP5O,ATP5G3,ATP5E,ATP5PB,ATP5G1,FLCN,PPARGC1A,SLC25A12,ALDOA,PARP1,SLC25A13
GO:BP	NADH dehydrogenase complex assembly	GO:0010257	1.24592e-06	5.90451	48	1598	19	21331	NDUFA9,NDUFS6,NDUFAF1,FOXRED1,NDUFB5,NDUFA10,NDUFB8,NDUFC2,NDUFS4,NDUFAF7,NDUFB9,NDUFB7,NDUFS5,NDUFA3,NDUFA8,TMEM126B,TIMM21,NDUFB11,NDUFAB1
GO:BP	mitochondrial respiratory chain complex I assembly	GO:0032981	1.24592e-06	5.90451	48	1598	19	21331	NDUFA9,NDUFS6,NDUFAF1,FOXRED1,NDUFB5,NDUFA10,NDUFB8,NDUFC2,NDUFS4,NDUFAF7,NDUFB9,NDUFB7,NDUFS5,NDUFA3,NDUFA8,TMEM126B,TIMM21,NDUFB11,NDUFAB1
GO:BP	mitochondrial fission	GO:0000266	0.0399531	1.39845	45	1598	13	21331	MFN1,PINK1,GGNBP1,MTFR1,OPA1,KDR,TMEM135,MTFP1,DNM2,PPARGC1A,COX10,STAT2,MTCH2
GO:BP	purine nucleoside bisphosphate biosynthetic process	GO:0034033	0.000595731	3.22495	43	1598	15	21331	PDK2,ACSS1,PANK1,ACSL1,GCDH,MLYCD,ACSL6,PDHX,ACACB,DCAKD,PANK4,DLAT,MPC2,PPCS,ACAT1
GO:BP	nucleoside bisphosphate biosynthetic process	GO:0033866	0.000595731	3.22495	43	1598	15	21331	PDK2,ACSS1,PANK1,ACSL1,GCDH,MLYCD,ACSL6,PDHX,ACACB,DCAKD,PANK4,DLAT,MPC2,PPCS,ACAT1
GO:BP	ribonucleoside bisphosphate biosynthetic process	GO:0034030	0.000595731	3.22495	43	1598	15	21331	PDK2,ACSS1,PANK1,ACSL1,GCDH,MLYCD,ACSL6,PDHX,ACACB,DCAKD,PANK4,DLAT,MPC2,PPCS,ACAT1
GO:BP	quinone metabolic process	GO:1901661	0.00239089	2.62144	36	1598	13	21331	COQ10A,COQ9,NDUFA9,PDSS2,PPTC7,COQ5,CBR4,AKR1C14,COQ8A,AKR7A5,AKR1B3,PDSS1,AIFM2
GO:BP	acetyl-CoA metabolic process	GO:0006084	0.0163923	1.78536	36	1598	12	21331	PDK2,ACSS1,ACAA2,CS,MLYCD,PDHX,DLST,ACACB,DLAT,MPC2,PPCS,ACAT1
GO:BP	acyl-CoA biosynthetic process	GO:0071616	0.00391953	2.40677	32	1598	12	21331	PDK2,ACSS1,ACSL1,GCDH,MLYCD,ACSL6,PDHX,ACACB,DLAT,MPC2,PPCS,ACAT1
GO:BP	thioester biosynthetic process	GO:0035384	0.00391953	2.40677	32	1598	12	21331	PDK2,ACSS1,ACSL1,GCDH,MLYCD,ACSL6,PDHX,ACACB,DLAT,MPC2,PPCS,ACAT1
GO:BP	tricarboxylic acid cycle	GO:0006099	2.22e-07	6.65353	31	1598	16	21331	SUCLG2,SDHA,CS,SUCLA2,DLST,DHTKD1,DLAT,ACO2,OGDHL,IDH2,IDH3G,MDH1,IDH3A,IDH1,SDHC,MDH2
GO:BP	mitochondrial electron transport, NADH to ubiquinone	GO:0006120	0.000167608	3.7757	21	1598	11	21331	COQ9,NDUFV1,PINK1,NDUFS6,NDUFS2,NDUFA10,NDUFB8,NDUFC2,NDUFB9,NDUFA8,DNAJC15
GO:BP	ubiquinone metabolic process	GO:0006743	0.00801337	2.09618	19	1598	9	21331	COQ10A,COQ9,NDUFA9,PDSS2,PPTC7,COQ5,COQ8A,PDSS1,AIFM2
GO:BP	branched-chain amino acid metabolic process	GO:0009081	0.00451868	2.34499	18	1598	9	21331	ALDH6A1,MCCC2,IVD,BCKDHB,HIBADH,BCAT2,MCCC1,BCKDHA,ACAT1
GO:BP	2-oxoglutarate metabolic process	GO:0006103	7.79399e-06	5.10824	17	1598	11	21331	KYAT3,ADHFE1,PHYH,GOT1,GPT2,DLST,IDH2,GOT2,IDH3G,IDH3A,IDH1
GO:BP	ubiquinone biosynthetic process	GO:0006744	0.0305432	1.51509	17	1598	8	21331	COQ10A,COQ9,NDUFA9,PDSS2,PPTC7,COQ5,COQ8A,PDSS1
GO:BP	tricarboxylic acid metabolic process	GO:0072350	0.0305432	1.51509	17	1598	8	21331	CS,ACO2,IDH2,IDH3G,IDH3A,IDH1,SIRT4,GLUD1
GO:BP	quinone biosynthetic process	GO:1901663	0.0305432	1.51509	17	1598	8	21331	COQ10A,COQ9,NDUFA9,PDSS2,PPTC7,COQ5,COQ8A,PDSS1
GO:BP	branched-chain amino acid catabolic process	GO:0009083	0.000572258	3.24241	15	1598	9	21331	ALDH6A1,MCCC2,IVD,BCKDHB,HIBADH,BCAT2,MCCC1,BCKDHA,ACAT1
GO:BP	short-chain fatty acid metabolic process	GO:0046459	0.035687	1.44749	13	1598	7	21331	CRAT,ACSS1,PHYH,CES1D,ACADS,ACOT4,OXSM
GO:BP	dicarboxylic acid catabolic process	GO:0043649	0.0176146	1.75413	12	1598	7	21331	ADHFE1,GOT1,ACSF3,GOT2,ACOT4,ALDH1L1,GLUD1
GO:BP	fatty acid beta-oxidation using acyl-CoA dehydrogenase	GO:0033539	0.0003122	3.50557	11	1598	8	21331	ACADM,ETFA,ETFDH,IVD,GCDH,ACAD11,ETFB,ACADS
KEGG	Metabolic pathways	KEGG:01100	2.93e-26	25.5326	1535	680	238	8480	HADHA,SUCLG2,LDHB,ACADM,PLA2G4E,DBT,SORD,ACSS1,PANK1,HADHB,ALDH5A1,ACAA2,KYAT3,CAR14,ALDH6A1,PDE4A,MAOB,ENTPD5,ACSL1,SDHA,MMAB,GSTM7,ADI1,PCCA,DGLUCY,NDUFA9,MCCC2,LDHD,ACSM5,MMUT,GALM,L2HGDH,IVD,GSTK1,FDFT1,CS,NDUFV1,GCDH,ENO3,AGPAT3,LPIN1,GPT,MLYCD,SUCLA2,GOT1,MTR,BCKDHB,COQ5,ACADSB,PFKM,GPT2,ALDH4A1,PFKFB1,ACOT2,ACSL6,QRSL1,PLA2G12A,HIBADH,ATP5J,PDHX,BCAT2,HADH,NDUFS6,ACADS,PIGO,NAMPT,CYC1,MCCC…
KEGG	Amyotrophic lateral sclerosis	KEGG:05014	0.0160198	1.79534	359	680	49	8480	SDHA,NDUFA9,NDUFV1,PINK1,PFN4,ATP5J,NDUFS6,CYC1,NDUFS2,NDUFB5,NDUFA10,PPP3CB,DNAIC1,NDUFB8,NDUFC2,ATP5O,NDC1,ATP5G3,COX4I1,NDUFS4,ATP5E,ATP5PB,COX5A,FIG4,ATG14,COX8B,NDUFV3,NRG2,COX7B,ATP5G1,ANG,UQCRQ,SDHC,NDUFB9,VAPB,NDUFB7,NDUFS5,DAXX,NDUFA3,MAP3K5,NDUFA8,NDUFA4,NDUFS1,DNAH2,DNAL4,VDAC1,NDUFB11,NUP210,NDUFAB1
KEGG	Alzheimer disease	KEGG:05010	0.0016908	2.77191	357	680	52	8480	SDHA,NDUFA9,NDUFV1,CACNA1S,APBB1,ATP5J,NDUFS6,CYC1,NDUFS2,NDUFB5,MME,NDUFA10,LPL,PPP3CB,NDUFB8,NDUFC2,HSD17B10,ATP5O,ATP5G3,ATP2A2,WNT5A,PIK3R1,COX4I1,NDUFS4,ATP5E,ATP5PB,COX5A,ATG14,COX8B,SLC25A4,NDUFV3,VDAC3,LRP5,COX7B,ITPR2,ATP5G1,UQCRQ,SDHC,NDUFB9,NDUFB7,NDUFS5,NDUFA3,MAP3K5,NDUFA8,CASP7,NDUFA4,NDUFS1,FRAT1,VDAC1,CTNNB1,NDUFB11,NDUFAB1
KEGG	Huntington disease	KEGG:05016	0.00167295	2.77652	293	680	45	8480	SDHA,NDUFA9,NDUFV1,ATP5J,NDUFS6,CYC1,NDUFS2,NDUFB5,NDUFA10,DNAIC1,NDUFB8,NDUFC2,ATP5O,ATP5G3,COX4I1,NDUFS4,ATP5E,ATP5PB,COX5A,TAF4,ATG14,COX8B,SLC25A4,NDUFV3,VDAC3,COX7B,ATP5G1,PPARGC1A,UQCRQ,SDHC,NDUFB9,NDUFB7,NDUFS5,SOD2,NDUFA3,MAP3K5,NDUFA8,NDUFA4,NDUFS1,DNAH2,DNAL4,VDAC1,TFAM,NDUFB11,NDUFAB1
KEGG	Prion disease	KEGG:05020	0.00101046	2.99548	261	680	42	8480	SDHA,NDUFA9,NDUFV1,CACNA1S,ATP5J,NDUFS6,CYC1,C8G,NDUFS2,NDUFB5,NDUFA10,PPP3CB,NDUFB8,NDUFC2,ATP5O,ATP5G3,PIK3R1,COX4I1,NDUFS4,ATP5E,ATP5PB,COX5A,COX8B,SLC25A4,NDUFV3,VDAC3,COX7B,ITPR2,ATP5G1,RYR2,UQCRQ,SDHC,NDUFB9,NDUFB7,NDUFS5,NDUFA3,NDUFA8,NDUFA4,NDUFS1,VDAC1,NDUFB11,NDUFAB1
KEGG	Parkinson disease	KEGG:05012	2.19961e-06	5.65766	241	680	46	8480	MFN1,MAOB,SDHA,NDUFA9,CAMK2A,NDUFV1,PINK1,ATP5J,NDUFS6,CYC1,NDUFS2,NDUFB5,NDUFA10,NDUFB8,NDUFC2,ATP5O,ATP5G3,COX4I1,NDUFS4,ATP5E,ATP5PB,COX5A,COX8B,SLC25A4,NDUFV3,VDAC3,COX7B,ITPR2,ATP5G1,UQCRQ,SDHC,NDUFB9,NDUFB7,NDUFS5,DAXX,NDUFA3,MAP3K5,NDUFA8,UBE2L3,NDUFA4,NDUFS1,VDAC1,NDUFB11,TRAP1,NDUFAB1,PLCG1
KEGG	Thermogenesis	KEGG:04714	6.65e-11	10.177	221	680	52	8480	CPT2,ACSL1,SDHA,NDUFA9,NDUFV1,ACSL6,PRKAB1,ATP5J,NDUFS6,NDUFAF1,DPF3,CYC1,RPS6KA2,NDUFS2,NDUFB5,NDUFA10,MGLL,NDUFB8,SMARCD1,NDUFC2,ATP5O,ATP5G3,COX4I1,NDUFS4,ATP5E,ATP5PB,COX5A,COX8B,NDUFV3,LIPE,COX7B,ATP5G1,PPARGC1A,SOS2,ZFP516,UQCRQ,SDHC,NDUFAF7,NDUFB9,NDUFB7,NDUFS5,COX10,COX11,NDUFA3,MAP3K5,NDUFA8,NDUFA4,NDUFS1,ADCY9,NDUFB11,NDUFAB1,ADCY1
KEGG	Axon guidance	KEGG:04360	0.00138298	2.85918	179	680	32	8480	PLXNB1,ABLIM2,PLXNB3,CAMK2A,EFNB3,SEMA5B,EPHA4,CXCL12,LRRC4C,ABLIM1,NTN1,BMP7,PPP3CB,ABLIM3,WNT5A,PIK3R1,TRPC3,NTN3,EPHB1,NEO1,PAK2,EFNB1,SEMA7A,SEMA4B,SEMA6A,EFNA1,SRGAP2,PRKCZ,EPHA2,NTNG2,PLCG1,SEMA3G
KEGG	Non-alcoholic fatty liver disease	KEGG:04932	6.81e-08	7.16702	146	680	36	8480	SDHA,NDUFA9,NDUFV1,MLXIPL,PRKAB1,NDUFS6,PPARA,CYC1,NDUFS2,NDUFB5,NDUFA10,NDUFB8,NDUFC2,PIK3R1,COX4I1,NDUFS4,RXRA,COX5A,COX8B,NDUFV3,COX7B,ADIPOR2,UQCRQ,SDHC,NDUFB9,NDUFB7,NDUFS5,MLXIP,NDUFA3,MAP3K5,NDUFA8,CASP7,NDUFA4,NDUFS1,NDUFB11,NDUFAB1
KEGG	Retrograde endocannabinoid signaling	KEGG:04723	8.61507e-05	4.06474	143	680	30	8480	GRM1,NDUFA9,NDUFV1,KCNJ5,CACNA1S,KCNJ3,NDUFS6,NDUFS2,NDUFB5,NDUFA10,ABHD6,MGLL,NDUFB8,NDUFC2,GNB3,NDUFS4,GNG7,NDUFV3,ITPR2,NDUFB9,NDUFB7,NDUFS5,NDUFA3,NDUFA8,NDUFA4,NDUFS1,ADCY9,NDUFB11,NDUFAB1,ADCY1
KEGG	Oxidative phosphorylation	KEGG:00190	8.93e-10	9.04924	127	680	36	8480	SDHA,NDUFA9,NDUFV1,ATP5J,NDUFS6,CYC1,NDUFS2,NDUFB5,NDUFA10,NDUFB8,NDUFC2,ATP5O,ATP5G3,COX4I1,PPA2,NDUFS4,ATP5E,ATP5PB,COX5A,COX8B,NDUFV3,COX7B,ATP5G1,UQCRQ,SDHC,NDUFB9,NDUFB7,NDUFS5,COX10,COX11,NDUFA3,NDUFA8,NDUFA4,NDUFS1,NDUFB11,NDUFAB1
KEGG	Carbon metabolism	KEGG:01200	1.14e-11	10.9414	123	680	38	8480	HADHA,SUCLG2,ACSS1,ALDH6A1,SDHA,PCCA,MMUT,CS,ENO3,GPT,SUCLA2,GOT1,PFKM,GPT2,ACADS,DLST,EHHADH,RGN,DLAT,ACO2,OGDHL,IDH2,GOT2,IDH3G,MCEE,MDH1,PRPS2,IDH3A,IDH1,SDHC,AMT,ALDOA,ECHS1,PSPH,MDH2,PCX,GLUD1,ACAT1
KEGG	Peroxisome	KEGG:04146	2.42031e-06	5.61613	84	680	24	8480	CRAT,ACSL1,PHYH,PEX11A,GSTK1,MLYCD,ACSL6,ECH1,MPV17,NUDT12,EHHADH,PECR,NUDT19,IDH2,ABCD3,IDH1,EPHX2,SOD2,SLC25A17,PXMP2,DHRS4,PEX7,MPV17L,PXMP4
KEGG	Biosynthesis of amino acids	KEGG:01230	0.00019421	3.71173	77	680	20	8480	CS,ENO3,GPT,GOT1,MTR,PFKM,GPT2,BCAT2,ACO2,CTH,IDH2,GOT2,IDH3G,PRPS2,IDH3A,THA1,IDH1,ALDOA,PSPH,PCX
KEGG	Fatty acid metabolism	KEGG:01212	0.00230632	2.63708	62	680	16	8480	HADHA,ACADM,CPT2,HADHB,ACAA2,ACSL1,ACADSB,ACSL6,HADH,ACADS,ACSF3,CBR4,EHHADH,OXSM,ECHS1,ACAT1
KEGG	Valine, leucine and isoleucine degradation	KEGG:00280	1.42e-13	12.8483	56	680	27	8480	HADHA,ACADM,DBT,HADHB,ACAA2,ALDH6A1,PCCA,MCCC2,MMUT,IVD,BCKDHB,ACADSB,HIBADH,BCAT2,HADH,ACADS,MCCC1,BCKDHA,ACSF3,EHHADH,OXCT1,HSD17B10,ALDH9A1,MCEE,ECHS1,AUH,ACAT1
KEGG	Fatty acid degradation	KEGG:00071	2.41706e-05	4.61671	51	680	17	8480	HADHA,ACADM,ECI1,CPT2,HADHB,ACAA2,ACSL1,GCDH,ACADSB,ACSL6,HADH,ACADS,EHHADH,ALDH9A1,ADH1,ECHS1,ACAT1
KEGG	Cysteine and methionine metabolism	KEGG:00270	0.015719	1.80358	51	680	13	8480	LDHB,KYAT3,ADI1,GOT1,MTR,BCAT2,TST,CTH,GOT2,MDH1,MDH2,AHCYL2,MTAP
KEGG	Propanoate metabolism	KEGG:00640	5.02e-12	11.2996	34	680	20	8480	HADHA,SUCLG2,LDHB,DBT,ACSS1,ALDH6A1,PCCA,MMUT,MLYCD,SUCLA2,BCKDHB,ACADS,BCKDHA,ACACB,EHHADH,MCEE,ECHDC1,ECHS1,ACSS3,ACAT1
KEGG	Citrate cycle (TCA cycle)	KEGG:00020	4.99e-08	7.30209	32	680	16	8480	SUCLG2,SDHA,CS,SUCLA2,DLST,DLAT,ACO2,OGDHL,IDH2,IDH3G,MDH1,IDH3A,IDH1,SDHC,MDH2,PCX
KEGG	Glyoxylate and dicarboxylate metabolism	KEGG:00630	0.00176671	2.75283	31	680	11	8480	ACSS1,PCCA,MMUT,CS,AFMID,ACO2,MCEE,MDH1,AMT,MDH2,ACAT1
KEGG	beta-Alanine metabolism	KEGG:00410	0.0455434	1.34157	30	680	9	8480	HADHA,ALDH6A1,MLYCD,ACADS,DPYD,EHHADH,ALDH9A1,ECHS1,DPYS
KEGG	Fatty acid elongation	KEGG:00062	0.0342874	1.46487	29	680	9	8480	HADHA,HADHB,ACAA2,ACOT2,HADH,ACOT3,THEM4,ACOT4,ECHS1
KEGG	Butanoate metabolism	KEGG:00650	0.00406155	2.39131	28	680	10	8480	HADHA,ALDH5A1,ACSM5,L2HGDH,HADH,ACADS,EHHADH,OXCT1,ECHS1,ACAT1
KEGG	2-Oxocarboxylic acid metabolism	KEGG:01210	7.96553e-06	5.09879	20	680	11	8480	CS,GPT,GOT1,GPT2,BCAT2,ACO2,IDH2,GOT2,IDH3G,IDH3A,IDH1
WP	Electron Transport Chain	WP:WP295	1.04e-07	6.98235	94	412	29	4477	SDHA,NDUFA9,NDUFV1,ATP5J,NDUFS6,NDUFS2,NDUFB5,NDUFA10,NDUFC2,ATP5O,ATP5G3,COX4I1,NDUFS4,ATP5E,ATP5PB,COX5A,SLC25A4,NDUFV3,COX7B,UQCRQ,SDHC,NDUFB9,NDUFB7,NDUFS5,NDUFA3,NDUFA8,NDUFA4,NDUFS1,NDUFAB1
WP	Amino Acid metabolism	WP:WP662	8.89539e-06	5.05084	94	412	26	4477	ACADM,ACSS1,SDHA,PPM1L,MMUT,CS,GOT1,GPT2,HIBADH,PDHX,HADH,MCCC1,DLST,EHHADH,HNMT,FAH,ACO2,CTH,GOT2,MDH1,IDH1,ADH1,MDH2,PCX,GLUD1,AUH
WP	Oxidative phosphorylation	WP:WP1248	8.34e-09	8.07905	56	412	23	4477	NDUFA9,NDUFV1,ATP5J,NDUFS6,NDUFS2,NDUFB5,NDUFA10,NDUFB8,NDUFC2,ATP5O,ATP5G3,NDUFS4,ATP5E,ATP5PB,NDUFV3,ATP5G1,NDUFB9,NDUFB7,NDUFS5,NDUFA3,NDUFA8,NDUFA4,NDUFS1
WP	Glycolysis and Gluconeogenesis	WP:WP157	0.0235885	1.6273	50	412	13	4477	LDHB,ENO3,SLC2A4,GOT1,PFKM,PDHX,DLAT,GOT2,MPC2,MDH1,ALDOA,MDH2,PCX
WP	Fatty Acid Beta Oxidation	WP:WP1269	5.36e-08	7.27101	34	412	17	4477	HADHA,CRAT,ACADM,DECR1,ECI1,CPT2,HADHB,ACSL1,GCDH,ACSL6,HADH,ACADS,LPL,LIPE,ECHS1,GPD2,ACAT1
WP	TCA Cycle	WP:WP434	7.91e-09	8.10185	31	412	17	4477	SUCLG2,PDK2,SDHA,PDP2,CS,SUCLA2,PDHX,DLST,DLAT,ACO2,IDH2,IDH3G,MDH1,IDH3A,SDHC,MDH2,PCX
WP	Fatty Acid Biosynthesis	WP:WP336	3.67e-07	6.43517	22	412	13	4477	DECR1,ACAA2,ACSL1,ECHDC3,ACSL6,ECH1,HADH,ACACB,PECR,ECHDC1,ECHS1,ECHDC2,PCX
WP	Mitochondrial LC-Fatty Acid Beta-Oxidation	WP:WP401	0.000156006	3.80686	16	412	9	4477	HADHA,ACADM,ECI1,CPT2,ACSL1,HADH,ACADS,EHHADH,PECR
WP	Fatty acid oxidation	WP:WP2318	0.00503365	2.29812	10	412	6	4477	ACADM,CPT2,ACAA2,HADH,ACADS,ECHS1

## Sheet: HCM_CM
source	term_name	term_id	adjusted_p_value	negative_log10_of_adjusted_p_value	term_size	query_size	intersection_size	effective_domain_size	intersections
GO:BP	oxidation-reduction process	GO:0055114	6.32e-10	9.19915	1106	869	98	21331	NDUFS8,RETSAT,ETFBKMT,COX7A1,DHDH,ACADSB,DHRS11,AOX1,MTFR1,HSD11B1,COQ7,ALKBH7,NDUFA5,SC5D,NDUFB11,IDH3A,ADRB1,NDUFB4C,COX6A2,NDUFS6,MECP2,FXN,NDUFA12,NQO2,PPP1R3D,TMX1,RSBN1L,KDM6B,PPP1R3A,COX5B,ACADL,COX6C,SESN1,NDUFB2,NDUFA6,TAZ,AKT2,PEX2,TXN2,HSD17B11,ALDH2,DDO,ABCD3,PINK1,IDH3G,NDUFA13,NDUFV1,GM10053,COX7A2,AKR1B3,EPM2AIP1,RPIA,PRXL2C,PRXL2B,NDUFB8,EPM2A,ME1,TRAP1,DHRS13,NDUFA7,COX7C,FDX1,CP…
GO:BP	organophosphate metabolic process	GO:0019637	0.00678818	2.16825	918	869	67	21331	SYNJ2,ACADSB,GATA6,ATP5C1,FAM126A,HSD11B1,SLC27A1,ATP5H,NFS1,ATP5PB,LPCAT3,HDAC4,MECP2,PTDSS1,PIGU,PLB1,PLA2G12A,PANK4,PNPLA8,NUDT4,CDIPT,ATP2B2,ADK,TAZ,AGPAT5,RFK,ATPSCKMT,CHKB,ATP5K,PIGG,RPIA,PRXL2C,NUDT12,MTM1,DCTPP1,PDZD3,NT5C1A,ZBTB20,PGAP3,FABP3,GK,SLC25A12,MTCH2,DGUOK,GPAT3,CDS2,DUT,FHIT,PIK3C3,PIGK,PRPS1L3,DNAJC19,SUCLG1,ATP5D,NME6,PRPS1,ERBB4,PIGP,GAPDH,NDUFC2,LCLAT1,ATP5O,PIGB,ATP5J2,OG…
GO:BP	peptide metabolic process	GO:0006518	0.0246342	1.60846	806	869	59	21331	EIF3L,GSTM1,AARSD1,PDF,CORIN,RBM20,MRPL22,ADAM1A,CAPRIN2,MRPL55,GSTM5,MRPS15,CARNS1,SECISBP2,MTRF1L,EIF4E3,AKT2,MRPS24,FARS2,PINK1,CNOT10,FTSJ1,ZFP706,EARS2,RBM24,EIF4EBP1,EIF4E2,TRAP1,NDUFA7,MRPL36,CDKAL1,METTL5,BACE1,MRPS35,MRPL58,NARS2,NSUN4,CNOT7,CHAC1,JMJD4,MRRF,AASDH,FTO,GLO1,FARSB,MRPL52,MRPS5,CPQ,PATL1,RIDA,CNOT11,GAPDH,POLR2G,HMGN5,RC3H1,CARS2,HARS2,MRPL16,RPL17
GO:BP	peptide biosynthetic process	GO:0043043	0.024179	1.61656	661	869	51	21331	EIF3L,AARSD1,PDF,RBM20,MRPL22,ADAM1A,CAPRIN2,MRPL55,MRPS15,CARNS1,SECISBP2,MTRF1L,EIF4E3,AKT2,MRPS24,FARS2,PINK1,CNOT10,FTSJ1,ZFP706,EARS2,RBM24,EIF4EBP1,EIF4E2,TRAP1,NDUFA7,MRPL36,CDKAL1,METTL5,MRPS35,MRPL58,NARS2,NSUN4,CNOT7,JMJD4,MRRF,AASDH,FTO,FARSB,MRPL52,MRPS5,PATL1,RIDA,CNOT11,GAPDH,POLR2G,RC3H1,CARS2,HARS2,MRPL16,RPL17
GO:BP	translation	GO:0006412	0.0477932	1.32063	642	869	49	21331	EIF3L,AARSD1,PDF,RBM20,MRPL22,ADAM1A,CAPRIN2,MRPL55,MRPS15,SECISBP2,MTRF1L,EIF4E3,AKT2,MRPS24,FARS2,PINK1,CNOT10,FTSJ1,ZFP706,EARS2,RBM24,EIF4EBP1,EIF4E2,TRAP1,NDUFA7,MRPL36,CDKAL1,METTL5,MRPS35,MRPL58,NARS2,NSUN4,CNOT7,JMJD4,MRRF,FTO,FARSB,MRPL52,MRPS5,PATL1,RIDA,CNOT11,GAPDH,POLR2G,RC3H1,CARS2,HARS2,MRPL16,RPL17
GO:BP	mitochondrion organization	GO:0007005	4.1e-07	6.38719	497	869	53	21331	SYNJ2,NDUFS8,COX7A1,RAB3A,MTFR1,COQ7,MAP1LC3B,ALKBH7,NDUFA5,NDUFB11,MIGA1,NDUFB4C,FUNDC2,NDUFS6,MCU,FXN,SIVA1,CHCHD10,NDUFB2,NDUFA6,TAZ,PINK1,NDUFA13,COX7A2,DCTN6,NOL3,SLC25A33,NDUFB8,EPM2A,MTM1,NDUFS4,COX10,MIEF2,GGCT,FBXW7,NDUFA1,MTCH2,WDR45,HTRA2,HTT,DNM1L,TMEM126B,TOMM40L,MAIP1,DNAJC19,ATP5D,CISD2,ERBB4,NDUFC2,VPS13D,UQCRC1,HSPD1,NDUFAF5
GO:BP	organophosphate biosynthetic process	GO:0090407	0.0174854	1.75732	464	869	40	21331	ATP5C1,SLC27A1,ATP5H,NFS1,ATP5PB,LPCAT3,PTDSS1,PIGU,PANK4,CDIPT,ADK,TAZ,AGPAT5,RFK,ATPSCKMT,CHKB,ATP5K,PIGG,PDZD3,PGAP3,FABP3,GK,SLC25A12,DGUOK,GPAT3,CDS2,DUT,PIK3C3,PIGK,PRPS1L3,ATP5D,NME6,PRPS1,PIGP,NDUFC2,LCLAT1,ATP5O,PIGB,ATP5J2,MPC2
GO:BP	generation of precursor metabolites and energy	GO:0006091	1.11e-15	14.9542	450	869	65	21331	NDUFS8,ETFBKMT,COX7A1,ACADSB,AOX1,ATP5C1,MTFR1,HSD11B1,COQ7,ATP5H,NDUFA5,ATP5PB,IDH3A,ADRB1,COX6A2,NDUFS6,HDAC4,MECP2,FXN,NDUFA12,NQO2,PPP1R3D,PPP1R3A,COX5B,CHCHD10,COX6C,TAZ,AKT2,PINK1,IDH3G,ATPSCKMT,NDUFV1,GM10053,ATP5K,COX7A2,EPM2AIP1,RPIA,PRXL2C,SLC25A33,NDUFB8,EPM2A,TRAP1,NDUFA7,COX7C,FDX1,NDUFS4,COX10,ZBTB20,UQCRB,SLC25A12,MTCH2,UQCR11,DGUOK,NR1D1,BLOC1S1,SUCLG1,ATP5D,UQCRFS1,GAPDH,COA6,NDU…
GO:BP	ATP metabolic process	GO:0046034	9.53e-12	11.0207	260	869	43	21331	NDUFS8,COX7A1,ATP5C1,COQ7,ATP5H,ATP5PB,COX6A2,NDUFS6,HDAC4,MECP2,FXN,ATP1A2,NDUFA12,CHCHD10,COX6C,TAZ,PINK1,ATPSCKMT,NDUFV1,GM10053,ATP5K,COX7A2,PRXL2C,SLC25A33,NDUFB8,NDUFA7,COX7C,BEND3,ZBTB20,CLPX,UQCRB,SLC25A12,MTCH2,DGUOK,DNM1L,ATP5D,UQCRFS1,GAPDH,COA6,NDUFC2,ATP5O,ATP5J2,UQCRC1
GO:BP	energy derivation by oxidation of organic compounds	GO:0015980	5.99e-10	9.22232	256	869	40	21331	NDUFS8,MTFR1,COQ7,NDUFA5,IDH3A,ADRB1,COX6A2,NDUFS6,MECP2,FXN,NDUFA12,PPP1R3D,PPP1R3A,TAZ,AKT2,PINK1,IDH3G,NDUFV1,GM10053,EPM2AIP1,NDUFB8,EPM2A,TRAP1,NDUFA7,COX7C,NDUFS4,COX10,UQCRB,SLC25A12,MTCH2,DGUOK,NR1D1,BLOC1S1,SUCLG1,ATP5D,UQCRFS1,COA6,NDUFC2,CAT,UQCRC1
GO:BP	mitochondrial transport	GO:0006839	4.44667e-05	4.35196	204	869	28	21331	ATP5C1,ATP5H,ALKBH7,ATP5PB,MCU,SLC25A38,SIVA1,SFXN4,CHCHD10,PINK1,ATPSCKMT,NDUFA13,ATP5K,NOL3,SLC25A33,SLC25A2,FBXW7,SLC25A12,MTCH2,MICU1,TOMM40L,MAIP1,DNAJC19,ATP5D,ATP5O,ATP5J2,MPC2,HSPD1
GO:BP	cellular respiration	GO:0045333	1.21e-10	9.91653	169	869	33	21331	NDUFS8,MTFR1,COQ7,NDUFA5,IDH3A,COX6A2,NDUFS6,MECP2,FXN,NDUFA12,TAZ,PINK1,IDH3G,NDUFV1,GM10053,NDUFB8,TRAP1,NDUFA7,COX7C,NDUFS4,COX10,UQCRB,SLC25A12,MTCH2,DGUOK,BLOC1S1,SUCLG1,ATP5D,UQCRFS1,COA6,NDUFC2,CAT,UQCRC1
GO:BP	proton transmembrane transport	GO:1902600	0.027614	1.55887	150	869	19	21331	COX7A1,ATP5C1,ATP5H,ATP5PB,COX6A2,ATP1A2,SLC9A6,COX5B,COX6C,TESC,ATPSCKMT,ATP5K,COX7A2,COX7C,COX10,ATP5D,ATP2A2,ATP5O,ATP5J2
GO:BP	electron transport chain	GO:0022900	1.38e-13	12.8588	136	869	33	21331	NDUFS8,COX7A1,ACADSB,AOX1,COQ7,NDUFA5,COX6A2,NDUFS6,MECP2,NDUFA12,NQO2,COX5B,COX6C,TAZ,PINK1,NDUFV1,GM10053,COX7A2,NDUFB8,NDUFA7,COX7C,FDX1,NDUFS4,COX10,UQCRB,SLC25A12,MTCH2,UQCR11,DGUOK,UQCRFS1,COA6,NDUFC2,UQCRC1
GO:BP	glycerophospholipid biosynthetic process	GO:0046474	0.0252965	1.59694	136	869	18	21331	SLC27A1,LPCAT3,PTDSS1,PIGU,CDIPT,TAZ,AGPAT5,CHKB,PIGG,PGAP3,FABP3,GPAT3,CDS2,PIK3C3,PIGK,PIGP,LCLAT1,PIGB
GO:BP	oxidative phosphorylation	GO:0006119	1.72e-16	15.7635	119	869	34	21331	NDUFS8,COX7A1,ATP5C1,COQ7,ATP5H,ATP5PB,COX6A2,NDUFS6,MECP2,FXN,NDUFA12,CHCHD10,COX6C,TAZ,PINK1,ATPSCKMT,NDUFV1,GM10053,ATP5K,COX7A2,SLC25A33,NDUFB8,NDUFA7,COX7C,UQCRB,MTCH2,DGUOK,ATP5D,UQCRFS1,COA6,NDUFC2,ATP5O,ATP5J2,UQCRC1
GO:BP	nucleoside triphosphate metabolic process	GO:0009141	0.00981055	2.00831	115	869	17	21331	ATP5C1,ATP5H,ATP5PB,ADK,TAZ,ATPSCKMT,ATP5K,DCTPP1,SLC25A12,DGUOK,DUT,ATP5D,NME6,NDUFC2,ATP5O,ATP5J2,OGA
GO:BP	purine nucleoside triphosphate metabolic process	GO:0009144	0.00907469	2.04217	91	869	15	21331	ATP5C1,ATP5H,ATP5PB,ADK,TAZ,ATPSCKMT,ATP5K,SLC25A12,DGUOK,ATP5D,NME6,NDUFC2,ATP5O,ATP5J2,OGA
GO:BP	mitochondrial respiratory chain complex assembly	GO:0033108	0.00016193	3.79067	87	869	17	21331	NDUFS8,NDUFA5,NDUFB11,NDUFB4C,NDUFS6,NDUFB2,NDUFA6,TAZ,NDUFA13,SLC25A33,NDUFB8,NDUFS4,NDUFA1,TMEM126B,NDUFC2,UQCRC1,NDUFAF5
GO:BP	mitochondrial transmembrane transport	GO:1990542	3.49e-07	6.45759	85	869	20	21331	ATP5C1,ATP5H,ATP5PB,MCU,SLC25A38,SFXN4,ATPSCKMT,ATP5K,SLC25A33,SLC25A2,SLC25A12,MICU1,TOMM40L,MAIP1,DNAJC19,ATP5D,ATP5O,ATP5J2,MPC2,HSPD1
GO:BP	nucleoside triphosphate biosynthetic process	GO:0009142	0.0191668	1.71745	85	869	14	21331	ATP5C1,ATP5H,ATP5PB,ADK,TAZ,ATPSCKMT,ATP5K,SLC25A12,DGUOK,ATP5D,NME6,NDUFC2,ATP5O,ATP5J2
GO:BP	respiratory electron transport chain	GO:0022904	4.12e-09	8.38562	84	869	22	21331	NDUFS8,COQ7,NDUFA5,COX6A2,NDUFS6,MECP2,NDUFA12,TAZ,PINK1,NDUFV1,GM10053,NDUFB8,NDUFA7,COX7C,UQCRB,SLC25A12,MTCH2,DGUOK,UQCRFS1,COA6,NDUFC2,UQCRC1
GO:BP	ribonucleoside triphosphate biosynthetic process	GO:0009201	0.0193987	1.71223	74	869	13	21331	ATP5C1,ATP5H,ATP5PB,TAZ,ATPSCKMT,ATP5K,SLC25A12,DGUOK,ATP5D,NME6,NDUFC2,ATP5O,ATP5J2
GO:BP	cardiac muscle cell contraction	GO:0086003	0.0166029	1.77981	73	869	13	21331	DSG2,HCN4,ADRB1,ATP1A2,DSC2,NEDD4L,CACNB2,PKP2,ADORA1,CTNNA3,KCNN2,ATP2A2,PLN
GO:BP	purine nucleoside triphosphate biosynthetic process	GO:0009145	0.00142727	2.84549	69	869	14	21331	ATP5C1,ATP5H,ATP5PB,ADK,TAZ,ATPSCKMT,ATP5K,SLC25A12,DGUOK,ATP5D,NME6,NDUFC2,ATP5O,ATP5J2
GO:BP	purine ribonucleoside triphosphate biosynthetic process	GO:0009206	0.00728533	2.13755	68	869	13	21331	ATP5C1,ATP5H,ATP5PB,TAZ,ATPSCKMT,ATP5K,SLC25A12,DGUOK,ATP5D,NME6,NDUFC2,ATP5O,ATP5J2
GO:BP	ATP synthesis coupled electron transport	GO:0042773	1.1e-09	8.96052	64	869	20	21331	NDUFS8,COQ7,COX6A2,NDUFS6,MECP2,NDUFA12,TAZ,PINK1,NDUFV1,GM10053,NDUFB8,NDUFA7,COX7C,UQCRB,MTCH2,DGUOK,UQCRFS1,COA6,NDUFC2,UQCRC1
GO:BP	mitochondrial ATP synthesis coupled electron transport	GO:0042775	2.29e-09	8.64061	59	869	19	21331	NDUFS8,COQ7,COX6A2,NDUFS6,MECP2,NDUFA12,TAZ,PINK1,NDUFV1,GM10053,NDUFB8,NDUFA7,COX7C,UQCRB,MTCH2,DGUOK,UQCRFS1,NDUFC2,UQCRC1
GO:BP	ATP biosynthetic process	GO:0006754	0.00601238	2.22095	57	869	12	21331	ATP5C1,ATP5H,ATP5PB,TAZ,ATPSCKMT,ATP5K,SLC25A12,DGUOK,ATP5D,NDUFC2,ATP5O,ATP5J2
GO:BP	mitochondrial respiratory chain complex I assembly	GO:0032981	9.28e-07	6.03266	48	869	15	21331	NDUFS8,NDUFA5,NDUFB11,NDUFB4C,NDUFS6,NDUFB2,NDUFA6,TAZ,NDUFA13,NDUFB8,NDUFS4,NDUFA1,TMEM126B,NDUFC2,NDUFAF5
GO:BP	NADH dehydrogenase complex assembly	GO:0010257	9.28e-07	6.03266	48	869	15	21331	NDUFS8,NDUFA5,NDUFB11,NDUFB4C,NDUFS6,NDUFB2,NDUFA6,TAZ,NDUFA13,NDUFB8,NDUFS4,NDUFA1,TMEM126B,NDUFC2,NDUFAF5
GO:BP	regulation of cardiac muscle cell contraction	GO:0086004	0.0305584	1.51487	46	869	10	21331	DSG2,HCN4,ADRB1,ATP1A2,DSC2,PKP2,ADORA1,CTNNA3,ATP2A2,PLN
GO:BP	ATP synthesis coupled proton transport	GO:0015986	0.0101979	1.99149	25	869	8	21331	ATP5C1,ATP5H,ATP5PB,ATPSCKMT,ATP5K,ATP5D,ATP5O,ATP5J2
GO:BP	energy coupled proton transport, down electrochemical gradient	GO:0015985	0.0101979	1.99149	25	869	8	21331	ATP5C1,ATP5H,ATP5PB,ATPSCKMT,ATP5K,ATP5D,ATP5O,ATP5J2
GO:BP	mitochondrial electron transport, NADH to ubiquinone	GO:0006120	0.030484	1.51593	21	869	7	21331	NDUFS8,NDUFS6,PINK1,NDUFV1,NDUFB8,NDUFA7,NDUFC2
GO:BP	mitochondrial ATP synthesis coupled proton transport	GO:0042776	0.000532086	3.27402	18	869	8	21331	ATP5C1,ATP5H,ATP5PB,ATPSCKMT,ATP5K,ATP5D,ATP5O,ATP5J2
KEGG	Metabolic pathways	KEGG:01100	4.41e-09	8.35554	1535	362	116	8480	SYNJ2,NDUFS8,COX7A1,AMD1,DHDH,ACADSB,AOX1,ATP5C1,HSD11B1,COQ7,ATP5H,GSTM1,NDUFA5,NFS1,KHK,PNPLA2,SC5D,NDUFB11,ATP5PB,IDH3A,NDUFB4C,EZH1,COX6A2,NDUFS6,UROS,ACYP2,NDUFA12,GSTM5,PTDSS1,PIGU,PLB1,PLA2G12A,COX5B,ACADL,CDIPT,COX6C,URAH,NDUFB2,NDUFA6,ADK,ALDH2,MAT2B,DDO,AGPAT5,PAFAH1B2,ACY1,RFK,IDH3G,HACD1,NDUFA13,CHKB,NDUFV1,UPB1,ATP5K,COX7A2,AKR1B3,RPIA,INMT,EARS2,PRXL2B,NUDT12,NDUFB8,ME1,MPST,NDUFA7,…
KEGG	Amyotrophic lateral sclerosis	KEGG:05014	5.90364e-06	5.22888	359	362	39	8480	NDUFS8,COX7A1,ATP5C1,ATP5H,NDUFA5,NDUFB11,ATP5PB,NDUFB4C,COX6A2,NDUFS6,MCU,PSMD14,NDUFA12,COX5B,CHCHD10,COX6C,NDUFB2,NDUFA6,PINK1,NDUFA13,NDUFV1,COX7A2,DCTN6,NUP50,NDUFB8,NDUFA7,COX7C,NDUFS4,UQCRB,NDUFA1,UQCR11,PIK3C3,TOMM40L,ATP5D,UQCRFS1,ERBB4,NDUFC2,CAT,ATP5O
KEGG	Alzheimer disease	KEGG:05010	1.64526e-06	5.78376	357	362	40	8480	NDUFS8,COX7A1,ATP5C1,ATP5H,NDUFA5,NDUFB11,ATP5PB,NDUFB4C,COX6A2,NDUFS6,MCU,PSMD14,VDAC3,NDUFA12,COX5B,COX6C,MAPK10,NDUFB2,NDUFA6,AKT2,WNT2B,NDUFA13,NDUFV1,COX7A2,NDUFB8,NDUFA7,COX7C,BACE1,NDUFS4,UQCRB,NDUFA1,UQCR11,PIK3C3,DVL2,ATP5D,ATP2A2,UQCRFS1,GAPDH,NDUFC2,ATP5O
KEGG	Huntington disease	KEGG:05016	2.64e-10	9.57852	293	362	42	8480	NDUFS8,COX7A1,ATP5C1,ATP5H,NDUFA5,NDUFB11,ATP5PB,NDUFB4C,COX6A2,NDUFS6,POLR2C,PSMD14,VDAC3,NDUFA12,COX5B,COX6C,MAPK10,NDUFB2,NDUFA6,AP2M1,NDUFA13,NDUFV1,COX7A2,AP2S1,DCTN6,NDUFB8,NDUFA7,COX7C,NDUFS4,MAP3K10,UQCRB,NDUFA1,UQCR11,PIK3C3,HTT,POLR2K,ATP5D,UQCRFS1,POLR2G,NDUFC2,ATP5O,POLR2F
KEGG	Prion disease	KEGG:05020	4.8e-07	6.31843	261	362	34	8480	NDUFS8,COX7A1,ATP5C1,ATP5H,NDUFA5,NDUFB11,ATP5PB,NDUFB4C,COX6A2,NDUFS6,MCU,PSMD14,VDAC3,NDUFA12,COX5B,COX6C,MAPK10,NDUFB2,NDUFA6,NDUFA13,NDUFV1,COX7A2,NDUFB8,NDUFA7,COX7C,NDUFS4,UQCRB,NDUFA1,UQCR11,GRIN3B,ATP5D,UQCRFS1,NDUFC2,ATP5O
KEGG	Parkinson disease	KEGG:05012	7.36e-10	9.13328	241	362	37	8480	NDUFS8,COX7A1,ATP5C1,ATP5H,NDUFA5,NDUFB11,ATP5PB,NDUFB4C,COX6A2,NDUFS6,MCU,PSMD14,VDAC3,NDUFA12,COX5B,COX6C,MAPK10,NDUFB2,NDUFA6,TXN2,PINK1,NDUFA13,NDUFV1,COX7A2,NDUFB8,TRAP1,NDUFA7,COX7C,NDUFS4,UQCRB,NDUFA1,UQCR11,HTRA2,ATP5D,UQCRFS1,NDUFC2,ATP5O
KEGG	Thermogenesis	KEGG:04714	9.64e-12	11.016	221	362	38	8480	NDUFS8,COX7A1,ATP5C1,ATP5H,COA7,NDUFA5,PNPLA2,NDUFB11,ATP5PB,NDUFB4C,COX6A2,NDUFS6,NDUFA12,COX5B,COX6C,NDUFB2,NDUFA6,FRS2,NDUFA13,NDUFV1,ATP5K,COX7A2,NDUFB8,NDUFA7,COX7C,CPT1A,NDUFS4,COX10,UQCRB,NDUFA1,UQCR11,ATP5D,UQCRFS1,COA6,NDUFC2,ATP5O,ATP5J2,NDUFAF5
KEGG	Non-alcoholic fatty liver disease	KEGG:04932	4.23e-08	7.3735	146	362	26	8480	NDUFS8,COX7A1,NDUFA5,NDUFB11,NDUFB4C,COX6A2,NDUFS6,NDUFA12,COX5B,COX6C,MAPK10,NDUFB2,NDUFA6,AKT2,NDUFA13,NDUFV1,COX7A2,NDUFB8,NDUFA7,COX7C,NDUFS4,UQCRB,NDUFA1,UQCR11,UQCRFS1,NDUFC2
KEGG	Retrograde endocannabinoid signaling	KEGG:04723	0.0396204	1.40208	143	362	16	8480	NDUFS8,NDUFA5,NDUFB11,NDUFB4C,NDUFS6,NDUFA12,MAPK10,NDUFB2,NDUFA6,NDUFA13,NDUFV1,NDUFB8,NDUFA7,NDUFS4,NDUFA1,NDUFC2
KEGG	Oxidative phosphorylation	KEGG:00190	1.12e-14	13.9497	127	362	32	8480	NDUFS8,COX7A1,ATP5C1,ATP5H,NDUFA5,NDUFB11,ATP5PB,NDUFB4C,COX6A2,NDUFS6,NDUFA12,COX5B,COX6C,NDUFB2,NDUFA6,NDUFA13,NDUFV1,ATP5K,COX7A2,NDUFB8,NDUFA7,COX7C,NDUFS4,COX10,UQCRB,NDUFA1,UQCR11,ATP5D,UQCRFS1,NDUFC2,ATP5O,ATP5J2
KEGG	Glycerophospholipid metabolism	KEGG:00564	0.0214938	1.66769	96	362	13	8480	LPCAT3,ACHE,PTDSS1,PLB1,PLA2G12A,CDIPT,TAZ,AGPAT5,CHKB,ADPRM,GPAT3,CDS2,LCLAT1
KEGG	Cardiac muscle contraction	KEGG:04260	0.000192757	3.71499	83	362	15	8480	COX7A1,TNNI3,COX6A2,ATP1A2,SLC9A6,COX5B,COX6C,CACNB2,TRDN,COX7A2,COX7C,UQCRB,UQCR11,ATP2A2,UQCRFS1
WP	Electron Transport Chain	WP:WP295	1.82e-14	13.7404	94	208	28	4477	NDUFS8,COX7A1,ATP5C1,ATP5H,NDUFA5,ATP5PB,NDUFB4C,COX6A2,NDUFS6,NDUFA12,COX5B,SLC25A27,COX6C,NDUFB2,NDUFA6,NDUFV1,ATP5K,COX7A2,NDUFA7,NDUFS4,UQCRB,NDUFA1,UQCR11,ATP5D,UQCRFS1,NDUFC2,ATP5O,ATP5J2
WP	Oxidative phosphorylation	WP:WP1248	1.08e-07	6.96834	56	208	16	4477	NDUFS8,ATP5H,NDUFA5,ATP5PB,NDUFS6,NDUFB2,NDUFA6,NDUFV1,ATP5K,NDUFB8,NDUFA7,NDUFS4,ATP5D,NDUFC2,ATP5O,ATP5J2

## Sheet: HCM_FB
source	term_name	term_id	adjusted_p_value	negative_log10_of_adjusted_p_value	term_size	query_size	intersection_size	effective_domain_size	intersections
GO:BP	cell migration	GO:0016477	1.54e-15	14.8115	1479	1473	194	21331	SULF1,LRP8,BAMBI,BCL2,TUBB2A,ITGA9,LPAR1,DPYSL3,SERPINF1,SVEP1,PARD3,ACE,CSPG4,PDLIM1,MECP2,LAMC2,TSPO,TGFBR2,ACKR4,SEMA3D,CREB3,TUBB2B,TGFB2,PLEKHO1,DOCK1,AUTS2,TBX20,PLCG2,PRKG1,TRIM46,ZFAND5,ANXA3,EDN3,STARD13,IGFBP6,PRKCI,ASTN2,PPP1R9B,HIF1A,MET,F2RL1,FGFR1,CLASP2,LBP,GCNT1,NCKAP1,CIB1,LRP1,ADD2,DUSP3,CITED2,ADAM9,CD34,RRAS,APOD,SUN1,NEDD9,PTGER4,F2R,EPPK1,MEGF10,LOXL2,TWIST1,CCN2,ARID2,FOXC2…
GO:BP	regulation of protein phosphorylation	GO:0001932	1.09444e-05	4.96081	1474	1473	160	21331	PPM1E,LRP8,BCL2,UCHL1,LPAR1,NPPA,PARD3,ACE,CSPG4,PRNP,CDKN2B,TGFBR2,LRP4,TGFB2,EDN3,IGFBP6,PPP1R9B,ATG14,EHD4,F2RL1,FGFR1,CLU,CAVIN3,DLG1,CIB1,LRP1,DUSP3,TNIP1,ADAM9,BNIP2,RRAS,PPP2R5D,BAK1,NEDD9,PTGER4,F2R,ROR1,TADA2A,TWIST1,CCN2,DOK5,ZFYVE28,HSF1,ARHGEF5,WWTR1,ADORA1,CAMKK1,TLR4,PDE8A,AKAP8L,TMEM119,CCNI,P2RX7,IQGAP3,SMAD4,PRKCD,EDNRB,FZD4,GSKIP,INPP5J,FBXO7,SFRP4,CX3CL1,SLC8A2,LDLRAD4,SORBS3,T…
GO:BP	neuron differentiation	GO:0030182	5.22e-11	10.2825	1468	1473	179	21331	LRP8,BCL2,MAP6,UCHL1,LPAR1,DPYSL3,SERPINF1,BLK,ATP8A2,ETV4,DBN1,SLC1A3,CSPG4,LGALS1,GRIP1,MECP2,SCN1B,TSPO,CTSZ,SEMA3D,TUBB2B,LRP4,TGFB2,GNAO1,GABRB3,ANKRD1,AUTS2,ENAH,TBX20,PRKG1,TRIM46,EDN3,NGEF,CLIC5,PRKCI,PPP1R9B,HIF1A,MAP4,FGFR1,CLU,KIF5B,SLITRK4,NCKAP1,TUBB3,MYO9A,CIB1,LRP1,BNIP2,CREB3L2,APOD,TWF2,PPP2R5D,FZD2,ETV5,NEO1,ROR1,DOK5,KCTD11,MAP1A,KANK1,CDK5RAP2,KIF5C,VCAM1,MYH10,KREMEN1,MEIS1,P…
GO:BP	intracellular transport	GO:0046907	3.03494e-06	5.51785	1413	1473	157	21331	RAB27B,MAP6,UCHL1,ALKBH5,PARD3,DBN1,PRNP,HSPA1L,GRIP1,MECP2,YWHAQ,STAR,TRIM46,AP3S1,HIF1A,ATG14,EHD4,CLBA1,RBM27,KIF5B,CHMP3,CIB1,NOL3,CREB3L2,SEC31A,APOD,SUN1,DYNC1H1,IPO5,TMED3,GPRASP1,ERLEC1,UBR5,ANXA8,NAPB,SPCS3,MAP1A,KLC1,CACNB1,IPO7,PPP3R1,KIF5C,CLIP1,ERGIC3,ADORA1,MYH10,CREBRF,SPRN,AKAP8L,SNX6,SNX10,TCF7L2,PRKCD,NUMA1,ERBIN,MICALL1,GGA2,XPO7,KIF1A,VPS26B,SNX4,SPIRE2,RAB4B,FBXO7,ZDHHC15,RAB…
GO:BP	cytoskeleton organization	GO:0007010	5.94e-19	18.2264	1391	1473	195	21331	PPM1E,BCL2,MYBPC2,TUBB2A,MAP6,NRAP,LPAR1,HAUS8,DPYSL3,TLN1,ATP8A2,PARD3,DBN1,CCDC68,PDLIM1,MECP2,TUBB2B,XIRP2,TGFB2,SYNPO2L,RSPH1,AUTS2,ENAH,TRIM46,SLAIN2,CAPZA1,STARD13,ARPC3,PRKCI,PPP1R9B,MET,SPTAN1,MAP4,F2RL1,CAVIN3,CLASP2,DLG1,CHMP3,NCKAP1,TUBB3,NES,CIB1,ADD2,DES,BNIP2,ZMYM3,GAS2L3,TWF2,SUN1,DYNC1H1,CC2D2A,NEDD9,PDLIM2,PTGER4,SORBS2,TUBGCP4,EPPK1,CCN2,MAP1A,MICAL3,KRT18,KANK1,CDK5RAP2,TUBGCP6…
GO:BP	biological adhesion	GO:0022610	2.25e-07	6.64732	1375	1473	158	21331	SULF1,BCL2,MYBPC2,FREM1,ITGA9,FGL2,TLN1,BLK,SVEP1,PARD3,ASS1,DBN1,LGALS1,PRNP,TGFBR2,AKIP1,THBS3,TGFB2,CDH19,DOCK1,PRKG1,CCDC80,COL4A3,ITGAE,ASTN2,IGSF9B,COL15A1,CLASP2,DLG1,GCNT1,CIB1,LRP1,ADD2,DUSP3,CITED2,TNIP1,ADAM9,CD34,RRAS,APOD,PCDH7,IGFBP7,COL6A1,NEDD9,PTGER4,MEGF10,CCN2,MAGI1,FOXC2,FSTL3,DCHS1,PCDHGB7,UTRN,KANK1,PCDHB9,VCAM1,COL26A1,PERP,MYH10,PTPRF,CNTN2,MMP2,PRKCD,SCARF2,TJP1,VAV3,FZD4…
GO:BP	negative regulation of signaling	GO:0023057	2.02e-07	6.69504	1373	1473	158	21331	NLRC3,SULF1,PHLDA3,BAMBI,BCL2,UCHL1,RASA4,LPAR1,NPPA,GRB10,PRNP,LTBP1,CREB3,LRP4,TGFB2,TBX20,FRZB,EDN3,LEMD3,HIF1A,MET,SRI,F2RL1,CLU,SLC24A2,CAVIN3,DLG1,CIB1,ZNRF3,DUSP3,NOL3,TNIP1,RRM2B,APOD,GPRASP1,PTGER4,F2R,TTLL12,ANXA5,TWIST1,KCTD11,UBQLN2,ZFYVE28,FSTL3,DACT3,KANK1,MAPKBP1,WWTR1,ADORA1,TLR4,CREBRF,KREMEN1,PTPRF,SNX6,RCAN1,TCF7L2,P2RX7,NBL1,SMAD4,PRKCD,ERBIN,FZD4,AMFR,CNOT3,NKD2,ADAMTSL2,ADGR…
GO:BP	negative regulation of cell communication	GO:0010648	1.71e-07	6.76694	1370	1473	158	21331	NLRC3,SULF1,PHLDA3,BAMBI,BCL2,UCHL1,RASA4,LPAR1,NPPA,GRB10,PRNP,LTBP1,CREB3,LRP4,TGFB2,TBX20,FRZB,EDN3,LEMD3,HIF1A,MET,SRI,F2RL1,CLU,SLC24A2,CAVIN3,DLG1,CIB1,ZNRF3,DUSP3,NOL3,TNIP1,RRM2B,APOD,GPRASP1,PTGER4,F2R,TTLL12,ANXA5,TWIST1,KCTD11,UBQLN2,ZFYVE28,FSTL3,DACT3,KANK1,MAPKBP1,WWTR1,ADORA1,TLR4,CREBRF,KREMEN1,PTPRF,SNX6,RCAN1,TCF7L2,P2RX7,NBL1,SMAD4,PRKCD,ERBIN,FZD4,AMFR,CNOT3,NKD2,ADAMTSL2,ADGR…
GO:BP	cell adhesion	GO:0007155	1.16e-07	6.93619	1363	1473	158	21331	SULF1,BCL2,MYBPC2,FREM1,ITGA9,FGL2,TLN1,BLK,SVEP1,PARD3,ASS1,DBN1,LGALS1,PRNP,TGFBR2,AKIP1,THBS3,TGFB2,CDH19,DOCK1,PRKG1,CCDC80,COL4A3,ITGAE,ASTN2,IGSF9B,COL15A1,CLASP2,DLG1,GCNT1,CIB1,LRP1,ADD2,DUSP3,CITED2,TNIP1,ADAM9,CD34,RRAS,APOD,PCDH7,IGFBP7,COL6A1,NEDD9,PTGER4,MEGF10,CCN2,MAGI1,FOXC2,FSTL3,DCHS1,PCDHGB7,UTRN,KANK1,PCDHB9,VCAM1,COL26A1,PERP,MYH10,PTPRF,CNTN2,MMP2,PRKCD,SCARF2,TJP1,VAV3,FZD4…
GO:BP	regulation of response to stress	GO:0080134	9.9745e-06	5.00111	1356	1473	150	21331	NLRC3,NUPR1,LRP8,PLA2G4A,FGL2,NPPA,SERPINF1,BLK,OXR1,ADCY7,CASP12,ACE,CREB3,TGFB2,NAPEPLD,ANKRD1,PRKG1,HIF1A,MET,F2RL1,FGFR1,CLU,OTULIN,CLASP2,DLG1,LBP,UBXN1,LRP1,DUSP3,NOL3,TNIP1,CD34,APOD,BAK1,POLR3G,PTGIS,PTGER4,ERLEC1,F2R,UBR5,TTLL12,EPPK1,ANXA5,TWIST1,CCN2,UBQLN2,ARID2,FOXC2,HSF1,KANK1,PLSCR1,MAPKBP1,ARHGEF5,ADORA1,TLR4,PDE8A,CREBRF,KREMEN1,PTPRF,ENPP4,MILL2,PRKCD,EDNRB,FZD4,AMFR,RNF216,SNX4…
GO:BP	positive regulation of catalytic activity	GO:0043085	7.76826e-06	5.10968	1351	1473	150	21331	NUPR1,LRP8,BCL2,RASA4,LPAR1,TOR1AIP1,CASP12,ACE,CSPG4,ADCYAP1R1,PRNP,TGFBR2,ARHGEF12,TGFB2,MYO9B,GNAO1,CHN2,DOCK1,PCOLCE,EDN3,STARD13,IGFBP6,COL4A3,NGEF,DCUN1D3,ATG14,RAB3GAP2,F2RL1,FGFR1,CLU,DLG1,MYO9A,CIB1,ADAM9,BAK1,NEDD9,F2R,ADAP1,AKIRIN2,ROR1,CCN2,DAP,HSF1,PLSCR1,ARHGEF5,ADORA1,PERP,CAMKK1,TLR4,P2RX7,DOCK11,IQGAP3,RAB11FIP2,RCN3,PRKCD,VAV3,FZD4,DDR1,CX3CL1,SLC8A2,TRAF6,ERN1,SEC14L2,BMI1,DOK7…
GO:BP	negative regulation of multicellular organismal process	GO:0051241	3.06e-10	9.51493	1342	1473	165	21331	NLRC3,SULF1,BCL2,FGL2,LPAR1,DPYSL3,NPPA,SERPINF1,ETV4,ADCY7,DBN1,ACE,CSPG4,TMEM176B,LGALS1,PRNP,CDKN2B,MECP2,TSPO,CTSZ,TGFBR2,SEMA3D,LRP4,TGFB2,SERPINB1C,COL4A2,PRKG1,TRIM46,FOXJ2,FRZB,STARD13,COL4A3,NGEF,HIF1A,SSC5D,PI16,SRI,F2RL1,FGFR1,LBP,CIB1,LRP1,CITED2,NOL3,CD34,APOD,STC2,PTGER4,F2R,ANXA5,LOXL2,TWIST1,KCTD11,FOXC2,TMEM176A,FSTL3,DACT3,HSF1,KANK1,IFNGR1,CDK5RAP2,MAPKBP1,ADORA1,TLR4,KREMEN1,L…
GO:BP	cellular response to endogenous stimulus	GO:0071495	0.022083	1.65594	1332	1473	133	21331	SCX,SULF1,BAMBI,SERPINF1,ASS1,DBN1,GRB10,PRNP,CDKN2B,LTBP1,MECP2,TGFBR2,TGFB2,GNAO1,STAR,GABRB3,ANKRD1,COL4A2,LEMD3,ARPC3,PRKCI,PPP1R9B,FGFR1,CIB1,DUSP3,CITED2,ADAM9,IGFBP7,COL6A1,IPO5,COL4A1,PTGER4,NEO1,RAB31,UBR5,ANXA5,KLF9,CCN2,FOXC2,FSTL3,HSF1,KANK1,CACNB1,VCAM1,TLR4,RRAGC,PDE8A,CREBRF,E2F1,LMO2,PTPRF,NSMF,SNX6,TCF7L2,MMP2,NBL1,SMAD4,PRKCD,NUMA1,MICALL1,CPEB2,CNOT3,CPEB1,ADAMTSL2,SFRP4,EHMT2,…
GO:BP	regulation of organelle organization	GO:0033043	2.6e-10	9.58578	1285	1473	160	21331	PPM1E,NUPR1,MAP6,PLA2G4A,LPAR1,MLLT11,DBN1,HSPA1L,MECP2,TSPO,TGFB2,SYNPO2L,AUTS2,SLAIN2,CAPZA1,EDN3,TENT4B,ARPC3,HIF1A,RAB3GAP2,MET,SPTAN1,MAP4,F2RL1,CLASP2,DLG1,EID1,KIF5B,CHMP3,NCKAP1,NES,CIB1,ADD2,NOL3,CTCF,TWF2,BAK1,DYNC1H1,PTGER4,UBR5,ANAPC7,TADA2A,TWIST1,CCN2,UBQLN2,MAP1A,SETD7,KANK1,CDK5RAP2,CLIP1,VAT1,ARHGEF5,AKAP8L,TMOD3,IQGAP3,SMAD4,ANKRD23,PRKCD,NUMA1,SYNPO,TJP1,ZMYND8,SPIRE2,YLPM1,INP…
GO:BP	peptidyl-amino acid modification	GO:0018193	9.12882e-05	4.03959	1274	1473	139	21331	LRP8,BCL2,BLK,OXR1,PARD3,ACE,CSPG4,PRNP,P3H2,MECP2,TGFBR2,LRP4,KANSL1,TTLL7,AUTS2,GALNT2,PRKCI,MET,EHD4,FGFR1,EID1,CTCF,PPP2R5D,BAK1,NEDD9,PTGER4,P3H3,ROR1,LOXL2,TADA2A,TWIST1,ZFYVE28,HSF1,SETD7,EPC1,ADORA1,TLR4,BRD1,ZDHHC17,SMAD4,PRKCD,ATF2,SETD3,DDR1,ING3,INPP5J,FBXO11,DCAF1,ZDHHC15,EHMT2,PDK3,HDAC2,ARHGEF2,GAPDH,MGAT1,ASH2L,LOXL4,KAT6A,TGM2,ERN1,DMD,BMI1,DOK7,LOXL1,EGR2,IQGAP1,HMG20A,EPC2,MAST…
GO:BP	positive regulation of cellular component organization	GO:0051130	1.05e-14	13.9777	1252	1473	170	21331	PPM1E,LRP8,MAP6,PLA2G4A,LPAR1,DPYSL3,SERPINF1,MLLT11,ATP8A2,PARD3,DBN1,HSPA1L,GRIP1,MECP2,SCN1B,TUBB2B,LRP4,TGFB2,SYNPO2L,ANKRD1,AUTS2,PLCG2,SLAIN2,EDN3,ARPC3,PRKCI,HIF1A,RAB3GAP2,MET,F2RL1,FGFR1,CLU,CLASP2,DLG1,KIF5B,LBP,SLITRK4,NCKAP1,NES,LRP1,DUSP3,ADAM9,CREB3L2,TWF2,PPP2R5D,BAK1,DYNC1H1,ANAPC7,ROR1,TADA2A,CCN2,FOXC2,HSF1,CDK5RAP2,CLIP1,ARHGEF5,TLR4,AKAP8L,PTPRF,P2RX7,DOCK11,SMAD4,PRKCD,NUMA1,…
GO:BP	regulation of hydrolase activity	GO:0051336	0.000497175	3.30349	1252	1473	134	21331	RASA4,LPAR1,SERPINB6A,TOR1AIP1,SERPINF1,ITIH2,CASP12,DBN1,ADCYAP1R1,PRNP,ARHGEF12,TGFB2,MYO9B,GNAO1,CHN2,SERPINB1C,DOCK1,PRKG1,LXN,PCOLCE,STARD13,PPP6R1,COL4A3,NGEF,SERPINB6B,PPP1R9B,RAB3GAP2,PI16,F2RL1,FGFR1,UBXN1,MYO9A,NOL3,CD2BP2,PPP2R5D,BAK1,NEDD9,CST3,F2R,ADAP1,ANXA8,AKIRIN2,NAPB,CST6,CCN2,ITIH5,DAP,HSF1,PLSCR1,ARHGEF5,PERP,RCAN1,DOCK11,IQGAP3,RAB11FIP2,RCN3,PRKCD,VAV3,NUAK1,FARP1,CAST,CX3CL…
GO:BP	positive regulation of protein modification process	GO:0031401	0.00118947	2.92465	1248	1473	132	21331	NUPR1,LRP8,BCL2,LPAR1,SPSB4,ACE,CSPG4,PRNP,MECP2,TGFBR2,LRP4,TGFB2,AUTS2,EDN3,IGFBP6,DCUN1D3,ATG14,RAB3GAP2,EHD4,F2RL1,FGFR1,CLU,CAVIN3,DLG1,CIB1,LRP1,TNIP1,ADAM9,BNIP2,PPP2R5D,NEDD9,PTGER4,F2R,ROR1,TADA2A,CCN2,DOK5,HSF1,ARHGEF5,ADORA1,CAMKK1,TLR4,PDE8A,AKAP8L,TMEM119,NSMF,P2RX7,IQGAP3,SMAD4,PRKCD,EDNRB,FZD4,CAMTA1,CX3CL1,SLC8A2,SORBS3,TRAF6,HDAC2,ARHGEF2,ERN1,BMI1,DOK7,BMP4,IQGAP1,FXR1,DRD1,MAPK…
GO:BP	positive regulation of transcription by RNA polymerase II	GO:0045944	0.0359811	1.44393	1248	1473	125	21331	MEOX1,SCX,ZBTB7C,ETV4,TBX15,PTPRN,CREB3,TGFB2,AUTS2,TBX20,FOXJ2,STAT4,ELK1,HIF1A,MET,F2RL1,FGFR1,ZFP654,MLLT10,CITED2,TNIP1,CTCF,CREB3L2,PPP2R5D,ETV5,AKIRIN2,ZFP715,TWIST1,ARID2,FOXC2,FSTL3,HSF1,EPC1,PLSCR1,PPP3R1,MYBL1,ZFP853,WWTR1,TLR4,CREBRF,E2F1,ZFP382,LMO2,ZFPM2,AKAP8L,MEIS1,GRHL1,TCF7L2,SMAD4,ELF4,AMFR,CAMTA1,ATF2,SETD3,TMEM173,CX3CL1,MRTFB,TRAF6,CELA1,HDAC2,ARHGEF2,ATXN1,DHX36,CEBPD,RNF10,…
GO:BP	cellular response to oxygen-containing compound	GO:1901701	0.00174716	2.75767	1245	1473	131	21331	LRP8,LPAR1,SERPINF1,OXR1,ASS1,ADCY7,GRB10,LGALS1,PRNP,PRPF8,TSPO,PTPRN,GNAO1,STAR,ANKRD1,PRKCI,ELK1,PPP1R9B,HIF1A,MET,SRI,CLU,KIF5B,LBP,IL18BP,LRP1,NOL3,ADAM9,TWF2,COL6A1,IPO5,CST3,COL4A1,PTGER4,RAB31,SORBS2,ANXA5,KLF9,FOXC2,TUT4,HSF1,KANK1,PLSCR1,CACNB1,VCAM1,POLG,TLR4,RRAGC,PDE8A,E2F1,PTPRF,NSMF,SNX6,TCF7L2,MMP2,RAB11FIP2,SMAD4,PRKCD,TJP1,CPEB2,EDNRB,ABCB4,CPEB1,FBXO7,EHMT2,CX3CL1,PDK3,TRAF6,HD…
GO:BP	chemical homeostasis	GO:0048878	0.0419897	1.37686	1240	1473	124	21331	BCL2,PLA2G4A,LPAR1,SERPINF1,MLLT11,ACE,ADCYAP1R1,RBP1,LGALS1,PRNP,SCN1B,TSPO,ACKR4,PTPRN,TGFB2,STAR,SYPL2,PLCG2,PRKG1,EDN3,TENT4B,HECTD4,STIM2,HIF1A,MET,SRI,F2RL1,SLC24A2,KIF5B,LRP1,NOL3,JSRP1,BAK1,FZD2,STC2,PTGER4,F2R,NEO1,BDH2,VCAM1,ADORA1,POLG,SLC12A4,SNX10,GRHL1,TCF7L2,XPR1,P2RX7,RAB11FIP2,RCN3,SMAD4,SYNPO,TJP1,EDNRB,ABCB4,COX19,SFRP4,CX3CL1,SLC8A2,PDK3,COMT,SLC12A8,TGM2,ERN1,DMD,SWAP70,DDB1,…
GO:BP	negative regulation of signal transduction	GO:0009968	1.35e-07	6.87067	1209	1473	144	21331	NLRC3,SULF1,PHLDA3,BAMBI,BCL2,UCHL1,RASA4,LPAR1,NPPA,GRB10,PRNP,LTBP1,CREB3,LRP4,TGFB2,TBX20,FRZB,LEMD3,HIF1A,MET,SRI,F2RL1,CLU,CAVIN3,DLG1,CIB1,ZNRF3,DUSP3,NOL3,TNIP1,RRM2B,APOD,GPRASP1,TTLL12,TWIST1,KCTD11,UBQLN2,ZFYVE28,FSTL3,DACT3,KANK1,MAPKBP1,WWTR1,TLR4,CREBRF,KREMEN1,PTPRF,SNX6,RCAN1,TCF7L2,P2RX7,NBL1,SMAD4,PRKCD,ERBIN,FZD4,AMFR,CNOT3,NKD2,ADAMTSL2,ADGRA2,SFRP4,CX3CL1,LDLRAD4,TRIM59,ATXN1,…
GO:BP	neuron development	GO:0048666	3.75e-10	9.42593	1204	1473	152	21331	LRP8,BCL2,MAP6,UCHL1,LPAR1,DPYSL3,SERPINF1,BLK,ATP8A2,ETV4,DBN1,SLC1A3,CSPG4,LGALS1,GRIP1,MECP2,SCN1B,TSPO,CTSZ,SEMA3D,TUBB2B,LRP4,TGFB2,GNAO1,GABRB3,ANKRD1,AUTS2,ENAH,PRKG1,TRIM46,NGEF,CLIC5,PRKCI,PPP1R9B,MAP4,FGFR1,CLU,KIF5B,SLITRK4,NCKAP1,TUBB3,MYO9A,CIB1,LRP1,CREB3L2,APOD,TWF2,PPP2R5D,FZD2,NEO1,ROR1,MAP1A,KANK1,KIF5C,MYH10,KREMEN1,PTPRF,NSMF,ATP8B1,CNTN2,MMP2,NBL1,SMAD4,MICALL1,ZMYND8,EDNRB,F…
GO:BP	response to abiotic stimulus	GO:0009628	8.91e-08	7.05034	1180	1473	142	21331	SCX,BCL2,LPAR1,ALKBH5,SERPINB6A,NPPA,SERPINF1,ATP8A2,SLC1A3,PDLIM1,MECP2,TSPO,TGFBR2,TGFB2,LRP11,STAR,ANKRD1,LXN,DCUN1D3,ELK1,HIF1A,CITED2,NOL3,CD34,BNIP2,BAK1,IGFBP7,SUN1,STC2,CST3,PTGIS,PTGER4,LOXL2,TWIST1,CCN2,NABP1,HSF1,VCAM1,ADORA1,POLG,TLR4,E2F1,NSMF,MMP2,MILL2,P2RX7,SMAD4,ANKRD23,SYNPO,TJP1,CPEB2,CRIP1,PLEKHN1,ATF2,CPEB1,PDK3,HDAC2,FBXL21,ATXN1,MTPN,DHX36,DMD,DDB1,CYGB,USP47,DRD1,MYOF,APPL…
GO:BP	anatomical structure formation involved in morphogenesis	GO:0048646	3.95e-13	12.4031	1163	1473	157	21331	MEOX1,SCX,SULF1,LRP8,NRAP,SERPINF1,ATP8A2,ACE,CYSLTR1,CSPG4,MECP2,TGFBR2,THBS3,TGFB2,SYNPO2L,PLEKHO1,ENAH,TBX20,COL4A2,FOXJ2,ANXA3,STARD13,COL4A3,HIF1A,FGFR1,COL15A1,OTULIN,CLASP2,ALDH1A3,NCKAP1,CIB1,CITED2,ADAM9,CD34,RRAS,COL6A1,FZD2,CC2D2A,COL4A1,PTGIS,LOXL2,TWIST1,ESM1,CCN2,FOXC2,DCHS1,PPP3R1,PERP,MYH10,ZFPM2,MEIS1,ATP8B1,MMP2,TMOD3,SMAD4,ANKRD23,TJP1,VAV3,ATF2,CNOT3,ADGRA2,CX3CL1,TRAF6,CELA1,…
GO:BP	epithelium development	GO:0060429	5.80107e-06	5.23649	1163	1473	134	21331	MEOX1,SCX,SULF1,BCL2,PLEKHA4,ETV4,PARD3,CTSZ,TGFBR2,LRP4,TGFB2,ENAH,TBX20,FOXJ2,FRZB,STARD13,CLIC5,ASTN2,HIF1A,MET,F2RL1,FGFR1,COL15A1,MGP,CLASP2,DLG1,ALDH1A3,NCKAP1,MYO9A,ZNRF3,CITED2,ADAM9,CD34,FZD2,CC2D2A,CST3,COL4A1,ETV5,TWIST1,FOXC2,DCHS1,BDH2,PPP3R1,VCAM1,WWTR1,GRHL1,TCF7L2,MMP2,IQGAP3,RCN3,SMAD4,NUMA1,TJP1,FAT1,DDR1,ADAMTSL2,SFRP4,TRAF6,TGM2,DMD,BMI1,BMP4,IQGAP1,CD63,APCDD1,TMED2,MAPK1,DVL…
GO:BP	negative regulation of protein metabolic process	GO:0051248	1.47679e-06	5.83068	1161	1473	136	21331	PPM1E,UCHL1,SERPINB6A,NPPA,SERPINF1,OXR1,ITIH2,PARD3,PRNP,CDKN2B,TSPO,CTSZ,SERPINB1C,LXN,SERPINB6B,PPP1R9B,ATG14,PI16,F2RL1,CLU,DLG1,UBXN1,CIB1,DUSP3,NOL3,TNIP1,APOD,PPP2R5D,BAK1,CST3,ERLEC1,UBR5,SAMD4,ANXA8,TWIST1,CST6,ZFYVE28,MAP1A,ITIH5,WWTR1,TLR4,BAG2,P2RX7,PRPF18,SMAD4,PRKCD,CPEB2,EDNRB,PLEKHN1,GSKIP,CNOT3,INPP5J,CPEB1,CAST,FBXO7,SFRP4,LDLRAD4,HDAC2,LIMK1,GAPDH,DHX36,YTHDF3,DMD,SWAP70,BMP4,E…
GO:BP	positive regulation of phosphate metabolic process	GO:0045937	0.000319773	3.49516	1161	1473	127	21331	NUPR1,LRP8,BCL2,LPAR1,ACE,CSPG4,ADCYAP1R1,GRB10,PRNP,TGFBR2,LRP4,TGFB2,EDN3,IGFBP6,ATG14,EHD4,F2RL1,FGFR1,CLU,CAVIN3,DLG1,CIB1,LRP1,ADAM9,BNIP2,PPP2R5D,NEDD9,PTGER4,F2R,ROR1,CCN2,DOK5,HSF1,ARHGEF5,ADORA1,CAMKK1,TLR4,PDE8A,TMEM119,NSMF,P2RX7,IQGAP3,SMAD4,PRKCD,VAV3,EDNRB,FZD4,CAMTA1,DDR1,CX3CL1,SLC8A2,SORBS3,TRAF6,HDAC2,ARHGEF2,ERN1,DOK7,BMP4,IQGAP1,FXR1,DRD1,MAPK1,BTBD10,STAT3,EMP2,DVL2,TAOK3,ARR…
GO:BP	positive regulation of phosphorus metabolic process	GO:0010562	0.000319773	3.49516	1161	1473	127	21331	NUPR1,LRP8,BCL2,LPAR1,ACE,CSPG4,ADCYAP1R1,GRB10,PRNP,TGFBR2,LRP4,TGFB2,EDN3,IGFBP6,ATG14,EHD4,F2RL1,FGFR1,CLU,CAVIN3,DLG1,CIB1,LRP1,ADAM9,BNIP2,PPP2R5D,NEDD9,PTGER4,F2R,ROR1,CCN2,DOK5,HSF1,ARHGEF5,ADORA1,CAMKK1,TLR4,PDE8A,TMEM119,NSMF,P2RX7,IQGAP3,SMAD4,PRKCD,VAV3,EDNRB,FZD4,CAMTA1,DDR1,CX3CL1,SLC8A2,SORBS3,TRAF6,HDAC2,ARHGEF2,ERN1,DOK7,BMP4,IQGAP1,FXR1,DRD1,MAPK1,BTBD10,STAT3,EMP2,DVL2,TAOK3,ARR…
GO:BP	circulatory system development	GO:0072359	5.54e-14	13.2565	1159	1473	159	21331	SCX,SULF1,NRAP,NPPA,SERPINF1,SVEP1,ACE,CYSLTR1,CSPG4,PDLIM1,LTBP1,MECP2,TGFBR2,XIRP2,TGFB2,SYNPO2L,ANKRD1,SYPL2,TBX20,COL4A2,PRKG1,FOXJ2,ZFAND5,ANXA3,STARD13,COL4A3,HIF1A,PI16,SRI,FGFR1,COL15A1,OTULIN,NCKAP1,CIB1,CITED2,CD34,RRAS,BAK1,FZD2,CC2D2A,PDLIM2,COL4A1,PTGIS,PTGER4,SORBS2,GAA,LOXL2,TWIST1,ESM1,CCN2,ARID2,FOXC2,AW551984,DCHS1,EPC1,PPP3R1,VCAM1,MYH10,ZFPM2,MEIS1,FOXS1,TCF7L2,MMP2,SMAD4,TJP1…
GO:BP	negative regulation of molecular function	GO:0044092	0.00386366	2.413	1157	1473	122	21331	NLRC3,PPM1E,NUPR1,UCHL1,RASA4,SERPINB6A,NPPA,SERPINF1,ITIH2,DBN1,ACE,PRNP,EIF4A2,CDKN2B,MECP2,CTSZ,TGFB2,IFIT2,SERPINB1C,LXN,ANXA3,SERPINB6B,PPP1R9B,MET,PI16,SRI,OTULIN,UBXN1,NES,CIB1,DUSP3,NOL3,CD2BP2,CST3,PTGIS,ANXA8,TWIST1,CST6,ZFYVE28,TUT4,ITIH5,DAP,PLSCR1,WWTR1,E2F1,PTPRF,FOXS1,TCF7L2,BAG2,PRKCD,ERBIN,GSKIP,FARP1,CAST,FBXO7,SFRP4,PDK3,HDAC2,LIMK1,GAPDH,ZFP653,BMP4,ENSA,SH2D4A,USP47,DRD1,TMED…
GO:BP	negative regulation of developmental process	GO:0051093	1.37521e-05	4.86163	1145	1473	131	21331	SULF1,BCL2,FGL2,LPAR1,DPYSL3,SERPINF1,ETV4,CSPG4,TMEM176B,LGALS1,CDKN2B,MECP2,TSPO,CTSZ,TGFBR2,SEMA3D,LRP4,TGFB2,COL4A2,TRIM46,FOXJ2,FRZB,STARD13,COL4A3,NGEF,HIF1A,PI16,FGFR1,CLASP2,CIB1,LRP1,CITED2,STC2,PTGER4,LOXL2,TWIST1,MBNL3,KCTD11,FOXC2,TMEM176A,FSTL3,DACT3,KANK1,CDK5RAP2,VAT1,WWTR1,KREMEN1,E2F1,LMO2,ZFPM2,MEIS1,TMEM119,CNTN2,TCF7L2,SMAD4,EDNRB,ATF2,INPP5J,FBXO7,LDLRAD4,ZFP365,HDAC2,ARHGEF2…
GO:BP	cell cycle process	GO:0022402	0.014616	1.83517	1141	1473	118	21331	BCL2,HAUS8,FOXN3,CDKN2B,MECP2,TGFB2,EDN3,DCUN1D3,MCM6,TXLNG,MAP4,FGFR1,CLASP2,DLG1,CHMP3,NES,BNIP2,SUN1,DYNC1H1,ANAPC7,TUBGCP4,CCN2,NABP1,HSF1,CDK5RAP2,TUBGCP6,MYH10,E2F1,AKAP8L,CCNI,TCF7L2,TMOD3,IQGAP3,NUMA1,ATF2,SPIRE2,CPEB1,CAST,FBXO7,EHMT2,ZFP365,SEPT5,DYNC1LI1,FBXL21,ARHGEF2,REEP3,ERN1,VPS4B,CDKN3,DDB1,PLPP2,BMP4,USP16,ENSA,USP47,MAPRE1,TBRG1,ABRAXAS2,APPL2,CDK4,TAOK3,ANK3,AXIN2,AVEN,PIK3C3,…
GO:BP	tube development	GO:0035295	1.6e-12	11.7949	1129	1473	152	21331	SULF1,BCL2,SERPINF1,ETV4,ASS1,ACE,CYSLTR1,CSPG4,MECP2,CTSZ,TGFBR2,TGFB2,ENAH,TBX20,COL4A2,FOXJ2,ANXA3,STARD13,COL4A3,HIF1A,MET,FGFR1,COL15A1,MGP,OTULIN,DLG1,NCKAP1,CIB1,CITED2,CD34,RRAS,BAK1,FZD2,CC2D2A,COL4A1,PTGIS,PTGER4,ETV5,LOXL2,TWIST1,ESM1,CCN2,ARID2,FOXC2,FSTL3,DCHS1,PPP3R1,WWTR1,ATXN1L,ZFPM2,MEIS1,TCF7L2,MMP2,RCN3,SMAD4,TJP1,VAV3,EDNRB,FZD4,ATF2,DDR1,ADAMTSL2,ADGRA2,CX3CL1,TRAF6,CELA1,ATX…
GO:BP	positive regulation of cell differentiation	GO:0045597	1.73e-09	8.76191	1119	1473	142	21331	LRP8,BAMBI,BCL2,MAP6,LPAR1,DPYSL3,SERPINF1,ATP8A2,ZBTB7C,ETV4,DBN1,ACE,GRIP1,MECP2,SCN1B,TSPO,TGFBR2,ADAMTS20,TUBB2B,MEDAG,TGFB2,STAR,NAPEPLD,DOCK1,ANKRD1,FRZB,EDN3,PRKCI,HIF1A,FGFR1,CLU,CIB1,LRP1,CD34,BNIP2,CREB3L2,RRAS,TWF2,PPP2R5D,NEDD9,PTGER4,ETV5,ROR1,LOXL2,TWIST1,CCN2,KCTD11,EPC1,WWTR1,SLC6A6,E2F1,BRD1,PTPRF,TMEM119,NSMF,TCF7L2,NBL1,SMAD4,NUMA1,ZMYND8,FZD4,SETD3,CPEB1,ZDHHC15,SFRP4,CX3CL1,Z…
GO:BP	negative regulation of cellular protein metabolic process	GO:0032269	4.38e-07	6.35862	1107	1473	133	21331	PPM1E,UCHL1,SERPINB6A,NPPA,SERPINF1,OXR1,ITIH2,PARD3,PRNP,CDKN2B,TSPO,CTSZ,SERPINB1C,LXN,SERPINB6B,PPP1R9B,ATG14,PI16,F2RL1,DLG1,UBXN1,CIB1,DUSP3,NOL3,TNIP1,PPP2R5D,BAK1,CST3,ERLEC1,UBR5,SAMD4,ANXA8,TWIST1,CST6,ZFYVE28,MAP1A,ITIH5,WWTR1,TLR4,BAG2,P2RX7,PRPF18,SMAD4,PRKCD,CPEB2,EDNRB,PLEKHN1,GSKIP,CNOT3,INPP5J,CPEB1,CAST,FBXO7,SFRP4,LDLRAD4,HDAC2,LIMK1,GAPDH,DHX36,YTHDF3,DMD,SWAP70,BMP4,ENSA,USP47…
GO:BP	regulation of anatomical structure morphogenesis	GO:0022603	1.12e-09	8.95113	1102	1473	141	21331	SCX,SULF1,LRP8,BAMBI,BCL2,MAP6,PLEKHA4,LPAR1,SERPINF1,DBN1,CYSLTR1,GRIP1,MECP2,TGFBR2,SEMA3D,TUBB2B,LRP4,TGFB2,PLEKHO1,DOCK1,COL4A2,TRIM46,FOXJ2,ZMYM5,ANXA3,STARD13,COL4A3,NGEF,HIF1A,FGFR1,CLASP2,DLG1,MYO9A,CIB1,LRP1,ZNRF3,CITED2,ADAM9,CD34,ZMYM3,RRAS,TWF2,FZD2,NEDD9,PTGIS,PTGER4,ETV5,TWIST1,ZMYM2,FOXC2,KANK1,VAT1,MYH10,PTPRF,NSMF,CNTN2,SMAD4,ANKRD23,TJP1,FZD4,KIF1A,ATF2,LZTS3,ADGRA2,ZDHHC15,CX3C…
GO:BP	regulation of cell development	GO:0060284	9.8e-12	11.0088	1090	1473	146	21331	LRP8,BCL2,MAP6,LPAR1,DPYSL3,SERPINF1,ATP8A2,DBN1,ACE,CSPG4,LGALS1,CDKN2B,GRIP1,MECP2,SCN1B,TSPO,CTSZ,SEMA3D,TUBB2B,LRP4,STAR,DOCK1,ANKRD1,TRIM46,FRZB,NGEF,PRKCI,HIF1A,PI16,FGFR1,MYO9A,CIB1,LRP1,BNIP2,CREB3L2,TWF2,PPP2R5D,NEDD9,ETV5,ROR1,KCTD11,KANK1,CDK5RAP2,KREMEN1,E2F1,MEIS1,PTPRF,NSMF,CNTN2,TCF7L2,NBL1,SMAD4,ANKRD23,ZMYND8,EDNRB,FZD4,KIF1A,INPP5J,CPEB1,LZTS3,ADGRA2,FBXO7,ZDHHC15,CX3CL1,ZFP365,…
GO:BP	positive regulation of phosphorylation	GO:0042327	0.000403697	3.39394	1085	1473	120	21331	NUPR1,LRP8,BCL2,LPAR1,ACE,CSPG4,GRB10,PRNP,TGFBR2,LRP4,TGFB2,EDN3,IGFBP6,ATG14,EHD4,F2RL1,FGFR1,CLU,CAVIN3,DLG1,CIB1,LRP1,ADAM9,BNIP2,NEDD9,PTGER4,F2R,ROR1,CCN2,DOK5,HSF1,ARHGEF5,ADORA1,CAMKK1,TLR4,PDE8A,TMEM119,P2RX7,IQGAP3,SMAD4,PRKCD,VAV3,EDNRB,FZD4,DDR1,CX3CL1,SLC8A2,SORBS3,TRAF6,HDAC2,ARHGEF2,ERN1,DOK7,BMP4,IQGAP1,FXR1,DRD1,MAPK1,BTBD10,EMP2,DVL2,TAOK3,ARRB1,AXIN2,RASA1,IGF1,PRR5L,APLNR,MAP3…
GO:BP	regulation of cellular component movement	GO:0051270	1.58e-09	8.80018	1075	1473	138	21331	SULF1,BCL2,LPAR1,DPYSL3,SERPINF1,DBN1,ACE,MECP2,LAMC2,TGFBR2,SEMA3D,CREB3,TUBB2B,TGFB2,DOCK1,PLCG2,PRKG1,TRIM46,ANXA3,EDN3,STARD13,HIF1A,MET,SRI,F2RL1,FGFR1,CLASP2,DLG1,LBP,CIB1,LRP1,DUSP3,CITED2,ADAM9,RRAS,APOD,NEDD9,PTGER4,F2R,EPPK1,ANXA5,TWIST1,ARID2,FOXC2,KANK1,ADORA1,CAPN7,NSMF,MMP2,NBL1,TMOD3,TJP1,ZMYND8,CPEB1,ADGRA2,CX3CL1,LDLRAD4,CBLL1,ARHGEF2,SWAP70,BMP4,IQGAP1,CD63,CYGB,SRPX2,YTHDF1,DRD…
GO:BP	neuron projection development	GO:0031175	8.97e-11	10.0474	1067	1473	141	21331	LRP8,BCL2,MAP6,UCHL1,LPAR1,DPYSL3,SERPINF1,BLK,ATP8A2,ETV4,DBN1,CSPG4,LGALS1,GRIP1,MECP2,SCN1B,TSPO,CTSZ,SEMA3D,TUBB2B,LRP4,TGFB2,GNAO1,ANKRD1,AUTS2,ENAH,PRKG1,TRIM46,NGEF,CLIC5,PRKCI,PPP1R9B,MAP4,FGFR1,CLU,KIF5B,SLITRK4,NCKAP1,TUBB3,MYO9A,CIB1,LRP1,CREB3L2,APOD,TWF2,PPP2R5D,NEO1,ROR1,MAP1A,KANK1,KIF5C,MYH10,KREMEN1,PTPRF,NSMF,CNTN2,MMP2,NBL1,SMAD4,MICALL1,ZMYND8,FZD4,KIF1A,DDR1,INPP5J,CPEB1,FARP…
GO:BP	regulation of nervous system development	GO:0051960	1.16e-11	10.9357	1061	1473	143	21331	LRP8,BCL2,MAP6,LPAR1,DPYSL3,SERPINF1,ATP8A2,PARD3,DBN1,ACE,CSPG4,LGALS1,CDKN2B,GRIP1,MECP2,SCN1B,TSPO,CTSZ,SEMA3D,TUBB2B,LRP4,STAR,ANKRD1,TRIM46,NGEF,PRKCI,HIF1A,FGFR1,DLG1,SLITRK4,MYO9A,CIB1,LRP1,BNIP2,CREB3L2,TWF2,PPP2R5D,FZD2,ETV5,ROR1,KCTD11,KANK1,CDK5RAP2,KREMEN1,E2F1,MEIS1,PTPRF,NSMF,CNTN2,TCF7L2,NBL1,ZMYND8,EDNRB,FZD4,KIF1A,INPP5J,CPEB1,FARP1,LZTS3,ADGRA2,FBXO7,ZDHHC15,CX3CL1,ZFP365,HDAC2,…
GO:BP	cell morphogenesis	GO:0000902	6.08e-13	12.2158	1055	1473	146	21331	LRP8,BAMBI,BCL2,MAP6,UCHL1,LPAR1,ATP8A2,ETV4,PARD3,DBN1,SLC1A3,GRIP1,MECP2,SCN1B,AKIP1,SEMA3D,TUBB2B,LRP4,TGFB2,CDH19,PLEKHO1,DOCK1,AUTS2,ENAH,TRIM46,ZMYM5,NGEF,CLIC5,MET,CLU,COL15A1,DLG1,KIF5B,SLITRK4,NCKAP1,TUBB3,NES,MYO9A,CIB1,LRP1,ZMYM3,TWF2,NEDD9,NEO1,ZMYM2,MAP1A,DCHS1,PSMB10,KANK1,KIF5C,MYH10,PTPRF,NSMF,CNTN2,P2RX7,NBL1,SMAD4,FZD4,KIF1A,FAT1,DDR1,FARP1,LZTS3,ZDHHC15,ZFP365,ARHGEF2,LIMK1,DHX…
GO:BP	regulation of cellular localization	GO:0060341	0.000844686	3.0733	1054	1473	116	21331	BCL2,NPPA,BLK,PARD3,DBN1,ADCYAP1R1,PRNP,HSPA1L,MECP2,SCN1B,LRP4,TGFB2,PLCG2,TRIM46,EDN3,PRKCI,ASTN2,PPP1R9B,HIF1A,SRI,F2RL1,RBM27,DLG1,KIF5B,CHMP3,CIB1,LRP1,NOL3,JSRP1,APOD,BAK1,DYNC1H1,IPO5,PTGER4,ERLEC1,F2R,SORBS2,UBR5,NAPB,MAP1A,CREBRF,AKAP8L,TCF7L2,P2RX7,RAB11FIP2,PRKCD,NUMA1,ZMYND8,SNX4,NKD2,CX3CL1,SEPT5,GPM6B,DHX36,DMD,BMP4,IQGAP1,NLGN2,DRD1,MAPK1,MTMR2,HMGN3,KALRN,ARRB1,MYO1C,ANK3,SPIDR,SP…
GO:BP	positive regulation of cell population proliferation	GO:0008284	0.000766106	3.11571	1052	1473	116	21331	SCX,SULF1,BAMBI,BCL2,PLA2G4A,MECP2,LAMC2,TSPO,CTSZ,TGFBR2,PTPRN,TGFB2,IL13RA1,SHC4,TBX20,FOXJ2,EDN3,PRKCI,HIF1A,FGFR1,CLU,DLG1,NES,CIB1,CST3,PTGER4,ETV5,F2R,MEGF10,AKIRIN2,CLEC11A,TWIST1,ESM1,CCN2,HSF1,POLD4,VCAM1,WWTR1,TLR4,ATXN1L,E2F1,ZFPM2,MEIS1,TMEM119,TCF7L2,MMP2,IQGAP3,SMAD4,VAV3,EDNRB,ATF2,CX3CL1,TRAF6,HDAC2,ATXN1,LTBP3,ASH2L,TGM2,ZFP143,ERN1,DMD,BMI1,BMP4,NLGN2,MAPK1,DYSF,EGR3,STAT3,CDK4,…
GO:BP	positive regulation of transport	GO:0051050	0.000145003	3.83862	1042	1473	118	21331	RAB27B,PLA2G4A,NPPA,BLK,ATP8A2,PARD3,ADCYAP1R1,PRNP,HSPA1L,PANX1,MECP2,SCN1B,TSPO,TGFB2,ANKRD1,PLCG2,PRKG1,TRIM46,EDN3,PRKCI,STIM2,HIF1A,SRI,F2RL1,FGFR1,CLU,RBM27,CLASP2,DLG1,KIF5B,LBP,CIB1,LRP1,ADAM9,CD34,BAK1,DYNC1H1,IPO5,PTGER4,F2R,UBR5,IFNGR1,ARHGEF5,ADORA1,MYH10,TLR4,CREBRF,TCF7L2,P2RX7,SMAD4,PRKCD,NUMA1,EDNRB,ABCB4,SNX4,SFRP4,CX3CL1,SEPT5,CBLL1,MYOM1,GAPDH,VPS4B,DMD,BMP4,CD63,NLGN2,BOK,DRD1…
GO:BP	animal organ morphogenesis	GO:0009887	0.00163175	2.78735	1033	1473	113	21331	SCX,SULF1,BCL2,FREM1,PLEKHA4,ATP8A2,ETV4,TBX15,MFAP5,FOXN3,CTSZ,TGFBR2,XIRP2,THBS3,LRP4,TGFB2,GNAO1,SYNPO2L,ANKRD1,TBX20,ZFAND5,FRZB,CLIC5,PRKCI,HIF1A,FGFR1,DLG1,ALDH1A3,GCNT1,NCKAP1,ZNRF3,CITED2,CD34,BAK1,FZD2,ETV5,GAA,TWIST1,CCN2,ARID2,FOXC2,DCHS1,WWTR1,PERP,ZFPM2,MEIS1,TMEM119,SNX10,TCF7L2,MMP2,P2RX7,NBL1,SMAD4,ATF2,FAT1,DDR1,SFRP4,TRAF6,CELA1,LTBP3,TGM2,BMI1,BMP4,TENM3,APCDD1,TMED2,MAPK1,EIF4…
GO:BP	regulation of locomotion	GO:0040012	3.54e-08	7.4513	1024	1473	129	21331	SULF1,BCL2,LPAR1,DPYSL3,SERPINF1,DBN1,ACE,MECP2,LAMC2,TGFBR2,SEMA3D,CREB3,TUBB2B,TGFB2,DOCK1,PLCG2,PRKG1,ANXA3,EDN3,STARD13,HIF1A,MET,F2RL1,FGFR1,CLASP2,LBP,CIB1,LRP1,DUSP3,CITED2,ADAM9,RRAS,APOD,NEDD9,PTGER4,F2R,EPPK1,ANXA5,TWIST1,ARID2,FOXC2,KANK1,ADORA1,CAPN7,NSMF,MMP2,NBL1,TJP1,ZMYND8,CPEB1,ADGRA2,FBXO7,CX3CL1,LDLRAD4,CBLL1,ARHGEF2,SWAP70,BMP4,IQGAP1,CD63,CYGB,SRPX2,YTHDF1,DRD1,PRCP,MAPK1,APP…
GO:BP	growth	GO:0040007	0.000142575	3.84596	1019	1473	116	21331	BCL2,NPPA,ATP8A2,DBN1,MECP2,TGFBR2,SEMA3D,THBS3,LRP4,TGFB2,CDA,AUTS2,TBX20,PRKG1,TRIM46,FRZB,DCUN1D3,PPP1R9B,HIF1A,SELENOM,PI16,FGFR1,DLG1,CIB1,LRP1,CITED2,APOD,TWF2,IGFBP7,STC2,NEDD9,PTGER4,SORBS2,KCTD11,ARID2,FOXC2,DACT3,HSF1,EPC1,WWTR1,TAF8,ZFPM2,MEIS1,FOXS1,TCF7L2,SMAD4,DDR1,ING3,DCAF1,EHMT2,CELA1,LIMK1,MTPN,DMD,BMP4,IQGAP1,USP47,TMED2,MAPK1,DYSF,CD9,STAT3,CDK4,RBBP6,KDM6A,BAP1,TSPYL5,SH3PXD2…
GO:BP	positive regulation of protein phosphorylation	GO:0001934	0.00360684	2.44287	1015	1473	110	21331	LRP8,BCL2,LPAR1,ACE,CSPG4,PRNP,TGFBR2,LRP4,TGFB2,EDN3,IGFBP6,ATG14,EHD4,F2RL1,FGFR1,CLU,CAVIN3,DLG1,CIB1,LRP1,ADAM9,BNIP2,NEDD9,PTGER4,F2R,ROR1,CCN2,DOK5,HSF1,ARHGEF5,ADORA1,CAMKK1,TLR4,PDE8A,TMEM119,P2RX7,IQGAP3,SMAD4,PRKCD,EDNRB,FZD4,CX3CL1,SLC8A2,SORBS3,TRAF6,HDAC2,ARHGEF2,ERN1,DOK7,BMP4,IQGAP1,FXR1,DRD1,MAPK1,EMP2,DVL2,TAOK3,ARRB1,AXIN2,RASA1,IGF1,PRR5L,APLNR,MAP3K14,RIPK1,EDA2R,TGFB3,ANXA2,R…
GO:BP	regulation of protein localization	GO:0032880	4.25695e-05	4.3709	1008	1473	117	21331	BCL2,BLK,DBN1,SERGEF,PRNP,HSPA1L,PANX1,LRP4,TGFB2,ANKRD1,TRIM46,PRKCI,ASTN2,PPP1R9B,HIF1A,SRI,F2RL1,DLG1,KIF5B,NCKAP1,CIB1,LRP1,NOL3,ADAM9,CD34,APOD,IPO5,PTGER4,ERLEC1,F2R,SORBS2,UBR5,ANXA5,MAP1A,IFNGR1,ARHGEF5,MYH10,TLR4,CREBRF,AKAP8L,TCF7L2,P2RX7,RAB11FIP2,PRKCD,NUMA1,ZMYND8,NKD2,CX3CL1,TRAF6,MYOM1,GPM6B,GAPDH,SWAP70,BMP4,IQGAP1,ENSA,NLGN2,MAPK1,HMGN3,STAT3,KALRN,ARRB1,MYO1C,ANK3,SPIDR,PIK3C3,R…
GO:BP	regulation of cellular component biogenesis	GO:0044087	3.66e-13	12.437	988	1473	140	21331	NLRC3,PPM1E,NUPR1,LPAR1,DPYSL3,DBN1,ACE,MECP2,SYNPO2L,AUTS2,TBX20,SLAIN2,CAPZA1,ARPC3,RAB3GAP2,MET,SPTAN1,MAP4,F2RL1,CLU,CLASP2,DLG1,SLITRK4,NCKAP1,LRP1,ADD2,DUSP3,NOL3,APOD,TWF2,BAK1,DYNC1H1,PTGER4,NAPB,CCN2,UBQLN2,FOXC2,HSF1,KANK1,CDK5RAP2,CLIP1,ARHGEF5,TLR4,ANKRA2,ATP8B1,P2RX7,DOCK11,TMOD3,SMAD4,ANKRD23,PRKCD,NUMA1,SYNPO,TJP1,ZMYND8,SPIRE2,INPP5J,FARP1,EHMT2,CX3CL1,LDLRAD4,SORBS3,GPM6B,ARHGEF2…
GO:BP	regulation of cell motility	GO:2000145	2.65e-08	7.57667	977	1473	125	21331	SULF1,BCL2,LPAR1,DPYSL3,SERPINF1,ACE,MECP2,LAMC2,TGFBR2,SEMA3D,CREB3,TGFB2,DOCK1,PLCG2,PRKG1,ANXA3,EDN3,STARD13,HIF1A,MET,F2RL1,FGFR1,CLASP2,LBP,CIB1,LRP1,DUSP3,CITED2,ADAM9,RRAS,APOD,NEDD9,PTGER4,F2R,EPPK1,ANXA5,TWIST1,ARID2,FOXC2,KANK1,ADORA1,CAPN7,NSMF,MMP2,NBL1,TJP1,ZMYND8,CPEB1,ADGRA2,CX3CL1,LDLRAD4,CBLL1,ARHGEF2,SWAP70,BMP4,IQGAP1,CD63,CYGB,SRPX2,DRD1,PRCP,MAPK1,APPL2,DYSF,CD9,STAT3,EMP2,PT…
GO:BP	regulation of transferase activity	GO:0051338	0.00385731	2.41372	947	1473	104	21331	PPM1E,LRP8,UCHL1,LPAR1,NPPA,ACE,CSPG4,PRNP,EIF4A2,CDKN2B,TGFBR2,TGFB2,EDN3,IGFBP6,DCUN1D3,ATG14,FGFR1,CLU,DLG1,CIB1,DUSP3,ADAM9,NEDD9,F2R,ROR1,ZFYVE28,ARHGEF5,WWTR1,ADORA1,CAMKK1,TLR4,CCNI,BAG2,P2RX7,IQGAP3,PRKCD,VAV3,FZD4,GSKIP,DDR1,FBXO7,SLC8A2,TRAF6,LIMK1,ERN1,BMI1,DOK7,BMP4,IQGAP1,DRD1,MAPK1,EMP2,DVL2,TAOK3,ARRB1,SHB,AXIN2,DTX3L,SORL1,IGF1,MAP3K14,RIPK1,TGFB3,PKN1,RAP2C,DIPK2A,CTNNB1,CCND2,PP…
GO:BP	intracellular protein transport	GO:0006886	0.0287217	1.54179	944	1473	100	21331	RAB27B,ALKBH5,PARD3,PRNP,HSPA1L,GRIP1,YWHAQ,AP3S1,KIF5B,CIB1,NOL3,SEC31A,APOD,IPO5,TMED3,ERLEC1,UBR5,NAPB,SPCS3,MAP1A,KLC1,CACNB1,IPO7,PPP3R1,KIF5C,CLIP1,ADORA1,SPRN,AKAP8L,SNX6,SNX10,TCF7L2,PRKCD,NUMA1,ERBIN,MICALL1,GGA2,XPO7,KIF1A,VPS26B,RAB4B,FBXO7,ZDHHC15,RAB6B,PPP1R3C,EGR2,BMP4,VPS26C,CCHCR1,DRD1,TMED2,MAPK1,APPL2,STAT3,ZDHHC20,SNX8,ZFYVE16,TBC1D10B,MYO1C,ANK3,HSPA4,RAB14,CLTC,SORL1,PRR5L,CA…
GO:BP	regulation of neurogenesis	GO:0050767	4.43e-11	10.3531	944	1473	130	21331	LRP8,BCL2,MAP6,LPAR1,DPYSL3,SERPINF1,ATP8A2,DBN1,ACE,CSPG4,LGALS1,CDKN2B,GRIP1,MECP2,SCN1B,TSPO,CTSZ,SEMA3D,TUBB2B,LRP4,STAR,ANKRD1,TRIM46,NGEF,PRKCI,HIF1A,FGFR1,MYO9A,CIB1,LRP1,BNIP2,CREB3L2,TWF2,PPP2R5D,ETV5,ROR1,KCTD11,KANK1,CDK5RAP2,KREMEN1,E2F1,MEIS1,PTPRF,NSMF,CNTN2,TCF7L2,NBL1,ZMYND8,EDNRB,FZD4,KIF1A,INPP5J,CPEB1,LZTS3,FBXO7,ZDHHC15,CX3CL1,ZFP365,HDAC2,ARHGEF2,LIMK1,ATXN1,DHX36,RNF10,BEND6…
GO:BP	regulation of response to external stimulus	GO:0032101	0.00106284	2.97353	944	1473	106	21331	NLRC3,NUPR1,LRP8,PLA2G4A,FGL2,LPAR1,NPPA,SERPINF1,BLK,ADCY7,CASP12,DBN1,ACE,TGFBR2,SEMA3D,CREB3,TUBB2B,NAPEPLD,PRKG1,EDN3,MET,F2RL1,FGFR1,OTULIN,CLASP2,LBP,LRP1,DUSP3,TNIP1,CD34,APOD,POLR3G,PTGIS,PTGER4,F2R,TTLL12,EPPK1,ANXA5,TUT4,PLSCR1,MAPKBP1,ADORA1,TLR4,KREMEN1,PTPRF,ENPP4,MILL2,NBL1,PRKCD,EDNRB,RNF216,SNX4,ADGRA2,TMEM173,CX3CL1,TRAF6,YTHDF3,TGM2,SWAP70,YTHDF1,MAPK1,APPL2,DYSF,CD9,STAT3,BAP1,…
GO:BP	protein modification by small protein conjugation or removal	GO:0070647	0.033845	1.47051	936	1473	99	21331	NLRC3,BCL2,UCHL1,SPSB4,TSPO,DCUN1D3,HECTD4,OTULIN,UBXN1,FBXL2,ZNRF3,TNIP1,TULP4,UBR5,ANAPC7,KCTD11,TRIM47,TTC3,WWTR1,BAG2,AMFR,PLEKHN1,RNF216,SPSB2,FBXO11,DCAF1,FBXO7,TRAF6,TRIM59,CBLL1,FBXL21,LIMK1,HECTD2,RNF10,DDB1,BMI1,EGR2,USP16,RNF145,USP47,HMG20A,ABRAXAS2,DYSF,RNF103,MINDY3,UBR3,RBBP6,ARRB1,RNF2,BAP1,TRIM30D,TSPYL5,DTX3L,ASXL1,SENP7,OTUD7B,MIB1,KLHL15,SENP5,CBFB,DDA1,TRIM23,TRAF3,USP4,KLHL1…
GO:BP	regulation of cell migration	GO:0030334	1.43e-08	7.84396	926	1473	121	21331	SULF1,BCL2,LPAR1,DPYSL3,SERPINF1,ACE,MECP2,LAMC2,TGFBR2,SEMA3D,CREB3,TGFB2,DOCK1,PLCG2,PRKG1,ANXA3,EDN3,STARD13,HIF1A,MET,F2RL1,FGFR1,CLASP2,LBP,CIB1,LRP1,DUSP3,CITED2,ADAM9,RRAS,APOD,NEDD9,PTGER4,F2R,EPPK1,ARID2,FOXC2,KANK1,ADORA1,CAPN7,NSMF,MMP2,NBL1,TJP1,ZMYND8,CPEB1,ADGRA2,CX3CL1,LDLRAD4,CBLL1,ARHGEF2,SWAP70,BMP4,IQGAP1,CD63,CYGB,SRPX2,DRD1,PRCP,MAPK1,APPL2,DYSF,CD9,STAT3,EMP2,PTPRM,MCAM,MYO1…
GO:BP	enzyme linked receptor protein signaling pathway	GO:0007167	8.66e-08	7.06248	909	1473	117	21331	SCX,SULF1,BAMBI,NPPA,BLK,SVEP1,CSPG4,GRB10,CDKN2B,LTBP1,TGFBR2,TGFB2,IL13RA1,SHC4,TBX20,COL4A2,ZFAND5,IGFBP6,LEMD3,COL4A3,NGEF,HIF1A,MET,FGFR1,MVB12B,DUSP3,CITED2,ADAM9,APOD,PPP2R5D,NEDD9,COL4A1,NEO1,ROR1,ESM1,CCN2,DOK5,ZFYVE28,FOXC2,FSTL3,KANK1,WWTR1,ADORA1,PTPRF,SNX6,TCF7L2,NBL1,SMAD4,PRKCD,NUMA1,FZD4,DDR1,ADAMTSL2,ADGRA2,SFRP4,LDLRAD4,ATXN1,LTBP3,BMP4,IQGAP1,CD63,MYOF,MAPK1,APPL2,STAT3,CDK4,PT…
GO:BP	tube morphogenesis	GO:0035239	5.13e-12	11.2902	908	1473	129	21331	SULF1,BCL2,SERPINF1,ETV4,ACE,CYSLTR1,CSPG4,MECP2,CTSZ,TGFBR2,TGFB2,ENAH,TBX20,COL4A2,FOXJ2,ANXA3,STARD13,COL4A3,HIF1A,MET,FGFR1,COL15A1,MGP,OTULIN,DLG1,NCKAP1,CIB1,CITED2,CD34,RRAS,BAK1,FZD2,CC2D2A,COL4A1,PTGIS,PTGER4,ETV5,LOXL2,TWIST1,ESM1,CCN2,ARID2,FOXC2,DCHS1,PPP3R1,ZFPM2,MEIS1,TCF7L2,MMP2,SMAD4,TJP1,VAV3,FZD4,ATF2,DDR1,ADGRA2,CX3CL1,TRAF6,CELA1,TGM2,GJC1,BMP4,SRPX2,TMED2,PRCP,ANGPTL2,DYSF,EG…
[truncated: 239 more rows]

## Sheet: HCM_ENDO
source	term_name	term_id	adjusted_p_value	negative_log10_of_adjusted_p_value	term_size	query_size	intersection_size	effective_domain_size	intersections
[truncated: 174 more rows]

[truncated: 5 more sheets: DCM_CM, DCM_FB, DCM_ENDO, ARVC_CM, ARVC_FB]
